# Supplementary material for: Transcriptional analysis of primary ciliary dyskinesia airway cells reveals a dedicated cilia glutathione pathway
Source: JCI Insight. 2024 Jul 23;9(17):e180198. doi: 10.1172/jci.insight.180198 (PMC11385084; doi:10.1172/jci.insight.180198)
Supplement: Supplemental table 1 [file jciinsight-9-180198-s201.xlsx]

## Sheet: Cil_PCDvCtrl_markers
Table S1. DEGs for all group and celltype comparisons (control, mother, PCD and basal, secretory, and ciliated. Relates to figures 3 and 4, and iPSc figure 5.
		Ciliated Cells: Control upregulated genes vs. PCD
	p_val	avg_log2FC	pct.1	pct.2	p_val_adj	cluster	gene
DNAH5	0	0.958241	0.947	0.936	0	CTRL	DNAH5
FMO3	0	0.9545	0.663	0.216	0	CTRL	FMO3
RPS4Y1	0	0.557108	0.749	0.353	0	CTRL	RPS4Y1
CHL1	0	0.480888	0.725	0.495	0	CTRL	CHL1
DDX3Y	0	0.360611	0.6	0.297	0	CTRL	DDX3Y
RARRES1	1.35404e-283	0.994538	0.863	0.772	3.61109e-279	CTRL	RARRES1
USP9Y	3.41209e-276	0.277475	0.499	0.242	9.09972e-272	CTRL	USP9Y
PAX8-AS1	1.07143e-257	0.228902	0.352	0.136	2.85741e-253	CTRL	PAX8-AS1
NELL2	2.15417e-242	0.203026	0.171	0.021	5.74496e-238	CTRL	NELL2
EIF1AY	7.8907e-220	0.2187	0.484	0.246	2.10437e-215	CTRL	EIF1AY
DHRS3	1.87939e-215	0.403112	0.809	0.763	5.01215e-211	CTRL	DHRS3
PRKY	7.93825e-214	0.235609	0.453	0.226	2.11705e-209	CTRL	PRKY
PGM2L1	2.01518e-186	0.335927	0.935	0.881	5.37427e-182	CTRL	PGM2L1
SYT8	5.25681e-186	0.398192	0.709	0.534	1.40194e-181	CTRL	SYT8
SERPINA3	5.90431e-185	0.468337	0.328	0.148	1.57462e-180	CTRL	SERPINA3
IQGAP2	1.01517e-182	0.297073	0.709	0.586	2.70736e-178	CTRL	IQGAP2
HLA-B	1.8451e-181	0.304898	0.966	0.93	4.9207e-177	CTRL	HLA-B
APOD	2.96543e-176	0.229559	0.322	0.145	7.90851e-172	CTRL	APOD
SERINC2	2.31144e-171	0.339599	0.833	0.795	6.16439e-167	CTRL	SERINC2
LBH	6.20428e-171	0.291181	0.589	0.401	1.65462e-166	CTRL	LBH
LPIN1	8.31955e-168	0.212301	0.414	0.234	2.21874e-163	CTRL	LPIN1
TMPRSS4	5.53712e-166	0.303404	0.839	0.754	1.47669e-161	CTRL	TMPRSS4
VPS13D	3.83957e-162	0.310226	0.687	0.584	1.02398e-157	CTRL	VPS13D
STEAP3	1.40489e-153	0.324224	0.791	0.674	3.74669e-149	CTRL	STEAP3
ANKRD36C	7.41932e-147	0.436338	0.64	0.488	1.97866e-142	CTRL	ANKRD36C
DDIT4	4.31092e-143	0.374239	0.691	0.583	1.14968e-138	CTRL	DDIT4
TGM2	4.84317e-139	0.439803	0.525	0.383	1.29162e-134	CTRL	TGM2
INPP4B	5.38762e-139	0.258468	0.524	0.361	1.43682e-134	CTRL	INPP4B
NUPR1	2.93915e-137	0.475816	0.913	0.896	7.83843e-133	CTRL	NUPR1
IFI27	2.36066e-135	0.220327	0.769	0.621	6.29564e-131	CTRL	IFI27
CDC42EP3	2.46164e-135	0.330982	0.871	0.807	6.56494e-131	CTRL	CDC42EP3
ETS2	1.53699e-133	0.274766	0.868	0.8	4.09899e-129	CTRL	ETS2
MT-CO2	2.39142e-129	0.200868	1	1	6.37767e-125	CTRL	MT-CO2
APP	4.27101e-125	0.275915	0.916	0.871	1.13904e-120	CTRL	APP
LINC00342	4.1684e-124	0.520875	0.706	0.592	1.11167e-119	CTRL	LINC00342
MT-ATP6	4.68133e-123	0.255665	1	1	1.24846e-118	CTRL	MT-ATP6
FAM107B	4.74069e-123	0.24812	0.969	0.956	1.2643e-118	CTRL	FAM107B
WFDC2	4.3369e-122	0.666038	1	1	1.15661e-117	CTRL	WFDC2
PTPN3	1.14332e-118	0.217652	0.737	0.632	3.04912e-114	CTRL	PTPN3
MUC4	7.43714e-117	0.271696	0.959	0.943	1.98341e-112	CTRL	MUC4
LXN	4.40593e-115	0.306655	0.705	0.622	1.17502e-110	CTRL	LXN
PLAAT4	2.24842e-114	0.35772	0.941	0.924	5.9963e-110	CTRL	PLAAT4
MAGED2	1.52738e-108	0.332104	0.773	0.696	4.07337e-104	CTRL	MAGED2
MT-CYB	1.18478e-103	0.200511	1	0.999	3.1597e-99	CTRL	MT-CYB
RPS27L	2.31576e-103	0.328345	0.921	0.907	6.17589e-99	CTRL	RPS27L
FTH1	1.42969e-102	0.201335	1	1	3.81284e-98	CTRL	FTH1
CAPN13	8.59485e-96	0.592078	0.627	0.542	2.29216e-91	CTRL	CAPN13
CDKN1A	4.10792e-95	0.245985	0.924	0.901	1.09554e-90	CTRL	CDKN1A
GDF15	5.89742e-93	0.3102	0.845	0.799	1.57278e-88	CTRL	GDF15
GOLGA4	3.84018e-92	0.210134	0.905	0.884	1.02414e-87	CTRL	GOLGA4
LRRN1	8.45753e-91	0.216479	0.605	0.501	2.25554e-86	CTRL	LRRN1
BACE2	1.13494e-88	0.241917	0.734	0.687	3.02678e-84	CTRL	BACE2
ANK3	3.18176e-82	0.25652	0.915	0.883	8.48543e-78	CTRL	ANK3
SLC4A8	2.09778e-74	0.206535	0.484	0.375	5.59458e-70	CTRL	SLC4A8
PLA2G10	3.27776e-73	0.224467	0.631	0.558	8.74146e-69	CTRL	PLA2G10
SKIL	6.1751e-72	0.206129	0.781	0.717	1.64684e-67	CTRL	SKIL
FN1	8.36752e-72	0.644101	0.325	0.191	2.23153e-67	CTRL	FN1
GSN	1.97164e-70	0.28061	0.998	0.996	5.25816e-66	CTRL	GSN
ASRGL1	5.35611e-69	0.295206	0.674	0.623	1.42842e-64	CTRL	ASRGL1
ZMAT3	1.89248e-66	0.200887	0.721	0.682	5.04705e-62	CTRL	ZMAT3
CHST6	5.80528e-66	0.224381	0.678	0.599	1.54821e-61	CTRL	CHST6
BHLHE40	7.93446e-66	0.281315	0.747	0.677	2.11604e-61	CTRL	BHLHE40
MUC16	8.49411e-65	0.243511	0.986	0.977	2.26529e-60	CTRL	MUC16
SLURP2	1.2158e-57	0.814115	0.724	0.682	3.24241e-53	CTRL	SLURP2
LDLR	2.10039e-53	0.26412	0.612	0.561	5.60153e-49	CTRL	LDLR
IGFBP7	1.4108e-51	0.338698	0.962	0.975	3.76247e-47	CTRL	IGFBP7
FMO2	7.71873e-46	0.293127	0.379	0.299	2.05851e-41	CTRL	FMO2
MSMB	3.03833e-44	1.71903	0.664	0.636	8.10292e-40	CTRL	MSMB
PMEPA1	1.94066e-42	0.206369	0.421	0.328	5.17554e-38	CTRL	PMEPA1
CTSB	2.8209e-42	0.229683	0.958	0.963	7.52306e-38	CTRL	CTSB
ABCA5	3.99122e-42	0.236508	0.803	0.759	1.06442e-37	CTRL	ABCA5
TM4SF1	9.1229e-36	0.200152	0.449	0.377	2.43299e-31	CTRL	TM4SF1
TMSB4X	3.6808e-35	0.323455	0.991	0.988	9.81633e-31	CTRL	TMSB4X
NQO1	4.21892e-34	0.206525	0.956	0.938	1.12514e-29	CTRL	NQO1
PIGR	2.20342e-33	0.224867	0.921	0.925	5.8763e-29	CTRL	PIGR
STOM	5.92111e-32	0.220159	0.931	0.925	1.5791e-27	CTRL	STOM
LYPD2	1.78327e-28	0.304082	0.947	0.955	4.75581e-24	CTRL	LYPD2
EPAS1	5.5811e-24	0.297486	0.867	0.853	1.48842e-19	CTRL	EPAS1
LY6D	1.01353e-23	0.261236	0.333	0.272	2.70297e-19	CTRL	LY6D
ECRG4	1.67915e-22	0.223937	0.504	0.457	4.47811e-18	CTRL	ECRG4
AKR1C1	2.27306e-22	0.332884	0.755	0.769	6.06203e-18	CTRL	AKR1C1
IGFL2-AS1	1.54513e-19	0.45586	0.53	0.553	4.12071e-15	CTRL	IGFL2-AS1
C11orf88	1.11385e-17	0.211117	0.858	0.883	2.97054e-13	CTRL	C11orf88
SLPI	1.1697e-17	0.342737	0.999	1	3.11947e-13	CTRL	SLPI
MGST1	2.02534e-17	0.246949	0.734	0.753	5.40138e-13	CTRL	MGST1
CXCL17	1.77583e-16	0.31821	0.833	0.845	4.73595e-12	CTRL	CXCL17
IER3	1.88001e-15	0.222429	0.624	0.619	5.01381e-11	CTRL	IER3
RDH10	1.6269e-13	0.254817	0.677	0.704	4.33878e-09	CTRL	RDH10
CEACAM6	4.15801e-13	0.275465	0.466	0.459	1.1089e-08	CTRL	CEACAM6
SCGB1A1	1.67781e-11	0.892044	0.428	0.475	4.47456e-07	CTRL	SCGB1A1
F3	1.18956e-09	0.201501	0.751	0.748	3.17243e-05	CTRL	F3
CYP26A1	8.81266e-08	0.281724	0.315	0.295	0.00235025	CTRL	CYP26A1
ABCA13	3.22236e-07	0.252184	0.972	0.983	0.00859371	CTRL	ABCA13
FABP5	7.63425e-05	0.318246	0.741	0.761	1	CTRL	FABP5
VIM	0.000509659	0.259471	0.484	0.491	1	CTRL	VIM
S100A4	0.0050144	0.3419	0.887	0.937	1	CTRL	S100A4
		Ciliated Cells: PCD upregulated genes vs. Control
	p_val	avg_log2FC	pct.1	pct.2	p_val_adj	cluster	gene
XIST	0	0.84777	0.61	0.212	0	PCD	XIST
SLC7A2	0	0.540972	0.875	0.697	0	PCD	SLC7A2
MT-ND3	0	0.501364	1	1	0	PCD	MT-ND3
AL121899.1	0	0.444513	0.694	0.396	0	PCD	AL121899.1
RPS29	0	0.399562	0.998	0.991	0	PCD	RPS29
ATP5ME	0	0.390569	0.98	0.949	0	PCD	ATP5ME
CCDC81	0	0.382599	0.5	0.16	0	PCD	CCDC81
TIMP4	1.0374e-271	0.233263	0.448	0.186	2.76665e-267	PCD	TIMP4
DSTN	1.54588e-271	0.325087	0.998	0.996	4.12272e-267	PCD	DSTN
C19orf33	2.68989e-238	0.343037	0.968	0.935	7.17367e-234	PCD	C19orf33
UPK1B	1.72169e-235	0.424673	0.468	0.251	4.59158e-231	PCD	UPK1B
ALDH3A1	1.49669e-227	0.610752	0.993	0.987	3.99153e-223	PCD	ALDH3A1
SMIM22	5.84e-224	0.376024	0.978	0.974	1.55747e-219	PCD	SMIM22
CARS	3.1799e-214	0.462097	0.832	0.733	8.48047e-210	PCD	CARS
EEF1A1	1.00807e-207	0.230335	1	1	2.68843e-203	PCD	EEF1A1
REC8	4.73551e-203	0.254341	0.571	0.333	1.26291e-198	PCD	REC8
METTL27	1.06494e-201	0.212419	0.494	0.253	2.84008e-197	PCD	METTL27
GSTA2	4.70252e-199	0.550006	0.856	0.655	1.25412e-194	PCD	GSTA2
NDUFB1	1.21789e-196	0.306154	0.966	0.933	3.24798e-192	PCD	NDUFB1
CKB	1.99609e-191	0.435377	0.972	0.924	5.32337e-187	PCD	CKB
RPS27	1.12639e-190	0.278071	0.999	0.998	3.00398e-186	PCD	RPS27
RAMP1	6.81382e-190	0.303495	0.562	0.341	1.81718e-185	PCD	RAMP1
UPK3BL1	1.20794e-189	0.661499	0.675	0.555	3.22147e-185	PCD	UPK3BL1
SCPEP1	1.36142e-186	0.335234	0.956	0.918	3.63077e-182	PCD	SCPEP1
GSTA1	1.24193e-184	0.453501	0.978	0.916	3.31211e-180	PCD	GSTA1
BAALC	9.35805e-180	0.219876	0.464	0.248	2.4957e-175	PCD	BAALC
TTLL10	1.46487e-176	0.302458	0.681	0.473	3.90667e-172	PCD	TTLL10
UCP2	4.99503e-153	0.293196	0.956	0.944	1.33212e-148	PCD	UCP2
CFD	3.35852e-151	0.27448	0.475	0.29	8.95685e-147	PCD	CFD
APOL1	1.27458e-143	0.278786	0.742	0.6	3.39917e-139	PCD	APOL1
LRRC23	1.20173e-141	0.376929	0.929	0.892	3.20488e-137	PCD	LRRC23
MRPL23	2.42313e-141	0.215446	0.655	0.481	6.46224e-137	PCD	MRPL23
S100A6	1.32535e-136	0.261007	1	1	3.53457e-132	PCD	S100A6
RPL39	3.31299e-136	0.243585	0.999	0.999	8.83542e-132	PCD	RPL39
STOML3	1.4629e-135	0.28379	0.866	0.769	3.90141e-131	PCD	STOML3
RPS4X	7.07454e-134	0.267683	0.999	0.998	1.88671e-129	PCD	RPS4X
RPL37	7.59554e-133	0.247952	0.999	0.997	2.02565e-128	PCD	RPL37
C1orf194	4.55582e-132	0.351042	0.974	0.922	1.21499e-127	PCD	C1orf194
PITX1	3.58981e-130	0.224569	0.844	0.749	9.57366e-126	PCD	PITX1
AC073578.1	1.2084e-127	0.203825	0.117	0.019	3.22267e-123	PCD	AC073578.1
AC108134.4	1.56947e-126	0.240007	0.651	0.477	4.18563e-122	PCD	AC108134.4
MUC13	3.89366e-126	0.356698	0.315	0.159	1.0384e-121	PCD	MUC13
RPL34	1.63857e-125	0.248338	0.999	0.999	4.3699e-121	PCD	RPL34
EEF2	3.86709e-119	0.242577	0.981	0.965	1.03131e-114	PCD	EEF2
DAW1	5.25958e-119	0.241862	0.694	0.545	1.40268e-114	PCD	DAW1
KRT19	7.97791e-115	0.31871	0.999	0.997	2.12763e-110	PCD	KRT19
IFITM10	1.21545e-114	0.231888	0.646	0.493	3.24147e-110	PCD	IFITM10
RPS28	5.11462e-114	0.241417	1	0.998	1.36402e-109	PCD	RPS28
ALDH3B1	6.57499e-114	0.250084	0.931	0.899	1.75348e-109	PCD	ALDH3B1
HES1	1.23551e-113	0.26944	0.88	0.792	3.29498e-109	PCD	HES1
PLPPR3	4.49494e-112	0.22999	0.621	0.447	1.19876e-107	PCD	PLPPR3
CLU	6.63766e-112	0.552245	0.96	0.952	1.7702e-107	PCD	CLU
C9orf24	4.67804e-111	0.311354	0.982	0.935	1.24759e-106	PCD	C9orf24
CCDC190	5.97894e-111	0.242485	0.851	0.744	1.59452e-106	PCD	CCDC190
SYAP1	1.18176e-110	0.20873	0.941	0.918	3.15163e-106	PCD	SYAP1
YWHAE	6.37712e-110	0.215731	0.995	0.991	1.70072e-105	PCD	YWHAE
C2orf73	1.5501e-107	0.205919	0.652	0.493	4.13396e-103	PCD	C2orf73
ROMO1	1.90713e-107	0.211624	0.956	0.925	5.08613e-103	PCD	ROMO1
RPS21	5.11583e-106	0.217172	0.997	0.989	1.36434e-101	PCD	RPS21
PTPRZ1	1.23831e-105	0.22059	0.584	0.441	3.30244e-101	PCD	PTPRZ1
WDR86-AS1	3.79324e-105	0.287549	0.808	0.694	1.01162e-100	PCD	WDR86-AS1
CTXN1	8.26972e-105	0.282558	0.866	0.786	2.20545e-100	PCD	CTXN1
CLDN4	8.1478e-104	0.223274	0.963	0.949	2.17294e-99	PCD	CLDN4
HMGN2	1.02242e-102	0.223045	0.927	0.897	2.72669e-98	PCD	HMGN2
ATP12A	1.20708e-102	0.268653	0.583	0.436	3.21916e-98	PCD	ATP12A
PRR13	3.36886e-101	0.201769	0.9	0.86	8.98441e-97	PCD	PRR13
CSTA	3.98752e-99	0.290306	0.517	0.37	1.06343e-94	PCD	CSTA
HSPA1A	2.29411e-97	0.2171	0.841	0.751	6.11817e-93	PCD	HSPA1A
SMIM14	1.11827e-95	0.21669	0.972	0.962	2.98231e-91	PCD	SMIM14
ZFAS1	6.33875e-95	0.204584	0.947	0.904	1.69048e-90	PCD	ZFAS1
CBR1	1.30815e-94	0.235168	0.852	0.763	3.4887e-90	PCD	CBR1
TEX26	7.39252e-94	0.250215	0.751	0.627	1.97151e-89	PCD	TEX26
PPP1R15A	2.32329e-91	0.201917	0.878	0.821	6.19598e-87	PCD	PPP1R15A
RPL12	4.9124e-91	0.205253	0.998	0.996	1.31009e-86	PCD	RPL12
C22orf15	8.05773e-91	0.248036	0.75	0.61	2.14892e-86	PCD	C22orf15
HMGN1	2.8364e-90	0.200841	0.979	0.969	7.56441e-86	PCD	HMGN1
MORN5	2.98324e-90	0.25956	0.922	0.855	7.95601e-86	PCD	MORN5
OMG	4.46083e-90	0.342843	0.922	0.868	1.18966e-85	PCD	OMG
HLA-C	5.77878e-90	0.206985	0.983	0.953	1.54114e-85	PCD	HLA-C
SPRR1B	1.43443e-88	0.267144	0.28	0.153	3.82548e-84	PCD	SPRR1B
KRT13	1.02041e-85	0.726494	0.465	0.344	2.72132e-81	PCD	KRT13
CRIP1	1.27726e-85	0.316274	0.993	0.965	3.40633e-81	PCD	CRIP1
PET100	8.69215e-84	0.204968	0.917	0.857	2.31811e-79	PCD	PET100
NDUFA3	9.36355e-84	0.230732	0.918	0.86	2.49717e-79	PCD	NDUFA3
FAM183A	5.79533e-82	0.247333	0.96	0.916	1.54556e-77	PCD	FAM183A
MUC15	7.77767e-82	0.20419	0.836	0.72	2.07423e-77	PCD	MUC15
PTGR1	2.0686e-80	0.23155	0.826	0.748	5.51674e-76	PCD	PTGR1
SLAIN2	2.22902e-78	0.206862	0.799	0.738	5.94457e-74	PCD	SLAIN2
C20orf85	2.06462e-77	0.26618	0.985	0.953	5.50612e-73	PCD	C20orf85
RGCC	4.99884e-74	0.20682	0.687	0.593	1.33314e-69	PCD	RGCC
CETN2	1.4344e-72	0.219869	0.987	0.963	3.82541e-68	PCD	CETN2
AC013264.1	2.29336e-71	0.219988	0.801	0.721	6.11617e-67	PCD	AC013264.1
RSPH1	6.36715e-68	0.214117	0.991	0.965	1.69806e-63	PCD	RSPH1
LDLRAD1	8.67451e-68	0.202531	0.878	0.807	2.3134e-63	PCD	LDLRAD1
RSPH9	1.76364e-67	0.214147	0.797	0.687	4.70345e-63	PCD	RSPH9
RARRES2	5.79789e-66	0.237492	0.584	0.461	1.54624e-61	PCD	RARRES2
PIFO	1.38424e-65	0.231048	0.985	0.949	3.69163e-61	PCD	PIFO
C3	3.92564e-65	0.371022	0.762	0.668	1.04693e-60	PCD	C3
CCDC17	1.25844e-64	0.200141	0.902	0.868	3.35613e-60	PCD	CCDC17
TNFSF10	1.08093e-63	0.212964	0.906	0.854	2.88273e-59	PCD	TNFSF10
HES4	1.17807e-53	0.203376	0.797	0.723	3.14179e-49	PCD	HES4
SAA2	9.40245e-53	0.507022	0.371	0.515	2.50754e-48	PCD	SAA2
GAS5	3.06149e-50	0.290117	0.757	0.682	8.16468e-46	PCD	GAS5
CES1	1.22052e-49	0.444607	0.657	0.586	3.255e-45	PCD	CES1
SNTN	2.12647e-49	0.202424	0.983	0.949	5.67107e-45	PCD	SNTN
PI3	7.93333e-47	0.308143	0.57	0.459	2.11574e-42	PCD	PI3
AL357093.2	6.1075e-46	0.365143	0.916	0.905	1.62881e-41	PCD	AL357093.2
CAPSL	1.23181e-45	0.207292	0.931	0.88	3.28511e-41	PCD	CAPSL
S100A9	1.23692e-44	0.338101	0.797	0.687	3.29875e-40	PCD	S100A9
TMEM190	1.28686e-43	0.426831	0.862	0.818	3.43192e-39	PCD	TMEM190
MT-ND4L	1.62253e-42	0.370993	0.96	0.928	4.32713e-38	PCD	MT-ND4L
SAA1	8.72239e-42	0.878262	0.349	0.479	2.32617e-37	PCD	SAA1
S100A8	4.5528e-31	0.42289	0.316	0.243	1.21419e-26	PCD	S100A8
KRT5	6.45051e-26	0.206416	0.44	0.358	1.72029e-21	PCD	KRT5
MUC5AC	7.26583e-23	0.263128	0.16	0.108	1.93772e-18	PCD	MUC5AC

## Sheet: Bas_PCDvCtrl_markers
		Basal Cells: Control upregulated genes vs. PCD
	p_val	avg_log2FC	pct.1	pct.2	p_val_adj	cluster	gene
FN1	0	1.61014	0.683	0.513	0	CTRL	FN1
DHRS3	0	0.816734	0.953	0.869	0	CTRL	DHRS3
SELENOP	0	0.71121	0.852	0.746	0	CTRL	SELENOP
GDF15	0	0.665705	0.656	0.408	0	CTRL	GDF15
RAI14	0	0.607956	0.894	0.825	0	CTRL	RAI14
SERINC2	0	0.55868	0.97	0.941	0	CTRL	SERINC2
FBXO32	0	0.534437	0.851	0.769	0	CTRL	FBXO32
ENAH	0	0.516538	0.971	0.963	0	CTRL	ENAH
ITGB6	0	0.511531	0.932	0.844	0	CTRL	ITGB6
LIMA1	0	0.470996	0.978	0.97	0	CTRL	LIMA1
FMO3	0	0.465479	0.344	0.097	0	CTRL	FMO3
PSAP	0	0.459049	0.999	0.996	0	CTRL	PSAP
TM7SF3	0	0.452404	0.861	0.819	0	CTRL	TM7SF3
CLEC2B	0	0.450301	0.659	0.443	0	CTRL	CLEC2B
OCIAD2	0	0.422	0.966	0.956	0	CTRL	OCIAD2
SQSTM1	0	0.329531	0.999	0.999	0	CTRL	SQSTM1
HLA-B	0	0.325081	0.97	0.907	0	CTRL	HLA-B
GPX3	0	0.302088	0.35	0.126	0	CTRL	GPX3
DDIT4	5.66608e-305	0.473126	0.841	0.724	1.51109e-300	CTRL	DDIT4
NRIP1	8.71683e-303	0.506469	0.847	0.793	2.32469e-298	CTRL	NRIP1
CYP26A1	2.16611e-299	1.28325	0.489	0.293	5.77681e-295	CTRL	CYP26A1
CTSH	5.69772e-295	0.421869	0.985	0.975	1.51952e-290	CTRL	CTSH
KRT7	5.58384e-293	0.826782	0.753	0.632	1.48915e-288	CTRL	KRT7
PGM2L1	5.5552e-284	0.367877	0.772	0.605	1.48152e-279	CTRL	PGM2L1
PLXDC2	2.5925e-283	0.38234	0.713	0.593	6.91395e-279	CTRL	PLXDC2
NUPR1	5.37114e-283	0.433967	0.982	0.974	1.43243e-278	CTRL	NUPR1
LRRN1	1.34266e-281	0.408868	0.835	0.728	3.58073e-277	CTRL	LRRN1
HOMER3	1.32343e-275	0.389391	0.89	0.852	3.52945e-271	CTRL	HOMER3
COL3A1	2.92093e-274	0.762076	0.61	0.402	7.78982e-270	CTRL	COL3A1
PIK3R1	3.01154e-274	0.467236	0.754	0.637	8.03148e-270	CTRL	PIK3R1
RPS27L	4.36816e-271	0.366852	0.905	0.898	1.16494e-266	CTRL	RPS27L
AGFG1	1.98836e-265	0.346104	0.835	0.79	5.30276e-261	CTRL	AGFG1
SPTBN1	2.374e-262	0.401731	0.945	0.947	6.33122e-258	CTRL	SPTBN1
CDKN1A	6.71569e-262	0.348856	0.959	0.932	1.79101e-257	CTRL	CDKN1A
PHPT1	7.80629e-255	0.340381	0.972	0.973	2.08186e-250	CTRL	PHPT1
BRI3	4.94636e-252	0.248543	0.994	0.992	1.31914e-247	CTRL	BRI3
ATP6V0E1	1.78736e-248	0.229782	0.998	0.997	4.76672e-244	CTRL	ATP6V0E1
COL4A2	6.07318e-248	0.278911	0.261	0.083	1.61966e-243	CTRL	COL4A2
RBP1	7.40817e-236	0.467331	0.966	0.966	1.97569e-231	CTRL	RBP1
PMEPA1	1.26899e-227	0.409528	0.944	0.882	3.38427e-223	CTRL	PMEPA1
SOX4	2.98911e-225	0.301323	0.995	0.989	7.97166e-221	CTRL	SOX4
SPOCK1	1.37141e-222	0.429631	0.453	0.283	3.65741e-218	CTRL	SPOCK1
CYP26B1	1.49661e-218	0.331916	0.323	0.143	3.99131e-214	CTRL	CYP26B1
SEMA4B	7.19436e-217	0.303116	0.835	0.785	1.91867e-212	CTRL	SEMA4B
SRI	1.59993e-213	0.343596	0.923	0.913	4.26685e-209	CTRL	SRI
SKIL	3.96072e-213	0.358477	0.897	0.825	1.05628e-208	CTRL	SKIL
SPATS2L	1.27983e-208	0.377419	0.975	0.975	3.41319e-204	CTRL	SPATS2L
TPM1	2.28577e-208	0.595927	0.949	0.94	6.09593e-204	CTRL	TPM1
FHL2	2.94275e-207	0.463079	0.823	0.759	7.84802e-203	CTRL	FHL2
VPS13D	5.73649e-205	0.305705	0.701	0.602	1.52986e-200	CTRL	VPS13D
MMP10	6.66497e-203	0.697648	0.814	0.727	1.77748e-198	CTRL	MMP10
ARL4C	3.34508e-202	0.54128	0.604	0.494	8.92099e-198	CTRL	ARL4C
RARRES1	8.87295e-201	0.452281	0.412	0.23	2.36633e-196	CTRL	RARRES1
ARL6IP1	9.04284e-201	0.269793	0.873	0.866	2.41163e-196	CTRL	ARL6IP1
AKAP12	6.13832e-192	0.485408	0.752	0.633	1.63703e-187	CTRL	AKAP12
RALA	6.00512e-190	0.30311	0.768	0.747	1.60151e-185	CTRL	RALA
LXN	7.54041e-187	0.296426	0.439	0.28	2.01095e-182	CTRL	LXN
RTN4	2.4701e-186	0.249632	0.989	0.985	6.58751e-182	CTRL	RTN4
NPC2	2.59674e-186	0.317367	0.999	0.999	6.92525e-182	CTRL	NPC2
DYNC1H1	1.24913e-184	0.271102	0.929	0.943	3.33131e-180	CTRL	DYNC1H1
COL4A1	6.13833e-176	0.208744	0.187	0.056	1.63703e-171	CTRL	COL4A1
BHLHE41	3.46858e-175	0.340681	0.496	0.36	9.25035e-171	CTRL	BHLHE41
UPP1	2.12481e-174	0.314273	0.615	0.503	5.66665e-170	CTRL	UPP1
IFI16	6.26974e-173	0.259511	0.951	0.952	1.67208e-168	CTRL	IFI16
SOWAHC	4.1147e-172	0.334325	0.757	0.679	1.09735e-167	CTRL	SOWAHC
IER5L	2.97353e-171	0.319032	0.682	0.599	7.93012e-167	CTRL	IER5L
MACF1	3.69421e-170	0.298304	0.881	0.872	9.85209e-166	CTRL	MACF1
LTBP2	2.80712e-168	0.203863	0.359	0.199	7.48631e-164	CTRL	LTBP2
LEPROT	4.82387e-167	0.240926	0.957	0.951	1.28648e-162	CTRL	LEPROT
FABP5	4.16591e-164	0.462754	0.97	0.958	1.11101e-159	CTRL	FABP5
TXN	2.75164e-163	0.239648	0.998	0.998	7.33834e-159	CTRL	TXN
MT-ATP6	8.01966e-163	0.22935	1	1	2.13876e-158	CTRL	MT-ATP6
EHBP1	1.16676e-162	0.276445	0.755	0.703	3.11162e-158	CTRL	EHBP1
SOX9	2.20634e-161	0.288	0.391	0.236	5.88408e-157	CTRL	SOX9
MAF	7.51295e-158	0.308524	0.746	0.667	2.00363e-153	CTRL	MAF
FAP	1.68366e-157	0.344681	0.473	0.334	4.49016e-153	CTRL	FAP
WNK1	2.17806e-156	0.270433	0.914	0.905	5.80866e-152	CTRL	WNK1
FAM3C	5.82165e-156	0.266421	0.969	0.975	1.55258e-151	CTRL	FAM3C
MTPN	6.23138e-156	0.239856	0.932	0.935	1.66185e-151	CTRL	MTPN
AMIGO2	2.73574e-153	0.415632	0.699	0.583	7.29594e-149	CTRL	AMIGO2
MAP1LC3B	8.32326e-153	0.239118	0.868	0.879	2.21973e-148	CTRL	MAP1LC3B
CAPN2	3.48776e-152	0.23103	0.941	0.944	9.30149e-148	CTRL	CAPN2
CALD1	1.28459e-151	0.524281	0.9	0.896	3.42587e-147	CTRL	CALD1
OSTM1	2.81996e-151	0.250335	0.579	0.48	7.52054e-147	CTRL	OSTM1
TMPRSS4	9.42437e-151	0.307998	0.826	0.773	2.51339e-146	CTRL	TMPRSS4
PAX8-AS1	1.631e-150	0.230604	0.309	0.169	4.34971e-146	CTRL	PAX8-AS1
BACE2	8.06253e-148	0.271721	0.794	0.754	2.1502e-143	CTRL	BACE2
SOX7	1.32004e-146	0.273929	0.496	0.374	3.52041e-142	CTRL	SOX7
ABRACL	1.03029e-144	0.222007	0.93	0.935	2.74767e-140	CTRL	ABRACL
BAG3	2.08898e-144	0.238602	0.799	0.772	5.5711e-140	CTRL	BAG3
KRT18	1.68902e-143	0.25928	0.956	0.942	4.50446e-139	CTRL	KRT18
PTPRK	1.35749e-142	0.30915	0.834	0.815	3.62029e-138	CTRL	PTPRK
VCAN	5.65876e-141	0.255239	0.164	0.053	1.50913e-136	CTRL	VCAN
CTSB	1.07797e-138	0.231849	0.999	0.999	2.87485e-134	CTRL	CTSB
FAM210B	1.25808e-138	0.233764	0.862	0.851	3.35518e-134	CTRL	FAM210B
TMSB4X	1.78334e-137	0.300152	1	1	4.756e-133	CTRL	TMSB4X
XPR1	2.1385e-136	0.294468	0.603	0.516	5.70318e-132	CTRL	XPR1
SERPINA3	5.55821e-136	0.919636	0.258	0.132	1.48232e-131	CTRL	SERPINA3
CASC15	7.2976e-136	0.202301	0.35	0.205	1.9462e-131	CTRL	CASC15
FOXC1	2.77598e-135	0.275574	0.717	0.648	7.40326e-131	CTRL	FOXC1
ATP2A2	2.07459e-134	0.240967	0.954	0.952	5.53273e-130	CTRL	ATP2A2
DUSP23	2.49577e-134	0.263394	0.803	0.775	6.65597e-130	CTRL	DUSP23
LITAF	3.91013e-134	0.208442	0.966	0.958	1.04279e-129	CTRL	LITAF
USP9Y	4.52339e-134	0.204654	0.408	0.274	1.20634e-129	CTRL	USP9Y
CALML3	2.63571e-133	0.306737	0.409	0.276	7.02917e-129	CTRL	CALML3
BHLHE40	1.07604e-132	0.269479	0.961	0.946	2.8697e-128	CTRL	BHLHE40
MT-CYB	1.18887e-132	0.206051	1	1	3.1706e-128	CTRL	MT-CYB
MT2A	5.55745e-132	0.357314	0.978	0.977	1.48212e-127	CTRL	MT2A
SLC2A12	1.23786e-131	0.213812	0.302	0.169	3.30124e-127	CTRL	SLC2A12
CIB1	2.28846e-131	0.226125	0.964	0.968	6.1031e-127	CTRL	CIB1
ARHGAP21	6.99562e-131	0.246603	0.947	0.938	1.86566e-126	CTRL	ARHGAP21
BAX	9.08101e-129	0.23854	0.731	0.735	2.42181e-124	CTRL	BAX
SMARCA5	2.60353e-127	0.218378	0.89	0.895	6.94335e-123	CTRL	SMARCA5
OAT	2.84787e-127	0.262166	0.858	0.852	7.59498e-123	CTRL	OAT
EPHX1	3.05826e-127	0.247245	0.848	0.823	8.15607e-123	CTRL	EPHX1
ANKRD11	8.9401e-127	0.225477	0.97	0.973	2.38424e-122	CTRL	ANKRD11
MYL6	1.43018e-126	0.200677	1	1	3.81414e-122	CTRL	MYL6
ZNF704	5.87666e-125	0.299725	0.572	0.455	1.56725e-120	CTRL	ZNF704
MMP14	3.20592e-124	0.238925	0.773	0.757	8.54986e-120	CTRL	MMP14
PRPF40A	3.62806e-124	0.201178	0.935	0.947	9.67566e-120	CTRL	PRPF40A
ANKLE2	1.39676e-123	0.232563	0.811	0.795	3.72502e-119	CTRL	ANKLE2
HCLS1	9.28918e-122	0.251747	0.435	0.317	2.47733e-117	CTRL	HCLS1
BMPR2	1.97846e-120	0.211818	0.842	0.83	5.27635e-116	CTRL	BMPR2
ARHGEF35	3.32714e-120	0.212118	0.585	0.496	8.87314e-116	CTRL	ARHGEF35
GSTM3	4.25615e-120	0.265021	0.366	0.256	1.13507e-115	CTRL	GSTM3
STAT3	1.66944e-119	0.220491	0.869	0.852	4.45223e-115	CTRL	STAT3
PAK2	1.76904e-119	0.23137	0.915	0.916	4.71785e-115	CTRL	PAK2
AGL	4.40084e-119	0.284709	0.882	0.859	1.17366e-114	CTRL	AGL
DAAM1	4.62621e-119	0.307903	0.813	0.803	1.23376e-114	CTRL	DAAM1
CENPW	5.52439e-119	0.412867	0.591	0.534	1.4733e-114	CTRL	CENPW
RASSF6	6.28606e-119	0.278275	0.744	0.712	1.67643e-114	CTRL	RASSF6
CAP1	1.29198e-118	0.207518	0.944	0.952	3.44558e-114	CTRL	CAP1
SULF2	3.23029e-118	0.280142	0.731	0.684	8.61485e-114	CTRL	SULF2
BTG1	5.87073e-118	0.288663	0.954	0.951	1.56567e-113	CTRL	BTG1
NET1	1.74648e-117	0.296423	0.784	0.763	4.65769e-113	CTRL	NET1
MARCKSL1	2.14485e-117	0.259763	0.807	0.811	5.7201e-113	CTRL	MARCKSL1
ACTN1	6.43106e-116	0.341901	0.87	0.848	1.7151e-111	CTRL	ACTN1
PFKP	1.93859e-114	0.215364	0.759	0.724	5.17002e-110	CTRL	PFKP
MSMB	5.44366e-114	0.68164	0.599	0.49	1.45177e-109	CTRL	MSMB
CCDC88A	1.86115e-112	0.233746	0.517	0.422	4.96349e-108	CTRL	CCDC88A
GLI3	2.35429e-112	0.269734	0.638	0.575	6.27866e-108	CTRL	GLI3
CA12	3.55752e-112	0.209363	0.341	0.219	9.48754e-108	CTRL	CA12
PLPP3	2.59012e-110	0.237627	0.6	0.496	6.90758e-106	CTRL	PLPP3
TPM4	4.10328e-110	0.250132	0.979	0.979	1.0943e-105	CTRL	TPM4
KLF10	2.22731e-109	0.283234	0.804	0.759	5.94002e-105	CTRL	KLF10
MYADM	1.07929e-107	0.254868	0.669	0.581	2.87837e-103	CTRL	MYADM
FHOD3	2.27755e-107	0.203644	0.447	0.336	6.07401e-103	CTRL	FHOD3
ABCA1	4.5663e-107	0.263867	0.525	0.419	1.21779e-102	CTRL	ABCA1
LRRC8A	1.07671e-106	0.209046	0.906	0.894	2.87149e-102	CTRL	LRRC8A
ETS2	1.51678e-106	0.264081	0.916	0.9	4.04511e-102	CTRL	ETS2
FBLIM1	1.07608e-104	0.25923	0.658	0.622	2.8698e-100	CTRL	FBLIM1
FTH1	3.5562e-104	0.206705	1	1	9.48403e-100	CTRL	FTH1
ZMAT3	1.29017e-103	0.231838	0.613	0.569	3.44075e-99	CTRL	ZMAT3
TBC1D2	4.83637e-103	0.203875	0.799	0.781	1.28981e-98	CTRL	TBC1D2
PLAU	7.35965e-103	0.362184	0.705	0.619	1.96274e-98	CTRL	PLAU
IGFL2-AS1	8.3744e-103	0.35021	0.647	0.549	2.23337e-98	CTRL	IGFL2-AS1
CDH6	1.14374e-102	0.200534	0.8	0.677	3.05024e-98	CTRL	CDH6
FAT1	2.07996e-102	0.290495	0.86	0.854	5.54705e-98	CTRL	FAT1
ATP13A2	1.02741e-100	0.208602	0.553	0.473	2.73999e-96	CTRL	ATP13A2
PTBP3	1.58747e-99	0.204595	0.898	0.916	4.23362e-95	CTRL	PTBP3
MXRA5	1.68769e-99	0.233843	0.691	0.564	4.50091e-95	CTRL	MXRA5
MFAP2	1.72709e-98	0.252018	0.552	0.437	4.60597e-94	CTRL	MFAP2
THBS1	2.24969e-98	0.336306	0.58	0.495	5.99971e-94	CTRL	THBS1
WWTR1	4.29375e-97	0.21958	0.804	0.779	1.1451e-92	CTRL	WWTR1
MAP4K4	1.67677e-96	0.217223	0.735	0.73	4.47179e-92	CTRL	MAP4K4
FMO2	3.31147e-96	0.49299	0.448	0.351	8.83136e-92	CTRL	FMO2
HIF1A	6.0706e-96	0.265114	0.967	0.968	1.61897e-91	CTRL	HIF1A
SLC20A1	1.45685e-95	0.262398	0.69	0.617	3.88529e-91	CTRL	SLC20A1
SH3PXD2A	3.45496e-93	0.372799	0.786	0.796	9.21404e-89	CTRL	SH3PXD2A
PLAAT4	3.77948e-91	0.37686	0.631	0.571	1.00795e-86	CTRL	PLAAT4
LBH	8.62619e-91	0.246304	0.731	0.665	2.30052e-86	CTRL	LBH
VPS13C	1.04044e-90	0.201588	0.93	0.928	2.77474e-86	CTRL	VPS13C
CPE	4.4035e-90	0.200859	0.433	0.335	1.17437e-85	CTRL	CPE
DRAM1	1.85704e-89	0.336288	0.654	0.624	4.95255e-85	CTRL	DRAM1
CAPN13	2.31372e-89	0.229399	0.275	0.172	6.17046e-85	CTRL	CAPN13
NUAK1	2.58835e-89	0.26752	0.834	0.786	6.90287e-85	CTRL	NUAK1
AKR1C1	3.79442e-89	0.511232	0.88	0.845	1.01193e-84	CTRL	AKR1C1
ATP5IF1	1.84301e-88	0.21145	0.979	0.983	4.91511e-84	CTRL	ATP5IF1
HSPH1	3.49596e-86	0.214055	0.774	0.779	9.32337e-82	CTRL	HSPH1
G0S2	7.39385e-85	0.248493	0.198	0.103	1.97187e-80	CTRL	G0S2
FYB1	6.99219e-84	0.290565	0.748	0.717	1.86475e-79	CTRL	FYB1
SERPINE2	7.02735e-80	0.39246	0.709	0.669	1.87412e-75	CTRL	SERPINE2
AKR1C3	1.10144e-78	0.218106	0.936	0.921	2.93742e-74	CTRL	AKR1C3
NIBAN1	1.66897e-76	0.256185	0.576	0.526	4.45097e-72	CTRL	NIBAN1
ID1	2.83467e-75	0.277808	0.986	0.986	7.55979e-71	CTRL	ID1
MMP2	8.41944e-75	0.242053	0.43	0.345	2.24538e-70	CTRL	MMP2
HMGB3	9.66905e-75	0.239823	0.836	0.834	2.57864e-70	CTRL	HMGB3
LAMB3	6.46201e-73	0.308203	0.895	0.877	1.72335e-68	CTRL	LAMB3
HIVEP1	1.57534e-72	0.20639	0.54	0.484	4.20126e-68	CTRL	HIVEP1
FADS1	4.62912e-72	0.247316	0.478	0.401	1.23454e-67	CTRL	FADS1
GALNT1	3.73735e-71	0.253819	0.883	0.899	9.96713e-67	CTRL	GALNT1
NEDD9	1.32235e-70	0.23177	0.736	0.67	3.52658e-66	CTRL	NEDD9
SIAH1	6.60718e-70	0.212068	0.685	0.653	1.76207e-65	CTRL	SIAH1
SPHK1	7.06301e-70	0.233775	0.431	0.35	1.88364e-65	CTRL	SPHK1
NQO1	4.88459e-68	0.253774	0.688	0.645	1.30267e-63	CTRL	NQO1
SNAI2	2.53007e-66	0.240158	0.643	0.6	6.74744e-62	CTRL	SNAI2
FRMD6	2.0771e-64	0.217274	0.813	0.835	5.53942e-60	CTRL	FRMD6
AMTN	6.21528e-64	0.429603	0.689	0.613	1.65755e-59	CTRL	AMTN
LUZP1	7.47931e-59	0.202107	0.761	0.781	1.99466e-54	CTRL	LUZP1
FSCN1	9.93368e-59	0.20194	0.577	0.549	2.64921e-54	CTRL	FSCN1
STON2	1.12146e-58	0.243705	0.847	0.858	2.99082e-54	CTRL	STON2
SYT8	1.8149e-58	0.293006	0.468	0.405	4.84017e-54	CTRL	SYT8
CITED4	8.06153e-58	0.217346	0.724	0.691	2.14993e-53	CTRL	CITED4
SERPINE1	4.50768e-55	0.236454	0.35	0.266	1.20215e-50	CTRL	SERPINE1
DST	1.65285e-52	0.227875	0.97	0.959	4.40799e-48	CTRL	DST
TGM2	1.71758e-51	0.270388	0.337	0.26	4.5806e-47	CTRL	TGM2
S100A3	4.23518e-50	0.201793	0.289	0.228	1.12948e-45	CTRL	S100A3
HIST1H1E	1.6808e-48	0.211556	0.422	0.36	4.48252e-44	CTRL	HIST1H1E
SCD	1.57092e-46	0.242097	0.857	0.865	4.18948e-42	CTRL	SCD
CLCA2	6.2055e-46	0.226513	0.562	0.532	1.65495e-41	CTRL	CLCA2
SLC3A2	1.43395e-40	0.226252	0.8	0.852	3.82421e-36	CTRL	SLC3A2
MDK	1.70772e-38	0.226976	0.865	0.867	4.55431e-34	CTRL	MDK
VIM	9.48877e-37	0.296885	0.586	0.539	2.53056e-32	CTRL	VIM
KRT23	8.49232e-36	0.254774	0.68	0.648	2.26482e-31	CTRL	KRT23
MT-ND5	4.05645e-35	0.254232	0.999	1	1.08182e-30	CTRL	MT-ND5
SCGB1A1	7.54818e-30	0.483858	0.241	0.173	2.01303e-25	CTRL	SCGB1A1
SLURP2	1.46832e-24	0.227822	0.367	0.31	3.91587e-20	CTRL	SLURP2
S100A4	1.24549e-20	0.248365	0.809	0.82	3.32159e-16	CTRL	S100A4
MYL9	5.80957e-19	0.212345	0.709	0.703	1.54935e-14	CTRL	MYL9
INSIG1	3.7526e-12	0.210449	0.559	0.586	1.00078e-07	CTRL	INSIG1
SLC7A8	1.68022e-11	0.21537	0.43	0.443	4.48097e-07	CTRL	SLC7A8
PRDX1	1.09745e-09	0.209128	0.999	0.998	2.9268e-05	CTRL	PRDX1
TMEM213	0.0016945	0.255059	0.11	0.101	1	CTRL	TMEM213
		Basal Cells: PCD upregulated genes vs. Control
	p_val	avg_log2FC	pct.1	pct.2	p_val_adj	cluster	gene
ALDH3A1	0	1.06001	0.852	0.672	0	PCD	ALDH3A1
SPRR1B	0	0.91623	0.49	0.235	0	PCD	SPRR1B
CSTA	0	0.817604	0.822	0.639	0	PCD	CSTA
UPK1B	0	0.801747	0.408	0.177	0	PCD	UPK1B
C3	0	0.713362	0.729	0.469	0	PCD	C3
WNT4	0	0.702479	0.797	0.559	0	PCD	WNT4
FGFBP1	0	0.645765	0.502	0.258	0	PCD	FGFBP1
CCND2	0	0.603858	0.887	0.687	0	PCD	CCND2
RPS29	0	0.547429	0.999	0.998	0	PCD	RPS29
C19orf33	0	0.494812	0.96	0.875	0	PCD	C19orf33
EEF1A1	0	0.491664	1	1	0	PCD	EEF1A1
RPL12	0	0.461177	0.999	0.999	0	PCD	RPL12
KRT5	0	0.455893	0.988	0.987	0	PCD	KRT5
RPS27	0	0.453555	1	0.999	0	PCD	RPS27
SNHG29	0	0.434129	0.993	0.987	0	PCD	SNHG29
RPL34	0	0.424124	0.999	0.999	0	PCD	RPL34
RPS24	0	0.411977	1	1	0	PCD	RPS24
RPS18	0	0.401777	1	1	0	PCD	RPS18
RPL36A	0	0.397473	0.997	0.991	0	PCD	RPL36A
RPS4X	0	0.396641	1	0.999	0	PCD	RPS4X
RPS28	0	0.387238	1	1	0	PCD	RPS28
RPL3	0	0.382341	0.999	0.999	0	PCD	RPL3
RPL37A	0	0.378597	1	0.999	0	PCD	RPL37A
RPL37	0	0.376354	1	1	0	PCD	RPL37
RPS21	0	0.372683	1	0.999	0	PCD	RPS21
SLC25A6	0	0.370272	0.984	0.977	0	PCD	SLC25A6
SERPINB2	0	0.365724	0.283	0.072	0	PCD	SERPINB2
RPS9	0	0.361166	1	0.999	0	PCD	RPS9
RPL39	0	0.359141	1	0.999	0	PCD	RPL39
RPL10A	0	0.358112	0.999	0.999	0	PCD	RPL10A
RPS8	0	0.34723	1	0.999	0	PCD	RPS8
RPL32	0	0.3127	1	0.999	0	PCD	RPL32
RPS6	0	0.309879	1	0.999	0	PCD	RPS6
RPL6	0	0.308983	0.999	0.999	0	PCD	RPL6
PTPRZ1	0	0.298425	0.601	0.331	0	PCD	PTPRZ1
RPL41	0	0.29489	1	1	0	PCD	RPL41
RPL28	0	0.286177	1	0.999	0	PCD	RPL28
RPL35A	0	0.281945	0.999	0.999	0	PCD	RPL35A
RPS3A	0	0.279469	1	1	0	PCD	RPS3A
RPS7	0	0.271144	1	1	0	PCD	RPS7
RPL21	0	0.268411	1	0.999	0	PCD	RPL21
RPL38	0	0.25326	0.998	0.995	0	PCD	RPL38
RPL22	0	0.250246	0.999	0.998	0	PCD	RPL22
RPS15	0	0.242962	1	0.999	0	PCD	RPS15
RPS15A	0	0.242191	1	0.999	0	PCD	RPS15A
MT-ND3	8.361e-305	0.316091	1	1	2.22979e-300	PCD	MT-ND3
KRT6A	2.29032e-299	0.538413	0.707	0.485	6.10806e-295	PCD	KRT6A
RPS23	9.57872e-297	0.284698	1	0.999	2.55455e-292	PCD	RPS23
ANXA1	1.57935e-294	0.49348	0.994	0.977	4.21198e-290	PCD	ANXA1
RPL13	2.7563e-293	0.244774	1	1	7.35078e-289	PCD	RPL13
RPS14	5.78586e-290	0.2657	1	0.999	1.54303e-285	PCD	RPS14
RPL30	8.20377e-290	0.252111	0.999	0.999	2.18786e-285	PCD	RPL30
EEF2	2.75174e-288	0.252423	0.996	0.994	7.33862e-284	PCD	EEF2
HLA-C	1.91323e-285	0.458863	0.992	0.922	5.1024e-281	PCD	HLA-C
RPL11	2.58489e-285	0.258852	1	1	6.89365e-281	PCD	RPL11
RPS2	3.88381e-284	0.329361	1	1	1.03577e-279	PCD	RPS2
RPL22L1	5.64953e-271	0.336296	0.796	0.617	1.50667e-266	PCD	RPL22L1
RPL7	4.39458e-269	0.242508	0.999	0.999	1.17199e-264	PCD	RPL7
CKB	1.13172e-268	0.423341	0.727	0.514	3.01819e-264	PCD	CKB
EEF1G	5.22277e-267	0.24897	0.998	0.998	1.39286e-262	PCD	EEF1G
UPK3BL1	4.48671e-263	0.857496	0.707	0.521	1.19656e-258	PCD	UPK3BL1
S100A14	2.70933e-261	0.377391	0.953	0.893	7.22551e-257	PCD	S100A14
CCDC3	3.56778e-254	0.221763	0.342	0.149	9.51492e-250	PCD	CCDC3
RPS12	2.80798e-252	0.268673	1	1	7.48859e-248	PCD	RPS12
RPL14	3.81958e-252	0.225048	0.999	0.999	1.01864e-247	PCD	RPL14
RPL26	1.13414e-248	0.249741	1	0.999	3.02463e-244	PCD	RPL26
TOMM7	4.27345e-248	0.233155	0.989	0.977	1.13969e-243	PCD	TOMM7
DUSP1	2.61657e-245	0.354196	0.877	0.738	6.97813e-241	PCD	DUSP1
RPL29	4.35996e-243	0.262468	0.999	0.999	1.16276e-238	PCD	RPL29
GAS5	4.63348e-241	0.768806	0.93	0.903	1.2357e-236	PCD	GAS5
RPS3	1.50848e-237	0.239303	0.999	1	4.02297e-233	PCD	RPS3
RPL35	3.01956e-235	0.221871	0.999	0.999	8.05288e-231	PCD	RPL35
ATP5ME	1.87542e-234	0.291251	0.972	0.895	5.00156e-230	PCD	ATP5ME
RPL7A	9.53226e-233	0.239939	1	0.999	2.54216e-228	PCD	RPL7A
EIF3L	8.54906e-228	0.243776	0.895	0.796	2.27995e-223	PCD	EIF3L
RPL19	1.17096e-225	0.22127	0.999	1	3.12283e-221	PCD	RPL19
CRABP2	1.71553e-225	0.384607	0.749	0.561	4.57516e-221	PCD	CRABP2
RPL4	2.33667e-220	0.221122	0.997	0.996	6.23165e-216	PCD	RPL4
RACK1	8.9477e-220	0.23494	0.999	0.999	2.38626e-215	PCD	RACK1
BAG1	5.89801e-217	0.259749	0.976	0.959	1.57294e-212	PCD	BAG1
RPS5	1.87804e-216	0.213225	0.999	0.999	5.00855e-212	PCD	RPS5
RPL5	2.77846e-215	0.217948	1	0.999	7.40988e-211	PCD	RPL5
ATP12A	6.1717e-215	0.212615	0.279	0.111	1.64593e-210	PCD	ATP12A
APOE	1.25655e-214	0.431222	0.349	0.166	3.3511e-210	PCD	APOE
RPS13	9.96313e-214	0.20095	0.999	0.999	2.65707e-209	PCD	RPS13
RPL31	9.33105e-213	0.235171	0.989	0.983	2.4885e-208	PCD	RPL31
BCAM	3.09229e-205	0.519017	0.783	0.672	8.24683e-201	PCD	BCAM
RPL13A	3.07915e-204	0.224363	0.999	1	8.21179e-200	PCD	RPL13A
XIST	6.03785e-202	0.44109	0.488	0.264	1.61024e-197	PCD	XIST
ITGA6	3.49669e-201	0.383756	0.881	0.777	9.32531e-197	PCD	ITGA6
AL161431.1	8.65698e-201	0.404447	0.668	0.484	2.30873e-196	PCD	AL161431.1
AGR2	3.70642e-188	0.531818	0.593	0.398	9.88465e-184	PCD	AGR2
NACA	5.85915e-178	0.201379	0.999	0.999	1.56258e-173	PCD	NACA
POR	2.57202e-176	0.2672	0.865	0.74	6.85931e-172	PCD	POR
S100A2	3.47927e-173	0.281581	0.998	0.998	9.27885e-169	PCD	S100A2
ADRB2	1.59679e-172	0.22649	0.49	0.304	4.25848e-168	PCD	ADRB2
SPINK5	1.67068e-165	0.30289	0.377	0.209	4.45555e-161	PCD	SPINK5
PI3	2.29215e-158	1.29323	0.403	0.238	6.11293e-154	PCD	PI3
LMO4	5.32832e-156	0.332527	0.918	0.879	1.42101e-151	PCD	LMO4
PITX1	2.24194e-153	0.249502	0.775	0.62	5.97903e-149	PCD	PITX1
APOL1	3.41268e-153	0.266247	0.527	0.365	9.10127e-149	PCD	APOL1
SERPINB7	7.88946e-153	0.209654	0.376	0.207	2.10404e-148	PCD	SERPINB7
SMIM22	1.67981e-151	0.221009	0.424	0.253	4.4799e-147	PCD	SMIM22
KRT13	5.62342e-146	0.906033	0.63	0.468	1.49971e-141	PCD	KRT13
SCPEP1	2.62044e-142	0.254623	0.956	0.909	6.98846e-138	PCD	SCPEP1
PERP	1.22674e-141	0.215853	1	0.999	3.27159e-137	PCD	PERP
SERPINF1	8.92581e-141	0.334018	0.819	0.689	2.38042e-136	PCD	SERPINF1
ASS1	1.1777e-135	0.20664	0.528	0.351	3.14081e-131	PCD	ASS1
CTSV	8.48264e-135	0.414432	0.547	0.407	2.26223e-130	PCD	CTSV
SNHG8	3.13971e-134	0.21888	0.823	0.701	8.3733e-130	PCD	SNHG8
CD151	4.268e-134	0.23718	0.949	0.874	1.13823e-129	PCD	CD151
CXCL2	5.6707e-132	0.626992	0.406	0.267	1.51232e-127	PCD	CXCL2
FOSB	1.11593e-129	0.242754	0.882	0.738	2.97607e-125	PCD	FOSB
HSPB1	1.62568e-129	0.213119	0.999	1	4.33553e-125	PCD	HSPB1
ATP1A1	6.31602e-129	0.205051	0.974	0.936	1.68442e-124	PCD	ATP1A1
AC020916.1	7.73113e-129	0.280373	0.776	0.66	2.06182e-124	PCD	AC020916.1
ADH7	3.85789e-128	0.247478	0.747	0.596	1.02886e-123	PCD	ADH7
ATP1B3	1.12086e-124	0.287031	0.977	0.969	2.98923e-120	PCD	ATP1B3
KRT14	2.64954e-124	0.326544	0.147	0.054	7.06605e-120	PCD	KRT14
ADGRF1	1.15877e-121	0.209679	0.513	0.336	3.09033e-117	PCD	ADGRF1
SLPI	3.77064e-119	0.415229	0.943	0.875	1.00559e-114	PCD	SLPI
CD9	4.49644e-118	0.207698	0.998	0.996	1.19916e-113	PCD	CD9
PRRG4	3.13956e-114	0.203379	0.909	0.834	8.37289e-110	PCD	PRRG4
PPP1R15A	4.68119e-111	0.212758	0.83	0.709	1.24843e-106	PCD	PPP1R15A
SAT1	2.70026e-110	0.433	1	0.998	7.20131e-106	PCD	SAT1
S100A6	3.30978e-108	0.453421	0.991	0.984	8.82686e-104	PCD	S100A6
SGK1	1.89553e-107	0.234396	0.628	0.486	5.05518e-103	PCD	SGK1
NDUFB1	1.86163e-105	0.210287	0.919	0.816	4.96477e-101	PCD	NDUFB1
EFEMP1	4.36802e-101	0.253889	0.579	0.45	1.16491e-96	PCD	EFEMP1
CRIP1	5.6989e-101	0.284565	0.346	0.207	1.51984e-96	PCD	CRIP1
SNCA	5.75331e-100	0.24164	0.803	0.697	1.53435e-95	PCD	SNCA
CYP1B1	2.07101e-97	0.239166	0.504	0.355	5.52318e-93	PCD	CYP1B1
DHRS9	7.67991e-93	0.301808	0.5	0.357	2.04815e-88	PCD	DHRS9
NRARP	7.47533e-92	0.220095	0.456	0.317	1.9936e-87	PCD	NRARP
ANKRD1	1.64975e-91	0.252757	0.249	0.141	4.39971e-87	PCD	ANKRD1
PLK2	1.95116e-90	0.209481	0.9	0.815	5.20356e-86	PCD	PLK2
AQP3	3.12661e-90	0.267527	0.978	0.962	8.33834e-86	PCD	AQP3
SERPINB13	6.60129e-83	0.234099	0.686	0.541	1.7605e-78	PCD	SERPINB13
SPRR2D	1.52997e-82	0.360497	0.128	0.054	4.08026e-78	PCD	SPRR2D
GLUL	2.86953e-78	0.238346	0.886	0.813	7.65276e-74	PCD	GLUL
IGFBP3	1.60125e-76	0.3361	0.948	0.887	4.27038e-72	PCD	IGFBP3
MMP7	9.53562e-73	0.610665	0.48	0.372	2.54305e-68	PCD	MMP7
FOXQ1	6.39522e-72	0.204607	0.737	0.621	1.70554e-67	PCD	FOXQ1
PDZK1IP1	7.09418e-72	0.205434	0.431	0.318	1.89195e-67	PCD	PDZK1IP1
LMO7	3.18293e-71	0.212583	0.754	0.629	8.48855e-67	PCD	LMO7
TNFAIP3	2.66567e-70	0.270112	0.376	0.277	7.10907e-66	PCD	TNFAIP3
GAPDH	2.36826e-69	0.205161	0.999	0.999	6.3159e-65	PCD	GAPDH
MUC4	8.36312e-69	0.205296	0.53	0.407	2.23036e-64	PCD	MUC4
KRT19	6.63079e-67	0.226055	0.999	1	1.76836e-62	PCD	KRT19
KRT4	1.61854e-64	0.301857	0.17	0.094	4.31648e-60	PCD	KRT4
CXCL8	7.54867e-63	0.526983	0.501	0.416	2.01316e-58	PCD	CXCL8
NFKBIA	2.52368e-59	0.274309	0.757	0.675	6.73039e-55	PCD	NFKBIA
TUBB4B	1.40505e-58	0.221776	0.942	0.888	3.74712e-54	PCD	TUBB4B
SERPINB3	1.0718e-56	0.270423	0.814	0.721	2.85837e-52	PCD	SERPINB3
CCND1	1.59445e-55	0.250962	0.944	0.888	4.25224e-51	PCD	CCND1
CTSC	2.06132e-54	0.25383	0.821	0.753	5.49733e-50	PCD	CTSC
S100A9	1.15773e-47	0.965523	0.732	0.696	3.08756e-43	PCD	S100A9
MT1X	8.58023e-47	0.209685	0.989	0.99	2.28826e-42	PCD	MT1X
RAB11FIP1	2.39197e-46	0.218226	0.617	0.512	6.37914e-42	PCD	RAB11FIP1
IL1A	8.15694e-45	0.201865	0.284	0.211	2.17537e-40	PCD	IL1A
FST	1.71069e-43	0.460956	0.58	0.528	4.56225e-39	PCD	FST
TYMP	7.89258e-43	0.233726	0.703	0.627	2.10487e-38	PCD	TYMP
GSTA1	6.97982e-42	0.230025	0.326	0.237	1.86145e-37	PCD	GSTA1
CLDN4	1.2097e-39	0.220996	0.53	0.436	3.22614e-35	PCD	CLDN4
IL32	9.2889e-34	0.282739	0.424	0.369	2.47726e-29	PCD	IL32
KRT17	1.59077e-33	0.235797	0.987	0.989	4.24242e-29	PCD	KRT17
CFB	7.27961e-33	0.215458	0.307	0.23	1.9414e-28	PCD	CFB
CXCL1	6.0529e-31	0.376147	0.569	0.51	1.61425e-26	PCD	CXCL1
LYPD2	4.27504e-28	0.25159	0.722	0.633	1.14011e-23	PCD	LYPD2
S100A8	3.20755e-26	0.94711	0.304	0.248	8.55421e-22	PCD	S100A8
SPRR2A	2.65447e-24	0.703779	0.135	0.092	7.0792e-20	PCD	SPRR2A
CSTB	1.18235e-16	0.421863	0.997	0.996	3.15321e-12	PCD	CSTB
C15orf48	8.39386e-09	0.305344	0.297	0.266	0.000223856	PCD	C15orf48

## Sheet: Sec_PCDvCtrl_markers
		Secretory Cells: Control upregulated genes vs. PCD
	p_val	avg_log2FC	pct.1	pct.2	p_val_adj	cluster	gene
RARRES1	0	1.41359	0.904	0.779	0	CTRL	RARRES1
NUPR1	0	1.08388	0.879	0.777	0	CTRL	NUPR1
FMO3	0	0.92755	0.592	0.229	0	CTRL	FMO3
AKR1C1	0	0.75734	0.986	0.963	0	CTRL	AKR1C1
DHRS3	0	0.707585	0.914	0.837	0	CTRL	DHRS3
RPS27L	0	0.698458	0.959	0.945	0	CTRL	RPS27L
DDIT4	0	0.640222	0.888	0.731	0	CTRL	DDIT4
FAM107B	0	0.525545	0.97	0.96	0	CTRL	FAM107B
SERINC2	0	0.450615	0.962	0.942	0	CTRL	SERINC2
SERPINA3	8.78631e-299	1.25341	0.634	0.341	2.34322e-294	CTRL	SERPINA3
ARHGAP18	2.79958e-257	0.479169	0.823	0.71	7.46621e-253	CTRL	ARHGAP18
PLAAT4	5.0071e-257	0.823037	0.943	0.935	1.33534e-252	CTRL	PLAAT4
PRDX1	1.61586e-242	0.366826	1	0.999	4.30935e-238	CTRL	PRDX1
APP	1.96481e-239	0.475351	0.98	0.969	5.23996e-235	CTRL	APP
IGFL2-AS1	1.47625e-232	0.582211	0.938	0.831	3.93701e-228	CTRL	IGFL2-AS1
ATP6V0E1	2.32149e-221	0.285004	0.996	0.995	6.19117e-217	CTRL	ATP6V0E1
ZMAT3	1.9334e-217	0.494537	0.779	0.684	5.15617e-213	CTRL	ZMAT3
WFDC2	4.09901e-212	0.525283	1	1	1.09316e-207	CTRL	WFDC2
GDF15	1.53899e-208	0.629174	0.85	0.694	4.10435e-204	CTRL	GDF15
DUSP23	3.10901e-205	0.397016	0.838	0.783	8.29142e-201	CTRL	DUSP23
PGM2L1	3.92401e-200	0.404261	0.818	0.698	1.04649e-195	CTRL	PGM2L1
PMEPA1	9.22161e-200	0.497975	0.595	0.38	2.45931e-195	CTRL	PMEPA1
VPS13D	9.98081e-195	0.357884	0.774	0.687	2.66178e-190	CTRL	VPS13D
BACE2	2.3521e-193	0.379599	0.896	0.875	6.27281e-189	CTRL	BACE2
CTSB	1.32208e-188	0.354492	0.999	0.999	3.52585e-184	CTRL	CTSB
ALCAM	3.61971e-184	0.313584	0.997	0.999	9.6534e-180	CTRL	ALCAM
CLU	6.44525e-183	0.424886	0.871	0.768	1.71888e-178	CTRL	CLU
MMP1	1.57697e-178	0.273818	0.324	0.116	4.20562e-174	CTRL	MMP1
MSMB	1.21226e-176	1.57608	0.944	0.932	3.23297e-172	CTRL	MSMB
FHL2	8.50277e-176	0.370482	0.715	0.593	2.2676e-171	CTRL	FHL2
NPC2	8.52172e-176	0.310902	0.997	0.998	2.27266e-171	CTRL	NPC2
LITAF	2.48658e-174	0.341142	0.952	0.951	6.63147e-170	CTRL	LITAF
FMO2	6.15501e-170	0.676906	0.615	0.399	1.64148e-165	CTRL	FMO2
CXCL17	5.14104e-168	0.330104	0.999	0.999	1.37106e-163	CTRL	CXCL17
SRI	8.14506e-166	0.338495	0.969	0.961	2.17221e-161	CTRL	SRI
PSAP	8.29851e-166	0.386476	0.984	0.985	2.21313e-161	CTRL	PSAP
S100A10	2.50461e-164	0.649472	0.905	0.87	6.67954e-160	CTRL	S100A10
CLDN1	8.26642e-163	0.395008	0.786	0.638	2.20457e-158	CTRL	CLDN1
STT3B	5.23436e-162	0.35619	0.854	0.814	1.39595e-157	CTRL	STT3B
SLC5A3	3.78411e-161	0.47141	0.804	0.695	1.00919e-156	CTRL	SLC5A3
NCCRP1	2.87651e-158	0.278273	0.397	0.198	7.67137e-154	CTRL	NCCRP1
CTSH	1.02893e-154	0.369304	0.935	0.927	2.74404e-150	CTRL	CTSH
PAX8-AS1	3.80682e-150	0.24834	0.367	0.173	1.01524e-145	CTRL	PAX8-AS1
SLC16A7	6.57587e-150	0.303021	0.763	0.64	1.75372e-145	CTRL	SLC16A7
IFI16	6.70069e-150	0.314217	0.951	0.945	1.78701e-145	CTRL	IFI16
CAPN13	9.97094e-150	0.476923	0.944	0.891	2.65915e-145	CTRL	CAPN13
TM4SF1	2.00793e-149	0.551301	0.577	0.389	5.35494e-145	CTRL	TM4SF1
NTS	2.0948e-148	0.310373	0.186	0.036	5.58661e-144	CTRL	NTS
LRRC61	6.95319e-146	0.312209	0.453	0.27	1.85435e-141	CTRL	LRRC61
MYOF	4.86583e-144	0.29297	0.971	0.978	1.29767e-139	CTRL	MYOF
ANTXR1	3.05328e-143	0.313221	0.707	0.601	8.1428e-139	CTRL	ANTXR1
IQGAP2	7.7939e-143	0.307123	0.722	0.586	2.07855e-138	CTRL	IQGAP2
GPRC5A	1.809e-140	0.469327	0.805	0.702	4.82442e-136	CTRL	GPRC5A
FN1	7.59452e-139	0.366529	0.277	0.101	2.02538e-134	CTRL	FN1
CYP26B1	5.31054e-137	0.204083	0.201	0.047	1.41627e-132	CTRL	CYP26B1
CEACAM6	1.2524e-136	0.448797	0.858	0.799	3.34004e-132	CTRL	CEACAM6
LY6D	5.10431e-136	0.768071	0.494	0.314	1.36127e-131	CTRL	LY6D
DRAM1	1.274e-135	0.275242	0.546	0.381	3.39762e-131	CTRL	DRAM1
TRAM1	3.38882e-135	0.366346	0.931	0.934	9.03765e-131	CTRL	TRAM1
SORL1	4.96204e-131	0.316601	0.786	0.72	1.32333e-126	CTRL	SORL1
CAPN2	1.00853e-130	0.294698	0.95	0.943	2.68964e-126	CTRL	CAPN2
SQSTM1	3.77185e-130	0.303464	0.997	0.996	1.00591e-125	CTRL	SQSTM1
MUC20	7.87432e-130	0.297018	0.983	0.99	2.1e-125	CTRL	MUC20
LDHA	4.48191e-129	0.28059	0.972	0.953	1.19528e-124	CTRL	LDHA
MAN1A1	1.63866e-128	0.258879	0.563	0.399	4.37014e-124	CTRL	MAN1A1
ITGB6	2.69261e-128	0.437959	0.593	0.455	7.18093e-124	CTRL	ITGB6
TNFSF9	5.31781e-124	0.252805	0.348	0.177	1.41821e-119	CTRL	TNFSF9
BAX	8.57403e-124	0.30678	0.828	0.808	2.28661e-119	CTRL	BAX
CDKN1A	1.58283e-122	0.417701	0.818	0.76	4.22124e-118	CTRL	CDKN1A
ASRGL1	5.76873e-122	0.458462	0.853	0.819	1.53846e-117	CTRL	ASRGL1
MPZL2	1.56894e-121	0.257698	0.937	0.93	4.1842e-117	CTRL	MPZL2
BHLHE40	1.21923e-120	0.336401	0.945	0.93	3.25155e-116	CTRL	BHLHE40
ARL4D	1.22902e-120	0.345337	0.633	0.483	3.27767e-116	CTRL	ARL4D
SHISA2	5.51153e-120	0.28841	0.54	0.355	1.46987e-115	CTRL	SHISA2
AKR1B10	9.23632e-120	0.245973	0.355	0.186	2.46323e-115	CTRL	AKR1B10
PRKAR2B	1.13295e-119	0.308946	0.698	0.587	3.02147e-115	CTRL	PRKAR2B
ITGA2	6.64316e-119	0.316025	0.752	0.642	1.77166e-114	CTRL	ITGA2
CLEC2B	1.08472e-118	0.284787	0.613	0.454	2.89283e-114	CTRL	CLEC2B
CYP26A1	6.23808e-118	0.718181	0.575	0.401	1.66363e-113	CTRL	CYP26A1
B4GALT1	1.48875e-117	0.299723	0.887	0.859	3.97033e-113	CTRL	B4GALT1
MYL6	2.9781e-117	0.232008	1	1	7.94229e-113	CTRL	MYL6
ARRDC3	9.97648e-115	0.330753	0.898	0.868	2.66063e-110	CTRL	ARRDC3
TGM2	1.27196e-113	0.471015	0.693	0.576	3.39218e-109	CTRL	TGM2
NCOA4	1.20526e-112	0.266856	0.985	0.987	3.21431e-108	CTRL	NCOA4
ETS2	1.61379e-112	0.334134	0.835	0.78	4.30382e-108	CTRL	ETS2
TMPRSS4	3.20535e-111	0.284885	0.961	0.937	8.54834e-107	CTRL	TMPRSS4
SKIL	3.11635e-110	0.30163	0.725	0.636	8.311e-106	CTRL	SKIL
CD24	2.09403e-109	0.412853	0.983	0.976	5.58456e-105	CTRL	CD24
CTSA	3.0238e-109	0.28438	0.855	0.844	8.06418e-105	CTRL	CTSA
CYSTM1	6.73426e-107	0.301777	0.912	0.921	1.79596e-102	CTRL	CYSTM1
CA12	2.89724e-106	0.202314	0.353	0.188	7.72666e-102	CTRL	CA12
SPIRE1	1.83497e-102	0.273063	0.662	0.572	4.89368e-98	CTRL	SPIRE1
FBLN1	6.89793e-102	0.380229	0.662	0.548	1.83961e-97	CTRL	FBLN1
VPS13C	5.59512e-101	0.26508	0.977	0.977	1.49216e-96	CTRL	VPS13C
ENAH	1.39506e-96	0.268756	0.903	0.895	3.72049e-92	CTRL	ENAH
LRRN1	2.39837e-96	0.256163	0.816	0.749	6.39621e-92	CTRL	LRRN1
EHF	1.91865e-95	0.274682	0.905	0.896	5.11684e-91	CTRL	EHF
LUCAT1	2.12165e-94	0.296645	0.371	0.21	5.65823e-90	CTRL	LUCAT1
LXN	3.30755e-94	0.256331	0.521	0.406	8.82091e-90	CTRL	LXN
ADAM9	5.39672e-94	0.27583	0.89	0.872	1.43925e-89	CTRL	ADAM9
IFI27L2	1.42894e-93	0.232057	0.759	0.704	3.81084e-89	CTRL	IFI27L2
PALLD	2.38402e-93	0.279454	0.833	0.805	6.35793e-89	CTRL	PALLD
AQP3	4.13226e-93	0.222877	0.999	0.999	1.10203e-88	CTRL	AQP3
MGST1	5.64593e-93	0.228182	0.996	0.992	1.50571e-88	CTRL	MGST1
AHCYL1	6.32303e-93	0.212026	0.945	0.94	1.68629e-88	CTRL	AHCYL1
IGFBP5	6.09264e-92	0.41124	0.734	0.561	1.62485e-87	CTRL	IGFBP5
RFK	8.12156e-92	0.213516	0.652	0.573	2.16594e-87	CTRL	RFK
TRIM22	3.34493e-91	0.250146	0.746	0.672	8.92059e-87	CTRL	TRIM22
CD46	4.09518e-90	0.277749	0.933	0.93	1.09214e-85	CTRL	CD46
SERPINE2	5.04353e-89	0.433543	0.435	0.299	1.34506e-84	CTRL	SERPINE2
MMP7	1.06965e-88	0.474372	0.495	0.354	2.85264e-84	CTRL	MMP7
ARHGAP5	1.11611e-88	0.227888	0.918	0.916	2.97656e-84	CTRL	ARHGAP5
TMSB4X	3.17087e-88	0.347621	1	1	8.45641e-84	CTRL	TMSB4X
CDC42EP3	5.1994e-88	0.303923	0.682	0.599	1.38663e-83	CTRL	CDC42EP3
ABCC4	6.59426e-88	0.231906	0.573	0.454	1.75862e-83	CTRL	ABCC4
TXNRD1	1.16123e-87	0.245001	0.877	0.855	3.09689e-83	CTRL	TXNRD1
H2AFZ	1.58343e-87	0.214669	0.986	0.983	4.22284e-83	CTRL	H2AFZ
MRPS6	2.1053e-87	0.367071	0.871	0.865	5.61462e-83	CTRL	MRPS6
ANXA4	3.53178e-87	0.232388	0.875	0.852	9.4189e-83	CTRL	ANXA4
NEURL3	1.26983e-86	0.364179	0.708	0.652	3.38652e-82	CTRL	NEURL3
SERPINB6	3.55165e-86	0.282339	0.896	0.889	9.47189e-82	CTRL	SERPINB6
PADI1	6.59584e-86	0.203393	0.48	0.336	1.75904e-81	CTRL	PADI1
NQO1	1.56956e-85	0.255542	0.67	0.559	4.18586e-81	CTRL	NQO1
RTN4	3.5084e-85	0.204331	0.965	0.964	9.35655e-81	CTRL	RTN4
GOLGA4	9.73479e-85	0.225372	0.969	0.969	2.59617e-80	CTRL	GOLGA4
HIF1A	6.5799e-84	0.329788	0.853	0.839	1.75479e-79	CTRL	HIF1A
MACC1	6.68293e-84	0.443116	0.68	0.598	1.78227e-79	CTRL	MACC1
KRT17	4.01847e-83	0.803334	0.717	0.639	1.07169e-78	CTRL	KRT17
PRSS3	4.00173e-81	0.245059	0.529	0.406	1.06722e-76	CTRL	PRSS3
EPB41L1	1.64244e-80	0.217461	0.768	0.737	4.38023e-76	CTRL	EPB41L1
SLURP2	4.78024e-80	0.572417	0.923	0.907	1.27484e-75	CTRL	SLURP2
SYNE2	1.85867e-79	0.273016	0.941	0.933	4.95687e-75	CTRL	SYNE2
RRM2B	2.02912e-79	0.228294	0.591	0.51	5.41146e-75	CTRL	RRM2B
HOMER3	2.67282e-79	0.252404	0.74	0.695	7.12813e-75	CTRL	HOMER3
SELENOP	4.8318e-79	0.329998	0.783	0.745	1.28859e-74	CTRL	SELENOP
TBC1D2	5.70534e-78	0.209031	0.545	0.441	1.52156e-73	CTRL	TBC1D2
SLC4A4	5.89143e-78	0.229528	0.554	0.417	1.57119e-73	CTRL	SLC4A4
ABLIM1	2.15482e-77	0.248271	0.954	0.962	5.7467e-73	CTRL	ABLIM1
GOLM1	1.77317e-76	0.259261	0.933	0.924	4.72888e-72	CTRL	GOLM1
AC104126.1	2.75141e-75	0.21907	0.48	0.348	7.33773e-71	CTRL	AC104126.1
GSPT1	3.66429e-75	0.202812	0.94	0.94	9.77228e-71	CTRL	GSPT1
ANKRD11	1.08434e-74	0.225055	0.95	0.956	2.89182e-70	CTRL	ANKRD11
CAV2	5.89906e-74	0.202539	0.863	0.852	1.57322e-69	CTRL	CAV2
DYNC1H1	2.93836e-73	0.21569	0.951	0.95	7.83631e-69	CTRL	DYNC1H1
SCIN	3.05583e-73	0.220377	0.688	0.622	8.14959e-69	CTRL	SCIN
SMARCA5	5.72853e-72	0.201305	0.909	0.905	1.52774e-67	CTRL	SMARCA5
ZBED6CL	2.45788e-71	0.201686	0.287	0.163	6.55492e-67	CTRL	ZBED6CL
SLPI	3.89623e-71	0.294651	1	1	1.03909e-66	CTRL	SLPI
S100A4	1.09364e-70	0.25254	0.994	0.996	2.91662e-66	CTRL	S100A4
RNF213	4.38676e-70	0.238386	0.822	0.806	1.16991e-65	CTRL	RNF213
PTBP3	1.25912e-69	0.226599	0.906	0.905	3.35796e-65	CTRL	PTBP3
C4orf48	1.37669e-69	0.234937	0.804	0.789	3.67149e-65	CTRL	C4orf48
ZNF91	1.89427e-69	0.219955	0.758	0.73	5.05183e-65	CTRL	ZNF91
LEPROT	2.07939e-69	0.20951	0.897	0.902	5.54552e-65	CTRL	LEPROT
GPNMB	1.53236e-68	0.310418	0.955	0.932	4.08665e-64	CTRL	GPNMB
ANK3	2.01678e-67	0.205788	0.79	0.75	5.37855e-63	CTRL	ANK3
SLC3A2	3.41675e-66	0.234407	0.759	0.755	9.11213e-62	CTRL	SLC3A2
NFIB	3.67977e-66	0.21857	0.86	0.831	9.81357e-62	CTRL	NFIB
MT-ND5	1.1701e-65	0.321607	1	0.999	3.12053e-61	CTRL	MT-ND5
CDKN2B	4.17409e-64	0.325411	0.635	0.584	1.11319e-59	CTRL	CDKN2B
NEAT1	4.24464e-64	0.231951	1	0.999	1.132e-59	CTRL	NEAT1
CALD1	2.21944e-63	0.245465	0.545	0.44	5.91902e-59	CTRL	CALD1
PSCA	1.1373e-61	0.617387	0.881	0.878	3.03306e-57	CTRL	PSCA
RHOBTB3	3.43287e-61	0.251127	0.892	0.885	9.15512e-57	CTRL	RHOBTB3
ISYNA1	4.90988e-61	0.265087	0.606	0.539	1.30942e-56	CTRL	ISYNA1
NTN1	9.63499e-61	0.200113	0.676	0.642	2.56955e-56	CTRL	NTN1
FABP5	1.30866e-58	0.487065	0.844	0.821	3.49005e-54	CTRL	FABP5
STOM	1.15255e-57	0.209338	0.762	0.707	3.07374e-53	CTRL	STOM
DEFB1	1.74402e-57	0.257684	0.481	0.38	4.65114e-53	CTRL	DEFB1
RBP1	4.48424e-57	0.430513	0.69	0.63	1.1959e-52	CTRL	RBP1
TIMP1	2.13201e-56	0.324114	0.738	0.726	5.68585e-52	CTRL	TIMP1
CCDC80	2.42907e-56	0.300474	0.866	0.844	6.4781e-52	CTRL	CCDC80
WWTR1	1.24981e-55	0.260182	0.831	0.832	3.33313e-51	CTRL	WWTR1
MDM2	6.79889e-55	0.239204	0.765	0.745	1.8132e-50	CTRL	MDM2
NRIP1	1.28975e-54	0.206758	0.666	0.611	3.43964e-50	CTRL	NRIP1
HSD17B2	6.25574e-54	0.241716	0.671	0.6	1.66834e-49	CTRL	HSD17B2
PTTG1IP	9.00364e-53	0.213483	0.932	0.933	2.40118e-48	CTRL	PTTG1IP
LINC00472	5.10577e-49	0.218538	0.662	0.587	1.36166e-44	CTRL	LINC00472
TNFRSF12A	6.36269e-48	0.325716	0.587	0.533	1.69687e-43	CTRL	TNFRSF12A
GCLC	4.73771e-45	0.261867	0.777	0.767	1.2635e-40	CTRL	GCLC
CCN1	4.68272e-44	0.268381	0.737	0.678	1.24883e-39	CTRL	CCN1
DSG2	1.2923e-43	0.243931	0.76	0.758	3.44644e-39	CTRL	DSG2
IL1R1	1.8769e-42	0.251135	0.868	0.863	5.0055e-38	CTRL	IL1R1
ITGB8	2.26551e-41	0.337558	0.633	0.602	6.04189e-37	CTRL	ITGB8
SERPINB4	1.68924e-40	0.354196	0.74	0.659	4.50503e-36	CTRL	SERPINB4
TNC	5.29895e-38	0.227126	0.475	0.392	1.41318e-33	CTRL	TNC
TPM4	1.09871e-37	0.222629	0.946	0.955	2.93016e-33	CTRL	TPM4
KRT23	7.85457e-37	0.2298	0.663	0.561	2.09473e-32	CTRL	KRT23
DST	4.33978e-34	0.264596	0.628	0.587	1.15738e-29	CTRL	DST
LAMB3	1.37782e-30	0.246374	0.8	0.781	3.67452e-26	CTRL	LAMB3
TF	4.58807e-30	0.309001	0.386	0.322	1.22359e-25	CTRL	TF
NMB	1.10318e-29	0.229876	0.6	0.572	2.94208e-25	CTRL	NMB
STATH	4.90631e-29	0.331286	0.212	0.142	1.30846e-24	CTRL	STATH
TFPI2	5.65795e-29	0.254296	0.451	0.389	1.50892e-24	CTRL	TFPI2
RDH10	2.21878e-27	0.226985	0.925	0.927	5.91727e-23	CTRL	RDH10
MT1X	1.55351e-21	0.229051	0.985	0.984	4.14307e-17	CTRL	MT1X
PLAU	5.12683e-17	0.317626	0.322	0.267	1.36727e-12	CTRL	PLAU
SCGB1A1	1.35239e-15	1.76063	0.611	0.609	3.60669e-11	CTRL	SCGB1A1
MT2A	2.85981e-13	0.353407	0.838	0.862	7.62682e-09	CTRL	MT2A
CDKN2A	3.99568e-06	0.20478	0.575	0.641	0.106561	CTRL	CDKN2A
		Secretory Cells: PCD upregulated genes vs. Control
	p_val	avg_log2FC	pct.1	pct.2	p_val_adj	cluster	gene
CSTA	0	0.781317	0.813	0.536	0	PCD	CSTA
S100A6	0	0.622416	1	1	0	PCD	S100A6
UCP2	0	0.591793	0.797	0.469	0	PCD	UCP2
EEF1A1	0	0.49518	1	1	0	PCD	EEF1A1
SLC25A6	0	0.418855	0.99	0.967	0	PCD	SLC25A6
RPL12	0	0.410979	0.999	1	0	PCD	RPL12
MT-ND3	0	0.405661	1	1	0	PCD	MT-ND3
C19orf33	0	0.390324	0.996	0.978	0	PCD	C19orf33
RPS29	0	0.388811	1	0.999	0	PCD	RPS29
RPL34	0	0.354521	1	1	0	PCD	RPL34
RPS28	0	0.299056	1	1	0	PCD	RPS28
RPL3	9.3568e-301	0.358649	0.999	1	2.49537e-296	PCD	RPL3
RPS9	7.23865e-298	0.318283	1	1	1.93048e-293	PCD	RPS9
UPK1B	3.82893e-290	0.654529	0.75	0.477	1.02114e-285	PCD	UPK1B
MT-CO1	5.65525e-278	0.284316	1	1	1.5082e-273	PCD	MT-CO1
AGR2	3.52694e-275	0.589693	0.997	0.989	9.40598e-271	PCD	AGR2
PI3	7.09483e-274	0.963838	0.951	0.865	1.89212e-269	PCD	PI3
RPS24	1.9748e-268	0.292304	1	1	5.26659e-264	PCD	RPS24
ALDH3A1	2.79429e-264	0.591536	0.928	0.745	7.4521e-260	PCD	ALDH3A1
RPL39	3.08843e-259	0.288755	1	0.999	8.23653e-255	PCD	RPL39
MT-CO3	5.93094e-248	0.299384	1	1	1.58172e-243	PCD	MT-CO3
RPL37A	2.29236e-241	0.277282	1	1	6.1135e-237	PCD	RPL37A
GAPDH	3.51744e-240	0.349519	0.999	0.999	9.38066e-236	PCD	GAPDH
TCN1	1.1947e-232	0.508695	0.66	0.377	3.18615e-228	PCD	TCN1
RPL10A	1.06087e-225	0.337807	0.999	0.999	2.82923e-221	PCD	RPL10A
RPL28	1.67109e-225	0.294966	1	1	4.45663e-221	PCD	RPL28
FGFR3	4.77121e-224	0.300805	0.733	0.461	1.27243e-219	PCD	FGFR3
SMIM22	5.9984e-223	0.356009	0.901	0.757	1.59971e-218	PCD	SMIM22
PTPRZ1	6.92303e-222	0.354343	0.805	0.562	1.8463e-217	PCD	PTPRZ1
RPL37	1.67129e-221	0.287193	1	1	4.45716e-217	PCD	RPL37
ATP2C2	4.35921e-220	0.222909	0.488	0.224	1.16256e-215	PCD	ATP2C2
EEF2	4.86194e-219	0.287537	0.999	0.996	1.29663e-214	PCD	EEF2
KRT19	1.59367e-217	0.403544	1	1	4.25016e-213	PCD	KRT19
FAM3D	6.18617e-214	0.571558	0.818	0.616	1.64979e-209	PCD	FAM3D
RPS8	6.76612e-210	0.271983	1	1	1.80446e-205	PCD	RPS8
C3	4.48297e-209	0.640046	0.987	0.979	1.19556e-204	PCD	C3
RPL6	1.00907e-205	0.250034	1	1	2.6911e-201	PCD	RPL6
RPL41	4.94311e-205	0.206309	1	1	1.31828e-200	PCD	RPL41
TNFRSF18	1.53138e-202	0.270352	0.475	0.215	4.08404e-198	PCD	TNFRSF18
RPS7	7.03261e-195	0.255976	1	1	1.87553e-190	PCD	RPS7
CHP2	1.05769e-189	0.347946	0.626	0.392	2.82074e-185	PCD	CHP2
RPS27	2.15247e-187	0.254589	1	1	5.74041e-183	PCD	RPS27
CTSC	1.64111e-183	0.324484	0.966	0.904	4.37668e-179	PCD	CTSC
TSPO	1.47918e-182	0.264422	0.995	0.985	3.94481e-178	PCD	TSPO
RPL35A	1.67093e-178	0.24571	0.999	1	4.4562e-174	PCD	RPL35A
RPS21	3.24297e-178	0.250707	1	0.999	8.64869e-174	PCD	RPS21
CRIP1	3.82018e-177	0.262574	0.519	0.262	1.0188e-172	PCD	CRIP1
NDRG2	6.77035e-177	0.295007	0.817	0.636	1.80558e-172	PCD	NDRG2
ATP12A	8.8839e-177	0.370229	0.697	0.458	2.36925e-172	PCD	ATP12A
RPS4X	1.1487e-175	0.281718	1	1	3.06347e-171	PCD	RPS4X
GSTA1	1.46421e-174	0.637535	0.886	0.731	3.90489e-170	PCD	GSTA1
S100A14	1.50671e-174	0.341774	0.967	0.924	4.01824e-170	PCD	S100A14
RBM3	2.07409e-170	0.299118	0.937	0.886	5.53139e-166	PCD	RBM3
UPK3BL1	1.17129e-169	0.869511	0.85	0.775	3.1237e-165	PCD	UPK3BL1
TNFSF10	4.34856e-168	0.37688	0.988	0.976	1.15972e-163	PCD	TNFSF10
RPS23	3.12901e-167	0.246985	0.999	1	8.34476e-163	PCD	RPS23
RPS2	4.85419e-164	0.291673	1	1	1.29457e-159	PCD	RPS2
TSPAN3	5.9825e-163	0.287649	0.958	0.917	1.59547e-158	PCD	TSPAN3
EIF3L	7.50189e-159	0.255002	0.934	0.829	2.00068e-154	PCD	EIF3L
RPL13	6.76706e-158	0.217701	1	1	1.80471e-153	PCD	RPL13
MUC5AC	1.05039e-157	1.11063	0.332	0.135	2.80129e-153	PCD	MUC5AC
RPS6	1.86176e-155	0.211382	1	1	4.96512e-151	PCD	RPS6
RPL29	9.62831e-155	0.245277	1	1	2.56777e-150	PCD	RPL29
RPL5	1.05145e-153	0.225613	0.999	0.999	2.80412e-149	PCD	RPL5
ABCA13	7.01456e-153	0.35123	0.893	0.739	1.87071e-148	PCD	ABCA13
RPS3A	1.92637e-151	0.226246	1	1	5.13744e-147	PCD	RPS3A
RPS14	4.20909e-151	0.221306	1	1	1.12252e-146	PCD	RPS14
RPL7	1.54188e-150	0.230963	0.999	0.999	4.11203e-146	PCD	RPL7
RPS18	7.32193e-150	0.294827	1	1	1.95269e-145	PCD	RPS18
SELENBP1	5.69194e-148	0.271106	0.947	0.862	1.51798e-143	PCD	SELENBP1
RACK1	2.06982e-145	0.238668	0.999	1	5.52e-141	PCD	RACK1
KLK11	5.71945e-145	0.287794	0.645	0.414	1.52532e-140	PCD	KLK11
CIRBP	8.84297e-144	0.253997	0.962	0.921	2.35833e-139	PCD	CIRBP
APOL1	1.48657e-141	0.371139	0.737	0.575	3.96454e-137	PCD	APOL1
RPL32	9.65132e-141	0.241121	1	1	2.57391e-136	PCD	RPL32
SPRR3	1.31963e-139	0.512079	0.627	0.402	3.51933e-135	PCD	SPRR3
BTF3	7.85871e-136	0.205497	0.997	0.998	2.09584e-131	PCD	BTF3
RPL36A	9.04402e-134	0.25599	0.998	0.995	2.41195e-129	PCD	RPL36A
CD9	5.37793e-130	0.266236	0.998	0.993	1.43424e-125	PCD	CD9
PTGFR	7.52374e-128	0.279271	0.658	0.468	2.00651e-123	PCD	PTGFR
CXCL2	1.11162e-123	0.913834	0.565	0.424	2.96458e-119	PCD	CXCL2
DNAJC15	5.60132e-122	0.21466	0.86	0.722	1.49382e-117	PCD	DNAJC15
DEFB4A	5.64071e-120	0.261891	0.162	0.04	1.50432e-115	PCD	DEFB4A
RPL4	1.83745e-118	0.204394	0.999	0.997	4.9003e-114	PCD	RPL4
ERN2	8.35028e-118	0.228124	0.747	0.574	2.22694e-113	PCD	ERN2
CX3CL1	3.57439e-114	0.23798	0.608	0.42	9.53255e-110	PCD	CX3CL1
SOX2	6.54435e-114	0.282206	0.928	0.848	1.74531e-109	PCD	SOX2
ANXA1	7.50645e-111	0.318865	0.999	0.993	2.0019e-106	PCD	ANXA1
MT-ND1	5.34709e-108	0.214688	1	1	1.42602e-103	PCD	MT-ND1
PTMA	4.99037e-107	0.207675	1	1	1.33088e-102	PCD	PTMA
LMO4	7.46823e-107	0.26024	0.985	0.962	1.9917e-102	PCD	LMO4
SGK1	2.81077e-105	0.286077	0.901	0.821	7.49605e-101	PCD	SGK1
HS3ST1	8.98764e-105	0.373659	0.881	0.818	2.39691e-100	PCD	HS3ST1
DUSP1	9.69337e-105	0.299405	0.952	0.877	2.58512e-100	PCD	DUSP1
CSTB	2.8019e-100	0.457612	1	1	7.47239e-96	PCD	CSTB
PPP1R15A	1.79601e-99	0.326526	0.798	0.658	4.78977e-95	PCD	PPP1R15A
HLA-C	3.06059e-99	0.303325	0.999	0.969	8.16229e-95	PCD	HLA-C
JUNB	4.61285e-99	0.242463	0.985	0.956	1.2302e-94	PCD	JUNB
MAFF	4.23692e-98	0.232841	0.664	0.493	1.12994e-93	PCD	MAFF
DSTN	1.1467e-97	0.207693	0.995	0.984	3.05814e-93	PCD	DSTN
PITX1	3.36727e-97	0.226798	0.834	0.698	8.98019e-93	PCD	PITX1
GAS5	2.13853e-96	0.491074	0.961	0.919	5.70326e-92	PCD	GAS5
VSIG2	1.47705e-93	0.265042	0.785	0.653	3.93916e-89	PCD	VSIG2
CSF3	3.13314e-93	0.235437	0.137	0.036	8.35576e-89	PCD	CSF3
CRYM	2.08717e-91	0.234714	0.335	0.183	5.56627e-87	PCD	CRYM
TNFRSF6B	4.8856e-91	0.214263	0.145	0.043	1.30294e-86	PCD	TNFRSF6B
TMEM45A	1.83314e-89	0.344222	0.339	0.189	4.88881e-85	PCD	TMEM45A
HES4	1.85712e-89	0.24987	0.959	0.893	4.95276e-85	PCD	HES4
CAPS	4.85827e-89	0.209353	0.769	0.6	1.29565e-84	PCD	CAPS
ATP5ME	1.22275e-87	0.2032	0.987	0.941	3.26095e-83	PCD	ATP5ME
TFF3	4.61533e-87	0.691301	0.156	0.05	1.23086e-82	PCD	TFF3
SAT1	4.94534e-85	0.237065	1	1	1.31887e-80	PCD	SAT1
ERMN	4.88974e-83	0.321184	0.159	0.056	1.30404e-78	PCD	ERMN
CYP4B1	1.04303e-82	0.260443	0.85	0.724	2.78167e-78	PCD	CYP4B1
CEACAM7	1.40388e-79	0.268218	0.263	0.134	3.744e-75	PCD	CEACAM7
CRABP2	6.6824e-79	0.221186	0.766	0.623	1.78213e-74	PCD	CRABP2
MUC5B	2.98503e-78	0.532974	0.359	0.21	7.96079e-74	PCD	MUC5B
CXCL3	3.45042e-75	0.867166	0.493	0.386	9.20193e-71	PCD	CXCL3
CCL20	7.80522e-74	0.509298	0.219	0.098	2.08157e-69	PCD	CCL20
CD74	2.72191e-69	0.488572	0.949	0.929	7.25906e-65	PCD	CD74
CDC42EP5	2.07755e-66	0.2655	0.851	0.769	5.54063e-62	PCD	CDC42EP5
PTGR1	1.20327e-65	0.279607	0.907	0.809	3.209e-61	PCD	PTGR1
ALDH1A1	1.59963e-65	0.232794	0.993	0.986	4.26605e-61	PCD	ALDH1A1
RAMP1	5.71037e-64	0.280978	0.388	0.258	1.5229e-59	PCD	RAMP1
TNFAIP3	6.03481e-63	0.381085	0.502	0.379	1.60942e-58	PCD	TNFAIP3
DUSP5	1.01671e-62	0.222013	0.685	0.569	2.71146e-58	PCD	DUSP5
S100A9	6.43932e-61	0.372948	0.998	0.995	1.7173e-56	PCD	S100A9
CLDN4	3.48585e-60	0.238863	0.979	0.944	9.29642e-56	PCD	CLDN4
SLC26A4	6.17736e-58	0.649448	0.215	0.115	1.64744e-53	PCD	SLC26A4
NUCB2	3.15055e-56	0.250137	0.851	0.771	8.40221e-52	PCD	NUCB2
CYBA	7.77946e-56	0.20804	0.996	0.991	2.0747e-51	PCD	CYBA
DOC2B	3.62453e-55	0.226459	0.453	0.334	9.66625e-51	PCD	DOC2B
BPIFB4	5.42221e-55	0.203963	0.266	0.151	1.44605e-50	PCD	BPIFB4
PAPSS2	1.37143e-52	0.210195	0.514	0.401	3.65747e-48	PCD	PAPSS2
ADRB2	3.41237e-51	0.202944	0.6	0.49	9.10046e-47	PCD	ADRB2
IRAK3	1.45264e-50	0.363196	0.627	0.575	3.87405e-46	PCD	IRAK3
XIST	1.14751e-45	0.31396	0.331	0.209	3.06029e-41	PCD	XIST
NFKBIA	6.80444e-45	0.295838	0.857	0.818	1.81468e-40	PCD	NFKBIA
KLF6	8.15826e-42	0.256513	0.832	0.767	2.17573e-37	PCD	KLF6
SPRR1B	2.25883e-37	0.28313	0.362	0.259	6.02406e-33	PCD	SPRR1B
TSPAN8	8.69091e-33	0.267103	0.449	0.355	2.31778e-28	PCD	TSPAN8
CXCL8	1.00613e-32	0.490083	0.725	0.708	2.68324e-28	PCD	CXCL8
TMC5	1.34195e-32	0.245751	0.899	0.89	3.57886e-28	PCD	TMC5
PROM1	2.98384e-29	0.231472	0.786	0.743	7.95759e-25	PCD	PROM1
TCIM	1.68146e-28	0.208905	0.569	0.495	4.48428e-24	PCD	TCIM
HLA-DRA	1.53066e-25	0.393201	0.722	0.668	4.08213e-21	PCD	HLA-DRA
CXCL5	2.14127e-22	0.539719	0.109	0.061	5.71057e-18	PCD	CXCL5
S100A8	1.31785e-21	0.572157	0.478	0.405	3.51458e-17	PCD	S100A8
ADIRF	2.4675e-21	0.289345	0.921	0.894	6.58057e-17	PCD	ADIRF
MMP10	2.77076e-15	0.261063	0.522	0.591	7.38935e-11	PCD	MMP10
ADH1C	7.36071e-13	0.255495	0.859	0.79	1.96303e-08	PCD	ADH1C
CXCL1	4.85408e-09	0.287551	0.899	0.912	0.000129453	PCD	CXCL1
CXCL6	7.69387e-07	0.425823	0.436	0.411	0.0205188	PCD	CXCL6
SAA1	1.20211e-06	0.500449	0.435	0.522	0.0320591	PCD	SAA1
IFI27	3.07355e-06	0.425744	0.534	0.624	0.0819686	PCD	IFI27
KRT4	8.88089e-06	0.207293	0.634	0.61	0.236844	PCD	KRT4
BPIFB1	0.00506898	0.361574	0.921	0.903	1	PCD	BPIFB1
PDZK1IP1	0.0037871	0.334716	0.691	0.702	1	PCD	PDZK1IP1
SAA2	0.00684229	0.210421	0.388	0.43	1	PCD	SAA2

## Sheet: Cil_MomvCtrl_markers
		Ciliated Cells: Control upregulated genes vs. Mom
	p_val	avg_log2FC	pct.1	pct.2	p_val_adj	cluster	gene
RPS4Y1	0	1.78037	0.749	0	0	CTRL	RPS4Y1
MT-ND5	0	0.85393	0.996	0.988	0	CTRL	MT-ND5
DDX3Y	0	0.712766	0.6	0	0	CTRL	DDX3Y
USP9Y	0	0.487157	0.499	0	0	CTRL	USP9Y
PRKY	0	0.44164	0.453	0	0	CTRL	PRKY
EIF1AY	0	0.439597	0.484	0	0	CTRL	EIF1AY
VPS13C	1.16152e-306	0.519147	0.976	0.946	3.09765e-302	CTRL	VPS13C
ANK3	5.25045e-261	0.556983	0.915	0.839	1.40024e-256	CTRL	ANK3
ALCAM	6.73063e-261	0.408901	0.998	0.996	1.79499e-256	CTRL	ALCAM
DNAH5	7.20196e-236	0.892411	0.947	0.887	1.92069e-231	CTRL	DNAH5
SYNE2	4.73726e-212	0.610033	0.973	0.956	1.26338e-207	CTRL	SYNE2
KTN1	2.05041e-211	0.396815	0.998	0.994	5.46823e-207	CTRL	KTN1
ENAH	1.35266e-199	0.418095	0.976	0.982	3.60741e-195	CTRL	ENAH
GOLGB1	1.98002e-195	0.43643	0.964	0.942	5.2805e-191	CTRL	GOLGB1
NFIA	2.25635e-188	0.394594	0.965	0.965	6.01746e-184	CTRL	NFIA
GABPB1-AS1	1.43971e-183	0.490789	0.899	0.84	3.83956e-179	CTRL	GABPB1-AS1
ALOX15	3.32095e-182	0.463818	0.922	0.876	8.85665e-178	CTRL	ALOX15
DNAH7	2.56164e-173	0.646132	0.857	0.73	6.83162e-169	CTRL	DNAH7
GCLC	1.95494e-172	0.412042	0.893	0.833	5.21364e-168	CTRL	GCLC
ETS2	6.00492e-169	0.393958	0.868	0.822	1.60145e-164	CTRL	ETS2
KIF21A	2.98442e-168	0.510233	0.962	0.917	7.95914e-164	CTRL	KIF21A
MT-ND6	1.02702e-166	0.630699	0.857	0.773	2.73897e-162	CTRL	MT-ND6
DSP	2.13951e-164	0.416831	0.97	0.955	5.70586e-160	CTRL	DSP
HNRNPU	2.53056e-162	0.363442	0.979	0.975	6.74876e-158	CTRL	HNRNPU
NWD1	3.92404e-161	0.535277	0.896	0.799	1.0465e-156	CTRL	NWD1
MT-ND4L	1.53993e-159	0.649338	0.928	0.911	4.10685e-155	CTRL	MT-ND4L
CHL1	1.74847e-156	0.418444	0.725	0.613	4.66299e-152	CTRL	CHL1
CFAP70	3.4938e-154	0.586533	0.831	0.695	9.31761e-150	CTRL	CFAP70
SYNE1	1.34505e-153	0.65607	0.896	0.79	3.58711e-149	CTRL	SYNE1
AKAP9	1.92971e-153	0.443429	0.993	0.986	5.14635e-149	CTRL	AKAP9
EXPH5	3.34588e-153	0.41352	0.914	0.886	8.92312e-149	CTRL	EXPH5
SCAF11	3.49726e-153	0.314697	0.967	0.954	9.32684e-149	CTRL	SCAF11
MUC16	2.48023e-152	0.460149	0.986	0.973	6.61452e-148	CTRL	MUC16
EHF	1.55407e-149	0.393613	0.893	0.865	4.14454e-145	CTRL	EHF
MACF1	2.73024e-149	0.364219	0.933	0.914	7.28127e-145	CTRL	MACF1
CCDC170	4.62255e-149	0.54007	0.94	0.877	1.23279e-144	CTRL	CCDC170
CFAP54	5.37406e-148	0.525745	0.722	0.568	1.43321e-143	CTRL	CFAP54
SPEF2	8.39842e-148	0.536987	0.863	0.755	2.23978e-143	CTRL	SPEF2
PCM1	6.15324e-145	0.401611	0.979	0.971	1.64101e-140	CTRL	PCM1
ECT2L	3.91169e-143	0.505953	0.647	0.489	1.04321e-138	CTRL	ECT2L
SON	6.30567e-142	0.274862	0.984	0.982	1.68166e-137	CTRL	SON
CLIP1	3.44556e-139	0.330722	0.923	0.917	9.18896e-135	CTRL	CLIP1
TRIM2	8.09251e-137	0.348312	0.965	0.957	2.15819e-132	CTRL	TRIM2
DNAH11	1.80457e-136	0.506619	0.849	0.728	4.8126e-132	CTRL	DNAH11
DYNC2H1	3.3951e-136	0.497138	0.931	0.869	9.05439e-132	CTRL	DYNC2H1
MALAT1	1.59007e-133	0.462759	1	0.999	4.24055e-129	CTRL	MALAT1
PRRC2C	2.33077e-132	0.288777	0.972	0.964	6.21594e-128	CTRL	PRRC2C
ARHGAP18	5.04485e-132	0.396187	0.963	0.939	1.34541e-127	CTRL	ARHGAP18
ABCA13	1.62339e-130	0.560659	0.972	0.888	4.32941e-126	CTRL	ABCA13
PGM2L1	2.19867e-129	0.336218	0.935	0.93	5.86364e-125	CTRL	PGM2L1
CFLAR	1.91151e-128	0.330447	0.939	0.922	5.09781e-124	CTRL	CFLAR
ITGA2	5.20142e-128	0.430097	0.901	0.884	1.38717e-123	CTRL	ITGA2
AHNAK2	5.7474e-128	0.503025	0.924	0.891	1.53277e-123	CTRL	AHNAK2
IQGAP2	5.28456e-127	0.323582	0.709	0.639	1.40934e-122	CTRL	IQGAP2
DNAH9	2.54394e-126	0.547343	0.834	0.757	6.78443e-122	CTRL	DNAH9
SETD2	3.12902e-126	0.35138	0.829	0.789	8.34479e-122	CTRL	SETD2
SPON2	2.12777e-125	0.405683	0.733	0.634	5.67456e-121	CTRL	SPON2
MEIS2	2.74946e-124	0.301041	0.862	0.872	7.33252e-120	CTRL	MEIS2
VMP1	2.2909e-123	0.358371	0.977	0.968	6.10961e-119	CTRL	VMP1
NELL2	6.74797e-122	0.20271	0.171	0.022	1.79962e-117	CTRL	NELL2
SKIL	8.57303e-121	0.364633	0.781	0.733	2.28634e-116	CTRL	SKIL
LBH	4.65056e-120	0.33833	0.589	0.428	1.24026e-115	CTRL	LBH
RUNX1	8.86743e-118	0.299742	0.929	0.914	2.36486e-113	CTRL	RUNX1
NIPBL	2.42877e-117	0.30752	0.878	0.87	6.4773e-113	CTRL	NIPBL
DDX6	2.36889e-116	0.294451	0.916	0.9	6.31758e-112	CTRL	DDX6
HYDIN	1.55071e-115	0.480797	0.907	0.822	4.13559e-111	CTRL	HYDIN
PHF3	4.90288e-115	0.309926	0.829	0.811	1.30755e-110	CTRL	PHF3
DGKH	5.36441e-115	0.365623	0.948	0.92	1.43063e-110	CTRL	DGKH
TAX1BP1	1.51407e-113	0.297963	0.995	0.995	4.03789e-109	CTRL	TAX1BP1
ARHGAP5	5.55554e-113	0.290837	0.933	0.928	1.48161e-108	CTRL	ARHGAP5
CCDC80	1.23024e-111	0.400585	0.964	0.934	3.28092e-107	CTRL	CCDC80
TMPRSS4	5.85343e-111	0.342875	0.839	0.814	1.56105e-106	CTRL	TMPRSS4
RB1CC1	6.33922e-111	0.29755	0.938	0.943	1.69061e-106	CTRL	RB1CC1
TOP2B	2.33944e-109	0.309406	0.818	0.806	6.23905e-105	CTRL	TOP2B
FAM107B	2.46211e-108	0.289155	0.969	0.965	6.5662e-104	CTRL	FAM107B
SMARCA5	1.19646e-107	0.282697	0.917	0.922	3.19084e-103	CTRL	SMARCA5
B3GNT5	1.45805e-107	0.387585	0.87	0.843	3.88847e-103	CTRL	B3GNT5
DYNC1H1	3.51361e-107	0.281539	0.948	0.943	9.37045e-103	CTRL	DYNC1H1
DDX17	4.08544e-107	0.262364	0.988	0.984	1.08955e-102	CTRL	DDX17
ANKRD12	1.65278e-106	0.290092	0.871	0.863	4.4078e-102	CTRL	ANKRD12
BAZ2B	6.6787e-105	0.287985	0.828	0.805	1.78114e-100	CTRL	BAZ2B
CDC42EP3	2.01456e-103	0.334608	0.871	0.854	5.37263e-99	CTRL	CDC42EP3
SLK	4.13895e-103	0.285357	0.874	0.846	1.10382e-98	CTRL	SLK
TRMT9B	1.31183e-102	0.379809	0.626	0.493	3.49853e-98	CTRL	TRMT9B
CAST	2.01196e-102	0.302651	0.997	0.995	5.36571e-98	CTRL	CAST
MAPK10	8.41894e-102	0.35328	0.869	0.823	2.24525e-97	CTRL	MAPK10
CCDC30	1.00396e-101	0.381592	0.814	0.707	2.67747e-97	CTRL	CCDC30
GOLGA4	5.21862e-101	0.302289	0.905	0.905	1.39175e-96	CTRL	GOLGA4
STEAP3	5.97202e-101	0.318422	0.791	0.706	1.59268e-96	CTRL	STEAP3
CYP4B1	4.29755e-100	0.378597	0.985	0.966	1.14611e-95	CTRL	CYP4B1
ECRG4	7.14714e-100	0.395496	0.504	0.328	1.90607e-95	CTRL	ECRG4
BCLAF1	8.34106e-100	0.270439	0.96	0.96	2.22448e-95	CTRL	BCLAF1
TMF1	1.07129e-99	0.314307	0.936	0.929	2.85703e-95	CTRL	TMF1
ERBIN	2.32731e-99	0.27689	0.844	0.854	6.20669e-95	CTRL	ERBIN
TRIP12	2.92125e-99	0.271745	0.916	0.917	7.79069e-95	CTRL	TRIP12
NEAT1	1.64293e-98	0.313587	1	0.998	4.38153e-94	CTRL	NEAT1
ATRX	2.01477e-98	0.260177	0.943	0.945	5.37319e-94	CTRL	ATRX
N4BP2L2	8.41255e-98	0.282684	0.933	0.915	2.24354e-93	CTRL	N4BP2L2
BPTF	5.39549e-97	0.262527	0.948	0.952	1.43892e-92	CTRL	BPTF
LRRIQ1	2.38838e-96	0.436037	0.925	0.868	6.36956e-92	CTRL	LRRIQ1
NCL	2.51376e-96	0.32632	0.955	0.949	6.70394e-92	CTRL	NCL
ANKRD11	6.19274e-96	0.249824	0.95	0.951	1.65154e-91	CTRL	ANKRD11
MT-ATP6	1.87196e-95	0.289384	1	0.999	4.99233e-91	CTRL	MT-ATP6
CD46	1.87993e-95	0.281054	0.932	0.946	5.01357e-91	CTRL	CD46
SF3B1	1.01597e-94	0.285627	0.928	0.936	2.7095e-90	CTRL	SF3B1
GCC2	1.15959e-93	0.337341	0.945	0.943	3.0925e-89	CTRL	GCC2
EZR	2.67462e-93	0.328713	0.997	0.999	7.13293e-89	CTRL	EZR
RP1	4.29451e-93	0.408918	0.829	0.702	1.1453e-88	CTRL	RP1
AC013470.2	1.40957e-92	0.313512	0.676	0.561	3.75918e-88	CTRL	AC013470.2
RNF213	3.14219e-92	0.273588	0.803	0.802	8.37991e-88	CTRL	RNF213
DTHD1	3.46154e-92	0.40241	0.851	0.751	9.23157e-88	CTRL	DTHD1
SPTBN1	6.26984e-92	0.317997	0.974	0.974	1.6721e-87	CTRL	SPTBN1
ADH7	2.34124e-91	0.329429	0.929	0.875	6.24386e-87	CTRL	ADH7
ZFAND5	4.00318e-91	0.256366	0.926	0.936	1.06761e-86	CTRL	ZFAND5
ITGB8	5.68642e-91	0.353828	0.827	0.831	1.51651e-86	CTRL	ITGB8
HIST1H1E	1.83516e-90	0.273274	0.337	0.197	4.89419e-86	CTRL	HIST1H1E
RANBP2	4.91489e-90	0.286134	0.862	0.851	1.31075e-85	CTRL	RANBP2
KIAA1217	1.54267e-89	0.269476	0.819	0.812	4.11414e-85	CTRL	KIAA1217
SRRM2	1.82054e-89	0.239155	0.97	0.972	4.8552e-85	CTRL	SRRM2
PTPN3	2.61396e-89	0.249854	0.737	0.688	6.97118e-85	CTRL	PTPN3
CTNNA1	3.99601e-89	0.218057	0.981	0.988	1.0657e-84	CTRL	CTNNA1
PRPF4B	1.52067e-88	0.259617	0.86	0.851	4.05548e-84	CTRL	PRPF4B
TPR	2.3541e-85	0.263442	0.92	0.914	6.27814e-81	CTRL	TPR
CPLANE1	1.179e-84	0.295451	0.855	0.813	3.14426e-80	CTRL	CPLANE1
ZKSCAN1	2.10602e-84	0.243715	0.981	0.981	5.61654e-80	CTRL	ZKSCAN1
ZNF638	8.09153e-84	0.277832	0.831	0.827	2.15793e-79	CTRL	ZNF638
GLIS3	1.10418e-83	0.292646	0.788	0.759	2.94475e-79	CTRL	GLIS3
SPAG17	2.29541e-83	0.423703	0.844	0.764	6.12164e-79	CTRL	SPAG17
TRIP11	6.30621e-83	0.266961	0.86	0.865	1.6818e-78	CTRL	TRIP11
CDC42	2.50148e-82	0.21815	0.989	0.993	6.67119e-78	CTRL	CDC42
APP	5.20542e-82	0.317509	0.916	0.911	1.38823e-77	CTRL	APP
DNAH10	1.79216e-81	0.388568	0.75	0.65	4.7795e-77	CTRL	DNAH10
TUBGCP2	2.12135e-81	0.274306	0.899	0.891	5.65743e-77	CTRL	TUBGCP2
DMD	2.8118e-81	0.322553	0.709	0.633	7.49879e-77	CTRL	DMD
RFX3	5.00096e-81	0.349738	0.886	0.827	1.33371e-76	CTRL	RFX3
CFAP43	5.14764e-80	0.403154	0.847	0.776	1.37282e-75	CTRL	CFAP43
JMJD1C	7.0467e-80	0.272411	0.799	0.799	1.87929e-75	CTRL	JMJD1C
MT-ND4	7.05009e-80	0.253473	1	0.999	1.88019e-75	CTRL	MT-ND4
TNRC6B	2.14313e-79	0.226606	0.957	0.962	5.71552e-75	CTRL	TNRC6B
SAMHD1	2.48823e-79	0.334898	0.949	0.925	6.63586e-75	CTRL	SAMHD1
ATXN7L3B	4.8587e-79	0.262688	0.879	0.88	1.29577e-74	CTRL	ATXN7L3B
DNAJC10	5.83181e-79	0.26902	0.881	0.864	1.55529e-74	CTRL	DNAJC10
CEP126	1.3991e-78	0.355788	0.889	0.846	3.73126e-74	CTRL	CEP126
IFI16	1.64376e-78	0.26246	0.865	0.88	4.38373e-74	CTRL	IFI16
WNK1	2.40351e-78	0.2269	0.921	0.933	6.40991e-74	CTRL	WNK1
USP34	3.19289e-78	0.237433	0.852	0.854	8.51513e-74	CTRL	USP34
ODF2L	4.21902e-77	0.311499	0.934	0.916	1.12517e-72	CTRL	ODF2L
ZNF33A	6.05243e-77	0.264363	0.793	0.777	1.61412e-72	CTRL	ZNF33A
HECTD1	6.43215e-77	0.225807	0.965	0.956	1.71539e-72	CTRL	HECTD1
SETX	6.93679e-77	0.280302	0.833	0.833	1.84997e-72	CTRL	SETX
CHST6	7.4419e-77	0.30083	0.678	0.595	1.98468e-72	CTRL	CHST6
PRKAR1A	8.0979e-77	0.253112	0.986	0.992	2.15963e-72	CTRL	PRKAR1A
RAB11FIP1	1.00846e-76	0.237865	0.968	0.978	2.68947e-72	CTRL	RAB11FIP1
SAMD15	1.51994e-76	0.31304	0.508	0.378	4.05352e-72	CTRL	SAMD15
MYO6	4.17639e-76	0.261204	0.883	0.897	1.1138e-71	CTRL	MYO6
NFIB	6.65514e-76	0.27144	0.798	0.805	1.77486e-71	CTRL	NFIB
G3BP2	7.46839e-76	0.242468	0.904	0.916	1.99174e-71	CTRL	G3BP2
SYT8	9.58885e-76	0.362953	0.709	0.647	2.55725e-71	CTRL	SYT8
CCDC180	1.2929e-74	0.315149	0.645	0.539	3.44804e-70	CTRL	CCDC180
CCDC113	1.45409e-74	0.364378	0.868	0.817	3.8779e-70	CTRL	CCDC113
UTRN	1.50202e-74	0.28467	0.862	0.846	4.00575e-70	CTRL	UTRN
IGF1R	1.63359e-74	0.259771	0.874	0.88	4.35661e-70	CTRL	IGF1R
DNAH6	3.84419e-74	0.365796	0.792	0.712	1.02521e-69	CTRL	DNAH6
VPS13D	3.95506e-74	0.287445	0.687	0.693	1.05478e-69	CTRL	VPS13D
SLFN5	7.95283e-74	0.259086	0.959	0.966	2.12094e-69	CTRL	SLFN5
WDR60	9.52725e-74	0.29957	0.88	0.845	2.54082e-69	CTRL	WDR60
DNAH3	1.15703e-73	0.3394	0.776	0.693	3.0857e-69	CTRL	DNAH3
ZNF292	2.33697e-73	0.240747	0.793	0.797	6.23247e-69	CTRL	ZNF292
MUC4	4.47375e-73	0.26354	0.959	0.974	1.1931e-68	CTRL	MUC4
STAT3	4.99098e-73	0.222873	0.919	0.921	1.33104e-68	CTRL	STAT3
DNAH12	7.33554e-73	0.364569	0.842	0.758	1.95631e-68	CTRL	DNAH12
SYTL2	8.99525e-73	0.29374	0.863	0.867	2.39894e-68	CTRL	SYTL2
ARGLU1	2.17305e-72	0.269284	0.901	0.892	5.79531e-68	CTRL	ARGLU1
CTNNB1	1.00737e-71	0.268753	0.911	0.924	2.68656e-67	CTRL	CTNNB1
RASEF	4.10473e-71	0.23983	0.703	0.693	1.09469e-66	CTRL	RASEF
HIPK3	5.30632e-71	0.24283	0.857	0.852	1.41514e-66	CTRL	HIPK3
PNISR	5.30615e-70	0.216249	0.922	0.927	1.4151e-65	CTRL	PNISR
CCDC39	7.2526e-70	0.37589	0.808	0.736	1.9342e-65	CTRL	CCDC39
RAD50	1.19567e-69	0.256666	0.784	0.79	3.18873e-65	CTRL	RAD50
RALGAPA2	1.4857e-69	0.222665	0.88	0.89	3.96221e-65	CTRL	RALGAPA2
DHRS3	1.74573e-69	0.284118	0.809	0.86	4.6557e-65	CTRL	DHRS3
TRIM56	2.36184e-69	0.222065	0.96	0.962	6.29878e-65	CTRL	TRIM56
FILIP1	2.8668e-69	0.334609	0.768	0.675	7.64548e-65	CTRL	FILIP1
SAXO2	3.55962e-69	0.316833	0.886	0.844	9.49316e-65	CTRL	SAXO2
ERICH3	5.80547e-69	0.324487	0.903	0.823	1.54826e-64	CTRL	ERICH3
CCDC146	9.61382e-69	0.378968	0.93	0.922	2.56391e-64	CTRL	CCDC146
DCDC1	1.23846e-68	0.304252	0.73	0.62	3.30286e-64	CTRL	DCDC1
ALDH3A2	1.35068e-68	0.262935	0.854	0.845	3.60212e-64	CTRL	ALDH3A2
SPEN	5.64374e-68	0.242954	0.765	0.758	1.50513e-63	CTRL	SPEN
TSGA10	7.96202e-68	0.312554	0.805	0.765	2.12339e-63	CTRL	TSGA10
EIF4G3	8.94969e-68	0.233666	0.884	0.88	2.38679e-63	CTRL	EIF4G3
TXNRD1	9.02216e-68	0.211947	0.926	0.939	2.40612e-63	CTRL	TXNRD1
ROCK1	1.6373e-67	0.227239	0.756	0.774	4.36651e-63	CTRL	ROCK1
IK	3.15556e-67	0.309162	0.974	0.98	8.41557e-63	CTRL	IK
CEP290	7.95914e-67	0.305612	0.736	0.691	2.12262e-62	CTRL	CEP290
PTBP3	1.80682e-66	0.214589	0.954	0.961	4.81861e-62	CTRL	PTBP3
PLEKHS1	2.81651e-66	0.225882	0.918	0.908	7.51135e-62	CTRL	PLEKHS1
ENPP5	4.98263e-66	0.305837	0.656	0.597	1.32882e-61	CTRL	ENPP5
ENPP4	5.9141e-66	0.309529	0.836	0.837	1.57723e-61	CTRL	ENPP4
PAK2	9.73886e-66	0.224257	0.891	0.903	2.59726e-61	CTRL	PAK2
DNAAF1	2.77924e-65	0.26745	0.93	0.841	7.41197e-61	CTRL	DNAAF1
PHIP	3.148e-65	0.245205	0.9	0.898	8.39541e-61	CTRL	PHIP
MYOF	4.15306e-65	0.288422	0.904	0.907	1.10758e-60	CTRL	MYOF
NEK10	8.98846e-65	0.291947	0.826	0.736	2.39713e-60	CTRL	NEK10
IDS	1.9996e-64	0.248471	0.942	0.95	5.33273e-60	CTRL	IDS
EPPK1	2.01551e-64	0.285797	0.756	0.666	5.37517e-60	CTRL	EPPK1
CFAP44	2.80012e-64	0.333377	0.845	0.785	7.46763e-60	CTRL	CFAP44
AK9	3.06998e-64	0.341906	0.806	0.779	8.18734e-60	CTRL	AK9
AFDN	3.76039e-64	0.22452	0.91	0.923	1.00286e-59	CTRL	AFDN
LCA5	1.12802e-62	0.279094	0.748	0.687	3.00831e-58	CTRL	LCA5
ABLIM1	1.28045e-62	0.262888	0.928	0.931	3.41482e-58	CTRL	ABLIM1
CDHR3	4.74905e-62	0.278994	0.915	0.837	1.26652e-57	CTRL	CDHR3
ABCA5	4.77675e-62	0.330795	0.803	0.786	1.27391e-57	CTRL	ABCA5
PRKDC	5.60775e-62	0.213891	0.88	0.87	1.49553e-57	CTRL	PRKDC
PBRM1	1.45145e-61	0.218276	0.853	0.862	3.87088e-57	CTRL	PBRM1
CCDC186	2.66213e-61	0.205394	0.884	0.894	7.09965e-57	CTRL	CCDC186
SLC27A2	3.12679e-60	0.260089	0.874	0.87	8.33883e-56	CTRL	SLC27A2
NEK5	4.34386e-60	0.270526	0.815	0.751	1.15846e-55	CTRL	NEK5
UBL3	5.96469e-60	0.207485	0.898	0.912	1.59072e-55	CTRL	UBL3
CNTRL	9.30279e-60	0.286932	0.713	0.658	2.48096e-55	CTRL	CNTRL
CHD4	1.40909e-59	0.204412	0.941	0.939	3.75789e-55	CTRL	CHD4
ASH1L	1.85103e-59	0.208885	0.868	0.86	4.9365e-55	CTRL	ASH1L
PLAAT4	2.00489e-59	0.31596	0.941	0.963	5.34684e-55	CTRL	PLAAT4
CCDC114	2.41208e-59	0.236838	0.746	0.678	6.43278e-55	CTRL	CCDC114
AHR	2.49339e-59	0.264074	0.812	0.814	6.64962e-55	CTRL	AHR
CHST9	8.10035e-59	0.204983	0.983	0.966	2.16028e-54	CTRL	CHST9
SRSF4	9.86154e-59	0.205363	0.88	0.895	2.62997e-54	CTRL	SRSF4
ARFGEF1	3.61574e-58	0.210625	0.805	0.798	9.64282e-54	CTRL	ARFGEF1
KIF2A	4.45421e-58	0.229437	0.794	0.782	1.18789e-53	CTRL	KIF2A
GPBP1	1.15898e-57	0.207575	0.877	0.897	3.09088e-53	CTRL	GPBP1
HSPH1	1.18151e-57	0.28031	0.958	0.962	3.15097e-53	CTRL	HSPH1
ADGRF1	1.9928e-57	0.24623	0.915	0.915	5.31459e-53	CTRL	ADGRF1
CDK13	2.9067e-57	0.218357	0.814	0.808	7.75188e-53	CTRL	CDK13
EMB	6.21925e-57	0.26711	0.759	0.759	1.65861e-52	CTRL	EMB
ARHGEF12	7.864e-57	0.220617	0.79	0.804	2.09725e-52	CTRL	ARHGEF12
AZIN1	1.01609e-56	0.26121	0.911	0.927	2.70981e-52	CTRL	AZIN1
BOD1L1	1.27e-56	0.22389	0.79	0.799	3.38696e-52	CTRL	BOD1L1
IGFBP5	1.78888e-56	0.204671	0.868	0.798	4.77076e-52	CTRL	IGFBP5
PCNX4	1.9835e-56	0.264198	0.803	0.784	5.2898e-52	CTRL	PCNX4
MACC1	2.24582e-56	0.306502	0.819	0.835	5.98937e-52	CTRL	MACC1
FMO3	2.45868e-56	0.326882	0.663	0.569	6.55705e-52	CTRL	FMO3
ARHGEF28	3.51863e-56	0.246431	0.74	0.734	9.38384e-52	CTRL	ARHGEF28
SLFN13	3.72563e-56	0.287509	0.684	0.618	9.93588e-52	CTRL	SLFN13
ZBBX	4.73755e-56	0.288511	0.777	0.71	1.26346e-51	CTRL	ZBBX
MDM2	6.14931e-56	0.223134	0.927	0.936	1.63996e-51	CTRL	MDM2
TKT	6.22948e-56	0.224167	0.888	0.899	1.66134e-51	CTRL	TKT
FN1	8.48021e-56	0.463155	0.325	0.178	2.26159e-51	CTRL	FN1
APC	1.14409e-55	0.217348	0.707	0.714	3.05117e-51	CTRL	APC
STOM	2.6806e-55	0.32115	0.931	0.952	7.14889e-51	CTRL	STOM
NORAD	2.721e-55	0.229041	0.927	0.933	7.25665e-51	CTRL	NORAD
HUWE1	2.93252e-55	0.207874	0.824	0.838	7.82074e-51	CTRL	HUWE1
MT-ATP8	3.2569e-55	0.252787	0.523	0.443	8.68582e-51	CTRL	MT-ATP8
ANXA5	3.5482e-55	0.22025	0.944	0.96	9.46268e-51	CTRL	ANXA5
ZBTB44	3.62805e-55	0.220241	0.841	0.841	9.67564e-51	CTRL	ZBTB44
MAATS1	6.06592e-55	0.275382	0.76	0.687	1.61772e-50	CTRL	MAATS1
KLHL24	1.31414e-54	0.223808	0.732	0.74	3.50467e-50	CTRL	KLHL24
FAM227A	1.42373e-54	0.220839	0.849	0.754	3.79695e-50	CTRL	FAM227A
REV3L	1.44108e-54	0.243017	0.717	0.684	3.84321e-50	CTRL	REV3L
WDR63	3.61819e-54	0.290403	0.742	0.674	9.64935e-50	CTRL	WDR63
KIAA1109	1.16376e-53	0.219977	0.707	0.689	3.10362e-49	CTRL	KIAA1109
NRDC	1.31108e-53	0.218345	0.822	0.832	3.49651e-49	CTRL	NRDC
PLCB4	1.72364e-53	0.247102	0.661	0.612	4.59677e-49	CTRL	PLCB4
RIPOR2	1.88847e-53	0.294454	0.685	0.629	5.03636e-49	CTRL	RIPOR2
FAM214A	1.96154e-53	0.216283	0.811	0.829	5.23122e-49	CTRL	FAM214A
NIN	1.67451e-52	0.259145	0.802	0.807	4.46576e-48	CTRL	NIN
CTSS	2.70963e-52	0.241749	0.971	0.974	7.22632e-48	CTRL	CTSS
WDR78	3.42611e-52	0.299932	0.873	0.826	9.13709e-48	CTRL	WDR78
SEPTIN7	4.55959e-52	0.206955	0.938	0.955	1.216e-47	CTRL	SEPTIN7
KMT2C	7.08604e-52	0.203915	0.798	0.811	1.88978e-47	CTRL	KMT2C
KIAA1841	1.26534e-51	0.282479	0.729	0.686	3.37453e-47	CTRL	KIAA1841
PATJ	3.56357e-51	0.20861	0.73	0.735	9.50369e-47	CTRL	PATJ
RNF19A	3.56856e-51	0.230004	0.793	0.813	9.517e-47	CTRL	RNF19A
ATXN2	7.61345e-51	0.206487	0.861	0.857	2.03043e-46	CTRL	ATXN2
STIM2	1.51507e-50	0.211626	0.889	0.889	4.04054e-46	CTRL	STIM2
SRGAP3-AS2	1.69888e-50	0.227384	0.631	0.529	4.53073e-46	CTRL	SRGAP3-AS2
OXR1	9.11978e-50	0.226541	0.802	0.798	2.43215e-45	CTRL	OXR1
SLC4A8	2.12573e-49	0.22519	0.484	0.389	5.66912e-45	CTRL	SLC4A8
TUT4	2.36173e-49	0.218795	0.678	0.671	6.2985e-45	CTRL	TUT4
INPP4B	3.38291e-49	0.232095	0.524	0.452	9.02189e-45	CTRL	INPP4B
AKAP6	3.93822e-48	0.262426	0.531	0.459	1.05028e-43	CTRL	AKAP6
PARP4	5.97797e-48	0.221782	0.724	0.731	1.59426e-43	CTRL	PARP4
FTX	7.83876e-48	0.218125	0.735	0.715	2.09052e-43	CTRL	FTX
CLUAP1	8.14184e-48	0.274855	0.895	0.881	2.17135e-43	CTRL	CLUAP1
NBEA	1.05817e-47	0.20529	0.896	0.88	2.82203e-43	CTRL	NBEA
LRP11	3.64916e-47	0.228899	0.957	0.958	9.73195e-43	CTRL	LRP11
KIAA0232	4.14568e-47	0.206517	0.823	0.849	1.10561e-42	CTRL	KIAA0232
SRGAP3	5.26714e-47	0.220939	0.813	0.807	1.40469e-42	CTRL	SRGAP3
CSPP1	9.55954e-47	0.259096	0.806	0.782	2.54943e-42	CTRL	CSPP1
WDR66	1.05921e-46	0.237496	0.879	0.852	2.8248e-42	CTRL	WDR66
MPDZ	9.32376e-46	0.240171	0.621	0.589	2.48655e-41	CTRL	MPDZ
ZC2HC1A	6.56826e-45	0.230018	0.698	0.649	1.75169e-40	CTRL	ZC2HC1A
NFAT5	6.5683e-45	0.205864	0.791	0.775	1.7517e-40	CTRL	NFAT5
CLMN	1.22985e-44	0.239729	0.898	0.896	3.27987e-40	CTRL	CLMN
CD164	1.34486e-44	0.210043	0.964	0.972	3.5866e-40	CTRL	CD164
ARHGAP21	5.81019e-44	0.2213	0.769	0.786	1.54952e-39	CTRL	ARHGAP21
SLC35A3	6.63805e-44	0.200903	0.831	0.852	1.7703e-39	CTRL	SLC35A3
LMO7	6.73577e-44	0.209259	0.929	0.942	1.79636e-39	CTRL	LMO7
ANXA1	1.84312e-43	0.266454	0.999	1	4.91542e-39	CTRL	ANXA1
LRBA	2.74015e-43	0.205366	0.816	0.822	7.30772e-39	CTRL	LRBA
ALDH3B1	1.15639e-42	0.242374	0.899	0.88	3.08397e-38	CTRL	ALDH3B1
XRN1	3.32335e-42	0.204843	0.71	0.705	8.86305e-38	CTRL	XRN1
KIAA1211L	3.53336e-42	0.216782	0.788	0.791	9.42311e-38	CTRL	KIAA1211L
TP53BP1	4.62566e-42	0.221676	0.8	0.792	1.23362e-37	CTRL	TP53BP1
LXN	6.02559e-42	0.229045	0.705	0.705	1.60696e-37	CTRL	LXN
ZNF440	8.78266e-42	0.226333	0.673	0.617	2.34225e-37	CTRL	ZNF440
RTCA-AS1	2.94626e-41	0.261442	0.536	0.47	7.85738e-37	CTRL	RTCA-AS1
ATP2B4	7.73477e-41	0.211045	0.821	0.834	2.06279e-36	CTRL	ATP2B4
SPTAN1	9.17128e-41	0.204372	0.855	0.878	2.44589e-36	CTRL	SPTAN1
MAP9	1.24608e-40	0.237977	0.847	0.829	3.32317e-36	CTRL	MAP9
AK7	4.84266e-40	0.230296	0.799	0.746	1.29149e-35	CTRL	AK7
TEAD1	8.46067e-40	0.201655	0.873	0.893	2.25638e-35	CTRL	TEAD1
CFAP69	2.54309e-39	0.243989	0.683	0.638	6.78215e-35	CTRL	CFAP69
WWTR1	3.06116e-39	0.239527	0.774	0.798	8.16381e-35	CTRL	WWTR1
NEK1	3.42714e-39	0.231763	0.694	0.677	9.13985e-35	CTRL	NEK1
ZFYVE16	9.96748e-39	0.203043	0.752	0.767	2.65823e-34	CTRL	ZFYVE16
CDK5RAP2	1.14988e-38	0.200953	0.653	0.635	3.06662e-34	CTRL	CDK5RAP2
ANKUB1	2.13921e-38	0.202999	0.864	0.809	5.70505e-34	CTRL	ANKUB1
NUPR1	2.23046e-38	0.282606	0.913	0.919	5.94841e-34	CTRL	NUPR1
CCDC82	2.48117e-38	0.211989	0.674	0.662	6.61703e-34	CTRL	CCDC82
CDC14A	2.8807e-38	0.234586	0.627	0.566	7.68255e-34	CTRL	CDC14A
CCP110	2.88276e-38	0.215047	0.789	0.769	7.68804e-34	CTRL	CCP110
TEX9	3.00044e-38	0.225458	0.762	0.738	8.00188e-34	CTRL	TEX9
ATR	5.06354e-38	0.2076	0.722	0.703	1.35039e-33	CTRL	ATR
CCNL1	8.9459e-38	0.263878	0.768	0.773	2.38578e-33	CTRL	CCNL1
PRKAR2B	1.97586e-37	0.207487	0.434	0.386	5.26942e-33	CTRL	PRKAR2B
CFAP46	5.60916e-37	0.235413	0.705	0.652	1.49591e-32	CTRL	CFAP46
TMEM67	6.09627e-37	0.200295	0.79	0.73	1.62581e-32	CTRL	TMEM67
UBR4	8.75216e-37	0.20182	0.584	0.562	2.33411e-32	CTRL	UBR4
CFAP47	1.51024e-36	0.209393	0.606	0.533	4.02767e-32	CTRL	CFAP47
DZIP3	5.35277e-36	0.209469	0.856	0.836	1.42753e-31	CTRL	DZIP3
BTG2	8.03039e-36	0.287066	0.859	0.841	2.14163e-31	CTRL	BTG2
PEAK1	8.52092e-36	0.200118	0.598	0.579	2.27245e-31	CTRL	PEAK1
MAP3K19	1.06536e-35	0.22958	0.87	0.823	2.84122e-31	CTRL	MAP3K19
TRAF3IP1	1.9376e-35	0.210497	0.898	0.913	5.16738e-31	CTRL	TRAF3IP1
MAGED2	2.6235e-35	0.249332	0.773	0.805	6.99661e-31	CTRL	MAGED2
CFAP53	5.12435e-35	0.205413	0.826	0.781	1.36661e-30	CTRL	CFAP53
STOX1	6.85944e-35	0.222267	0.713	0.691	1.82934e-30	CTRL	STOX1
SPATA18	1.53545e-34	0.218418	0.86	0.823	4.0949e-30	CTRL	SPATA18
C9orf72	2.29455e-34	0.215892	0.649	0.64	6.11935e-30	CTRL	C9orf72
ENKUR	3.04356e-34	0.217119	0.861	0.833	8.11688e-30	CTRL	ENKUR
DDIT4	4.1189e-34	0.235544	0.691	0.674	1.09847e-29	CTRL	DDIT4
CAPS2	4.23539e-34	0.210545	0.601	0.564	1.12953e-29	CTRL	CAPS2
VWA3B	1.03788e-33	0.249931	0.726	0.689	2.76793e-29	CTRL	VWA3B
PALMD	2.27124e-33	0.213884	0.679	0.661	6.05717e-29	CTRL	PALMD
IQUB	5.04708e-33	0.216595	0.7	0.65	1.34601e-28	CTRL	IQUB
PROS1	3.2732e-32	0.315201	0.521	0.467	8.7293e-28	CTRL	PROS1
RSPH4A	3.55756e-32	0.214488	0.872	0.838	9.48766e-28	CTRL	RSPH4A
CFH	7.45464e-32	0.22093	0.697	0.69	1.98808e-27	CTRL	CFH
IFT88	1.44582e-31	0.219262	0.795	0.783	3.85586e-27	CTRL	IFT88
CEP162	1.4517e-31	0.209365	0.656	0.62	3.87155e-27	CTRL	CEP162
RPGR	8.61909e-31	0.218638	0.703	0.664	2.29863e-26	CTRL	RPGR
SCGB2A1	1.21805e-30	0.20384	0.639	0.594	3.24842e-26	CTRL	SCGB2A1
IFITM2	1.23747e-30	0.202899	0.667	0.652	3.30021e-26	CTRL	IFITM2
ASRGL1	1.71133e-30	0.251707	0.674	0.662	4.56396e-26	CTRL	ASRGL1
ANKRD36C	1.81157e-30	0.265527	0.64	0.604	4.83126e-26	CTRL	ANKRD36C
MAP1B	2.52993e-30	0.270469	0.692	0.648	6.74708e-26	CTRL	MAP1B
ARMC3	7.76535e-30	0.214184	0.872	0.829	2.07094e-25	CTRL	ARMC3
IFT80	9.6105e-30	0.21071	0.746	0.744	2.56302e-25	CTRL	IFT80
NEK11	1.01453e-29	0.205158	0.72	0.688	2.70566e-25	CTRL	NEK11
FAT1	7.98752e-29	0.23089	0.72	0.753	2.13019e-24	CTRL	FAT1
DNAJA4	1.08224e-28	0.201694	0.862	0.871	2.88622e-24	CTRL	DNAJA4
SNHG14	1.7025e-28	0.203787	0.724	0.733	4.54039e-24	CTRL	SNHG14
CASC1	4.79443e-28	0.201639	0.768	0.732	1.27863e-23	CTRL	CASC1
KIF27	6.09878e-28	0.218816	0.669	0.634	1.62648e-23	CTRL	KIF27
LINC00342	1.29701e-27	0.25027	0.706	0.685	3.45898e-23	CTRL	LINC00342
CFAP206	9.72173e-27	0.219532	0.76	0.737	2.59269e-22	CTRL	CFAP206
KCNQ1OT1	2.23666e-26	0.206457	0.607	0.56	5.96494e-22	CTRL	KCNQ1OT1
SORL1	1.82189e-23	0.208877	0.598	0.635	4.8588e-19	CTRL	SORL1
RPGRIP1L	3.29224e-23	0.203083	0.675	0.667	8.78008e-19	CTRL	RPGRIP1L
AKR1C1	3.49581e-21	0.387406	0.755	0.793	9.32299e-17	CTRL	AKR1C1
RARRES1	2.03265e-17	0.292341	0.863	0.9	5.42087e-13	CTRL	RARRES1
SCGB1A1	3.20185e-17	0.412334	0.428	0.527	8.53902e-13	CTRL	SCGB1A1
BPIFA1	1.58462e-15	0.290334	0.726	0.865	4.22604e-11	CTRL	BPIFA1
TMEM213	5.39577e-12	0.350304	0.254	0.224	1.439e-07	CTRL	TMEM213
FMO2	1.52129e-11	0.304122	0.379	0.368	4.05714e-07	CTRL	FMO2
LDLR	3.20167e-09	0.20041	0.612	0.649	8.53853e-05	CTRL	LDLR
GRAMD2B	1.10484e-08	0.2047	0.58	0.629	0.000294649	CTRL	GRAMD2B
DST	6.16953e-07	0.224691	0.858	0.894	0.0164535	CTRL	DST
CAPN13	5.51271e-06	0.269036	0.627	0.649	0.147018	CTRL	CAPN13
VMO1	0.000326451	0.241051	0.711	0.796	1	CTRL	VMO1
CYP26A1	0.00154687	0.333271	0.315	0.324	1	CTRL	CYP26A1
MSMB	0.00169213	1.0342	0.664	0.678	1	CTRL	MSMB
		Ciliated Cells: Mom upregulated genes vs. Control
	p_val	avg_log2FC	pct.1	pct.2	p_val_adj	cluster	gene
XIST	0	0.955532	0.925	0.212	0	Mom	XIST
RPS4X	0	0.72749	0.999	0.998	0	Mom	RPS4X
ABCA12	0	0.362765	0.444	0.129	0	Mom	ABCA12
IFI27	5.58014e-266	0.818413	0.93	0.769	1.48817e-261	Mom	IFI27
UPK1B	6.6967e-263	0.528667	0.538	0.251	1.78594e-258	Mom	UPK1B
RAMP1	4.41939e-256	0.452109	0.667	0.341	1.17861e-251	Mom	RAMP1
AL121899.1	3.9446e-242	0.429983	0.687	0.396	1.05199e-237	Mom	AL121899.1
HLA-C	1.13932e-219	0.408644	0.994	0.953	3.03846e-215	Mom	HLA-C
SPRR1B	2.64002e-210	0.502626	0.405	0.153	7.04067e-206	Mom	SPRR1B
ZFAS1	1.30956e-208	0.444102	0.976	0.904	3.49246e-204	Mom	ZFAS1
CSTA	6.57009e-197	0.5769	0.627	0.37	1.75218e-192	Mom	CSTA
AC073578.1	4.44742e-194	0.45629	0.169	0.019	1.18608e-189	Mom	AC073578.1
CCL20	2.06566e-189	0.811651	0.316	0.098	5.5089e-185	Mom	CCL20
CFD	6.11089e-188	0.323557	0.568	0.29	1.62971e-183	Mom	CFD
SPRR3	1.80214e-187	0.526121	0.463	0.209	4.80613e-183	Mom	SPRR3
RPS7	1.64966e-186	0.379697	0.998	0.999	4.39949e-182	Mom	RPS7
TMEM45A	4.73649e-184	0.24145	0.329	0.111	1.26318e-179	Mom	TMEM45A
RPS9	3.38122e-172	0.380507	0.999	0.998	9.01737e-168	Mom	RPS9
PNPLA4	5.40493e-170	0.215326	0.75	0.473	1.44144e-165	Mom	PNPLA4
CARS	1.92118e-167	0.555983	0.897	0.733	5.12359e-163	Mom	CARS
MRPL23	1.39898e-165	0.239507	0.763	0.481	3.73094e-161	Mom	MRPL23
HLA-A	1.22114e-164	0.364182	0.992	0.951	3.25666e-160	Mom	HLA-A
FAM3D	2.94037e-161	0.522091	0.656	0.435	7.84167e-157	Mom	FAM3D
C19orf33	2.34563e-159	0.381253	0.974	0.935	6.25557e-155	Mom	C19orf33
SH3YL1	3.3394e-158	0.259065	0.852	0.679	8.90585e-154	Mom	SH3YL1
FXYD3	7.86991e-156	0.279241	1	0.998	2.09883e-151	Mom	FXYD3
RPL39	1.55813e-151	0.4656	0.999	0.999	4.15538e-147	Mom	RPL39
RPL28	2.05906e-148	0.390814	0.999	0.999	5.49132e-144	Mom	RPL28
TMSB10	1.38667e-147	0.625939	0.998	0.984	3.6981e-143	Mom	TMSB10
RPS29	1.63321e-145	0.428568	0.997	0.991	4.3556e-141	Mom	RPS29
RPL12	1.69429e-144	0.476904	0.998	0.996	4.51851e-140	Mom	RPL12
ATP5MC2	6.40526e-143	0.280804	0.995	0.987	1.70822e-138	Mom	ATP5MC2
LGALS3BP	6.70138e-143	0.275343	0.949	0.853	1.78719e-138	Mom	LGALS3BP
CDKN2A	5.0891e-142	0.404592	0.926	0.675	1.35721e-137	Mom	CDKN2A
HINT1	1.21247e-141	0.292108	0.999	0.997	3.23355e-137	Mom	HINT1
RPS27A	7.27316e-140	0.316962	1	0.999	1.93968e-135	Mom	RPS27A
CRABP2	3.23355e-138	0.328359	0.531	0.316	8.62354e-134	Mom	CRABP2
FAU	2.91451e-136	0.312909	0.998	0.995	7.77271e-132	Mom	FAU
RPS23	2.70644e-134	0.482044	0.998	0.995	7.21781e-130	Mom	RPS23
BTF3	2.85564e-133	0.280154	0.994	0.99	7.61571e-129	Mom	BTF3
RPS24	1.09532e-132	0.392552	0.999	0.999	2.92111e-128	Mom	RPS24
SPRR2A	1.20286e-132	0.238877	0.252	0.083	3.20792e-128	Mom	SPRR2A
COX6C	2.2691e-131	0.28198	0.998	0.992	6.05146e-127	Mom	COX6C
RPL35A	2.85547e-129	0.383208	0.998	0.996	7.61526e-125	Mom	RPL35A
S100A8	3.8315e-126	0.963181	0.44	0.243	1.02182e-121	Mom	S100A8
CLIC3	1.96695e-125	0.232955	0.525	0.297	5.24566e-121	Mom	CLIC3
S100A13	1.157e-123	0.280247	0.963	0.857	3.08561e-119	Mom	S100A13
QSOX1	2.10795e-122	0.259036	0.726	0.522	5.6217e-118	Mom	QSOX1
RPL3	8.70472e-122	0.342747	0.999	0.999	2.32146e-117	Mom	RPL3
MUC13	3.42644e-120	0.340553	0.353	0.159	9.13796e-116	Mom	MUC13
ATP5MPL	7.21005e-120	0.246499	0.993	0.966	1.92285e-115	Mom	ATP5MPL
PAPSS2	1.09776e-119	0.252752	0.47	0.256	2.92763e-115	Mom	PAPSS2
LCN2	1.40218e-119	1.00366	0.93	0.838	3.73948e-115	Mom	LCN2
TSPO	2.41953e-119	0.310322	0.975	0.931	6.45264e-115	Mom	TSPO
GAPDH	2.52609e-118	0.480185	0.998	0.987	6.73684e-114	Mom	GAPDH
RPS28	2.99597e-118	0.45461	0.999	0.998	7.98995e-114	Mom	RPS28
CXCL3	5.57072e-118	0.702223	0.42	0.238	1.48566e-113	Mom	CXCL3
RPL34	1.96174e-117	0.426498	0.999	0.999	5.23176e-113	Mom	RPL34
RPL15	2.10127e-117	0.289399	1	0.999	5.60389e-113	Mom	RPL15
RPL22L1	3.04933e-116	0.256494	0.852	0.677	8.13225e-112	Mom	RPL22L1
RPS21	4.14587e-116	0.380646	0.996	0.989	1.10566e-111	Mom	RPS21
PPA1	3.05595e-112	0.301739	0.877	0.753	8.1499e-108	Mom	PPA1
RPL9	1.01475e-111	0.251825	0.999	0.999	2.70624e-107	Mom	RPL9
RPL11	2.2512e-111	0.367828	1	0.999	6.00372e-107	Mom	RPL11
SELENOM	8.35336e-111	0.213499	0.565	0.351	2.22776e-106	Mom	SELENOM
UPK3BL1	8.45558e-110	0.414292	0.713	0.555	2.25502e-105	Mom	UPK3BL1
ATP5ME	1.32291e-109	0.238635	0.983	0.949	3.52806e-105	Mom	ATP5ME
RPL19	1.82852e-109	0.288008	0.999	0.999	4.87647e-105	Mom	RPL19
RPL32	2.50022e-109	0.352492	0.998	0.998	6.66785e-105	Mom	RPL32
SEC61G	2.99678e-109	0.30792	0.979	0.914	7.99212e-105	Mom	SEC61G
ADIRF	1.20399e-108	0.551642	0.729	0.552	3.21091e-104	Mom	ADIRF
RPL36	4.12333e-108	0.294983	0.998	0.997	1.09965e-103	Mom	RPL36
RPL7A	2.62551e-107	0.332108	0.999	0.999	7.00196e-103	Mom	RPL7A
EIF1AX	5.35729e-107	0.216872	0.918	0.788	1.42874e-102	Mom	EIF1AX
RPL29	1.15172e-106	0.29332	0.999	0.999	3.07153e-102	Mom	RPL29
CXCL6	3.01953e-106	0.490188	0.398	0.217	8.05279e-102	Mom	CXCL6
BEX3	7.5948e-105	0.269526	0.767	0.577	2.02546e-100	Mom	BEX3
RPL14	1.79176e-104	0.335407	0.997	0.993	4.77845e-100	Mom	RPL14
HES4	5.22498e-103	0.425551	0.838	0.723	1.39345e-98	Mom	HES4
RPS3A	2.66516e-102	0.287549	1	0.999	7.10771e-98	Mom	RPS3A
ATP5MD	3.5254e-102	0.244442	0.988	0.954	9.40189e-98	Mom	ATP5MD
RPL37	4.38203e-102	0.364145	0.998	0.997	1.16864e-97	Mom	RPL37
PPDPF	6.1389e-102	0.25793	0.983	0.961	1.63718e-97	Mom	PPDPF
MT1E	5.21353e-101	0.225132	0.663	0.451	1.3904e-96	Mom	MT1E
PI3	4.66699e-100	1.07182	0.638	0.459	1.24464e-95	Mom	PI3
CXCL2	7.9338e-99	0.65585	0.442	0.276	2.11586e-94	Mom	CXCL2
GUK1	1.27509e-98	0.223709	0.987	0.966	3.40054e-94	Mom	GUK1
APOL1	2.31997e-98	0.264564	0.786	0.6	6.18713e-94	Mom	APOL1
NDUFS5	1.25598e-97	0.276019	0.994	0.971	3.34957e-93	Mom	NDUFS5
SMDT1	1.79022e-97	0.234423	0.966	0.908	4.77435e-93	Mom	SMDT1
HLA-B	2.97475e-97	0.376712	0.984	0.966	7.93336e-93	Mom	HLA-B
FGFBP1	7.8544e-97	0.203107	0.48	0.278	2.09469e-92	Mom	FGFBP1
CTSC	6.19299e-96	0.350753	0.701	0.559	1.65161e-91	Mom	CTSC
RPL22	1.3506e-95	0.294462	0.997	0.992	3.60191e-91	Mom	RPL22
C9orf16	3.59752e-95	0.281322	0.957	0.89	9.59422e-91	Mom	C9orf16
OCIAD2	5.97104e-95	0.273726	0.95	0.845	1.59242e-90	Mom	OCIAD2
RPL30	6.35315e-95	0.383484	0.998	0.997	1.69432e-90	Mom	RPL30
RPL21	2.25332e-94	0.279596	0.999	0.998	6.00938e-90	Mom	RPL21
SNHG8	6.63616e-94	0.236586	0.725	0.555	1.7698e-89	Mom	SNHG8
RPL13	9.9618e-94	0.276446	0.999	1	2.65671e-89	Mom	RPL13
S100A14	1.27846e-93	0.491169	0.714	0.56	3.40951e-89	Mom	S100A14
CXCL5	3.8561e-93	0.337987	0.139	0.036	1.02838e-88	Mom	CXCL5
RPL26	5.93986e-92	0.339416	0.999	0.997	1.5841e-87	Mom	RPL26
KRT13	8.04449e-92	0.748554	0.518	0.344	2.14539e-87	Mom	KRT13
RACK1	8.52325e-92	0.270959	0.997	0.989	2.27307e-87	Mom	RACK1
ATP6V1F	1.33713e-91	0.225093	0.976	0.925	3.56601e-87	Mom	ATP6V1F
ELOB	2.26726e-91	0.212598	0.997	0.991	6.04656e-87	Mom	ELOB
RPN2	4.78909e-91	0.203297	0.935	0.843	1.2772e-86	Mom	RPN2
SPINT2	1.1442e-90	0.20824	0.996	0.986	3.05147e-86	Mom	SPINT2
RPS27	1.94974e-90	0.351956	0.999	0.998	5.19975e-86	Mom	RPS27
NME2	2.40335e-90	0.324074	0.987	0.953	6.40949e-86	Mom	NME2
SULT1A1	1.67805e-89	0.283415	0.723	0.522	4.47519e-85	Mom	SULT1A1
CSTB	2.08768e-89	0.619867	1	0.999	5.56762e-85	Mom	CSTB
RPS15	2.97143e-89	0.259066	0.999	0.999	7.92452e-85	Mom	RPS15
RPL38	3.41619e-89	0.200303	0.996	0.988	9.11064e-85	Mom	RPL38
UBA52	8.63927e-89	0.243199	0.998	0.996	2.30401e-84	Mom	UBA52
PYCARD	1.07999e-87	0.227688	0.909	0.767	2.88024e-83	Mom	PYCARD
EI24	1.34479e-87	0.205954	0.901	0.767	3.58641e-83	Mom	EI24
S100A6	1.98142e-87	0.296516	1	1	5.28425e-83	Mom	S100A6
RPS14	2.37834e-87	0.299649	1	1	6.3428e-83	Mom	RPS14
RPL41	2.41608e-87	0.212111	1	1	6.44345e-83	Mom	RPL41
RPL18	1.16592e-86	0.334406	0.999	0.998	3.1094e-82	Mom	RPL18
MGMT	1.26455e-86	0.273622	0.912	0.735	3.37243e-82	Mom	MGMT
TIMM13	3.33682e-86	0.204089	0.894	0.763	8.89896e-82	Mom	TIMM13
TMEM265	4.11451e-86	0.239542	0.818	0.655	1.0973e-81	Mom	TMEM265
CST3	2.93413e-85	0.251942	0.998	0.985	7.82504e-81	Mom	CST3
IFI27L2	1.26394e-84	0.206001	0.879	0.715	3.37081e-80	Mom	IFI27L2
RAC1	1.43386e-84	0.220806	0.997	0.993	3.82396e-80	Mom	RAC1
RPL24	2.50694e-84	0.265121	0.997	0.995	6.68575e-80	Mom	RPL24
PHLDA2	9.78104e-84	0.347871	0.673	0.507	2.60851e-79	Mom	PHLDA2
VSIG2	2.357e-83	0.212805	0.673	0.483	6.28589e-79	Mom	VSIG2
SAA2	3.85736e-83	1.00647	0.663	0.515	1.02872e-78	Mom	SAA2
PDZK1IP1	5.322e-83	0.457721	0.547	0.391	1.41932e-78	Mom	PDZK1IP1
PHPT1	5.60403e-83	0.27662	0.979	0.931	1.49454e-78	Mom	PHPT1
SF3B5	2.9201e-82	0.250773	0.941	0.835	7.78761e-78	Mom	SF3B5
RNASEK	3.85857e-82	0.236186	0.997	0.985	1.02904e-77	Mom	RNASEK
FKBP1A	6.44639e-82	0.2038	0.943	0.838	1.71919e-77	Mom	FKBP1A
C3	3.4478e-81	0.44536	0.834	0.668	9.19495e-77	Mom	C3
TOMM7	1.46971e-80	0.216995	0.994	0.989	3.91956e-76	Mom	TOMM7
RNF145	5.04079e-80	0.226065	0.844	0.711	1.34433e-75	Mom	RNF145
RPL5	5.17009e-80	0.283644	0.997	0.994	1.37881e-75	Mom	RPL5
UQCRQ	6.62181e-80	0.214195	0.992	0.97	1.76597e-75	Mom	UQCRQ
BPIFB4	2.05269e-79	0.234054	0.21	0.088	5.47433e-75	Mom	BPIFB4
RPL10A	3.20484e-79	0.246804	0.996	0.997	8.54698e-75	Mom	RPL10A
COX4I1	1.41432e-78	0.214118	0.993	0.981	3.77186e-74	Mom	COX4I1
SLC26A4	1.72192e-78	0.325596	0.187	0.075	4.59219e-74	Mom	SLC26A4
S100A16	4.26937e-78	0.28806	0.763	0.617	1.1386e-73	Mom	S100A16
SAA1	3.25546e-76	1.07973	0.627	0.479	8.68198e-72	Mom	SAA1
RPS6	3.90092e-76	0.259387	0.999	0.999	1.04034e-71	Mom	RPS6
RPS15A	7.78573e-75	0.325199	0.998	0.997	2.07638e-70	Mom	RPS15A
CFB	3.1491e-74	0.438474	0.855	0.725	8.39834e-70	Mom	CFB
CYBA	6.78353e-74	0.242115	0.984	0.965	1.8091e-69	Mom	CYBA
SAA4	8.34036e-74	0.266214	0.345	0.193	2.22429e-69	Mom	SAA4
EEF1A1	3.09422e-73	0.218524	1	1	8.25197e-69	Mom	EEF1A1
RPS8	1.55175e-72	0.258956	0.999	1	4.13836e-68	Mom	RPS8
EEF1G	1.62848e-72	0.207924	0.998	0.992	4.34298e-68	Mom	EEF1G
NDUFB1	3.00124e-72	0.210728	0.988	0.933	8.004e-68	Mom	NDUFB1
ATP6V0B	1.36446e-71	0.212236	0.947	0.838	3.63887e-67	Mom	ATP6V0B
CDC42EP5	3.71638e-71	0.228023	0.555	0.383	9.91123e-67	Mom	CDC42EP5
ID3	4.12954e-71	0.298992	0.829	0.717	1.10131e-66	Mom	ID3
RPL37A	5.0064e-71	0.321292	0.999	0.999	1.33516e-66	Mom	RPL37A
MIF	1.05582e-70	0.254425	0.998	0.993	2.81575e-66	Mom	MIF
RPL17	5.60443e-70	0.211444	0.999	0.998	1.49465e-65	Mom	RPL17
ABRACL	1.21825e-69	0.272626	0.886	0.76	3.24896e-65	Mom	ABRACL
RPS13	6.69642e-69	0.281788	0.999	0.999	1.78587e-64	Mom	RPS13
RBM3	2.06782e-68	0.218178	0.853	0.739	5.51467e-64	Mom	RBM3
SDC1	4.76319e-68	0.341806	0.808	0.706	1.2703e-63	Mom	SDC1
KRT15	7.46131e-66	0.225094	0.662	0.475	1.98986e-61	Mom	KRT15
S100A9	2.26778e-65	0.870463	0.827	0.687	6.04795e-61	Mom	S100A9
SPCS1	2.32751e-65	0.201417	0.993	0.969	6.20723e-61	Mom	SPCS1
RPS18	2.36809e-65	0.370098	0.999	0.999	6.31546e-61	Mom	RPS18
RPL6	3.95903e-65	0.236951	0.999	0.997	1.05583e-60	Mom	RPL6
SNHG29	6.59675e-65	0.355512	0.95	0.887	1.75929e-60	Mom	SNHG29
NFKBIA	8.13574e-65	0.311737	0.778	0.641	2.16972e-60	Mom	NFKBIA
RPS16	1.26445e-63	0.209511	0.998	0.998	3.37217e-59	Mom	RPS16
P4HB	6.04731e-63	0.208513	0.892	0.784	1.61276e-58	Mom	P4HB
NACA	2.0543e-62	0.259038	0.995	0.995	5.47861e-58	Mom	NACA
RPL23A	2.58715e-61	0.207719	0.998	0.997	6.89967e-57	Mom	RPL23A
RPS19	6.64433e-61	0.215352	1	0.999	1.77198e-56	Mom	RPS19
RPL36A	1.12013e-60	0.293706	0.979	0.949	2.98729e-56	Mom	RPL36A
RPLP2	1.1339e-60	0.247706	0.998	0.998	3.02401e-56	Mom	RPLP2
SAT1	2.77797e-60	0.224888	1	1	7.40857e-56	Mom	SAT1
COMT	7.50955e-60	0.202434	0.956	0.875	2.00272e-55	Mom	COMT
S100P	1.01483e-59	0.376986	0.807	0.645	2.70645e-55	Mom	S100P
CALM3	4.09769e-59	0.240934	0.872	0.728	1.09281e-54	Mom	CALM3
SLC25A6	4.32922e-59	0.244259	0.922	0.839	1.15456e-54	Mom	SLC25A6
MARCKSL1	5.40639e-59	0.298369	0.662	0.519	1.44183e-54	Mom	MARCKSL1
RPS5	1.13323e-58	0.318225	0.995	0.991	3.0222e-54	Mom	RPS5
RPS3	1.31812e-58	0.332815	0.997	0.995	3.51529e-54	Mom	RPS3
RPL35	1.94284e-58	0.241879	0.991	0.983	5.18136e-54	Mom	RPL35
IGFBP3	3.18478e-58	0.496808	0.807	0.663	8.49349e-54	Mom	IGFBP3
RPS2	2.94986e-57	0.252184	0.998	0.998	7.86699e-53	Mom	RPS2
SLC25A5	8.7539e-57	0.200139	0.961	0.909	2.33458e-52	Mom	SLC25A5
GRN	9.76619e-57	0.292632	0.826	0.701	2.60455e-52	Mom	GRN
C12orf57	1.71905e-56	0.20156	0.881	0.765	4.58454e-52	Mom	C12orf57
CLDN4	1.77032e-56	0.20428	0.981	0.949	4.72127e-52	Mom	CLDN4
PSME2	1.94322e-56	0.20352	0.932	0.814	5.18237e-52	Mom	PSME2
ZG16B	4.12564e-55	0.201147	0.465	0.325	1.10027e-50	Mom	ZG16B
KRT19	3.41232e-54	0.332474	0.999	0.997	9.1003e-50	Mom	KRT19
MUC1	1.47151e-53	0.471444	0.963	0.948	3.92436e-49	Mom	MUC1
CXCL1	1.7954e-52	0.700604	0.708	0.559	4.78816e-48	Mom	CXCL1
C15orf48	2.13495e-52	0.611372	0.642	0.53	5.69369e-48	Mom	C15orf48
EEF2	6.80433e-51	0.211334	0.982	0.965	1.81465e-46	Mom	EEF2
RPS12	5.02103e-50	0.389474	0.999	0.999	1.33906e-45	Mom	RPS12
TXN	6.53789e-50	0.269781	0.999	0.999	1.74359e-45	Mom	TXN
RPL18A	1.09625e-49	0.208194	0.999	0.999	2.9236e-45	Mom	RPL18A
ATP12A	4.43573e-49	0.389326	0.568	0.436	1.18296e-44	Mom	ATP12A
CD74	5.64953e-49	0.260721	0.974	0.941	1.50667e-44	Mom	CD74
LMO4	3.45347e-47	0.27167	0.864	0.796	9.21005e-43	Mom	LMO4
NOP10	5.35463e-47	0.202788	0.961	0.88	1.42803e-42	Mom	NOP10
EEF1B2	3.38655e-46	0.219709	0.985	0.963	9.03158e-42	Mom	EEF1B2
EEF1D	3.55186e-46	0.216955	0.981	0.943	9.47244e-42	Mom	EEF1D
H2AFZ	7.69528e-45	0.246602	0.974	0.917	2.05225e-40	Mom	H2AFZ
RPS17	9.01532e-45	0.211937	0.997	0.987	2.40429e-40	Mom	RPS17
ACTB	3.35907e-43	0.227726	0.997	0.994	8.95832e-39	Mom	ACTB
BTG3	2.90505e-42	0.204589	0.736	0.568	7.74747e-38	Mom	BTG3
CXCL8	7.22833e-42	0.584666	0.562	0.444	1.92772e-37	Mom	CXCL8
RPLP1	9.9417e-41	0.224607	1	1	2.65135e-36	Mom	RPLP1
PIGR	9.69374e-39	0.332516	0.947	0.921	2.58522e-34	Mom	PIGR
MDK	1.90541e-38	0.275594	0.885	0.797	5.08154e-34	Mom	MDK
CST6	1.2172e-37	0.653036	0.438	0.352	3.24616e-33	Mom	CST6
RPL10	1.76737e-37	0.245198	1	0.999	4.71339e-33	Mom	RPL10
LGALS1	2.42181e-36	0.2078	0.193	0.107	6.45873e-32	Mom	LGALS1
MUC5B	1.3895e-35	0.28024	0.253	0.157	3.70567e-31	Mom	MUC5B
TMSB4X	9.08527e-34	0.289215	0.997	0.991	2.42295e-29	Mom	TMSB4X
RPL8	5.08884e-33	0.226446	0.999	0.999	1.35714e-28	Mom	RPL8
MT-ND3	1.07201e-31	0.203165	0.999	1	2.85895e-27	Mom	MT-ND3
TPT1	1.59417e-31	0.20797	0.999	1	4.25148e-27	Mom	TPT1
HS3ST1	7.27202e-31	0.217704	0.744	0.65	1.93938e-26	Mom	HS3ST1
KRT5	2.10503e-30	0.22131	0.483	0.358	5.61391e-26	Mom	KRT5
S100A2	4.19732e-30	0.812335	0.867	0.726	1.11938e-25	Mom	S100A2
CCNO	1.12281e-27	0.426396	0.639	0.492	2.99441e-23	Mom	CCNO
RPL27A	1.37177e-27	0.229958	0.999	0.997	3.65836e-23	Mom	RPL27A
JPT1	7.77792e-26	0.207642	0.96	0.904	2.07429e-21	Mom	JPT1
HLA-DRA	6.19354e-23	0.20704	0.75	0.646	1.65175e-18	Mom	HLA-DRA
MRPS31	1.52383e-21	0.267692	0.854	0.739	4.06389e-17	Mom	MRPS31
BPIFB1	4.95656e-20	0.373985	0.934	0.854	1.32187e-15	Mom	BPIFB1
AGR2	2.27089e-18	0.223436	0.945	0.938	6.05623e-14	Mom	AGR2
KRT4	3.76654e-15	0.286408	0.535	0.471	1.0045e-10	Mom	KRT4
WDR86-AS1	2.23586e-14	0.28887	0.731	0.694	5.96282e-10	Mom	WDR86-AS1
OMG	2.97055e-13	0.425072	0.845	0.868	7.92215e-09	Mom	OMG
SERPINB2	1.19333e-07	0.244157	0.513	0.438	0.0031825	Mom	SERPINB2
CES1	0.00219014	0.510686	0.561	0.586	1	Mom	CES1

## Sheet: Bas_MomvCtrl_markers
		Basal Cells: Control upregulated genes vs. Mom
	p_val	avg_log2FC	pct.1	pct.2	p_val_adj	cluster	gene
RPS4Y1	0	2.01316	0.721	0	0	CTRL	RPS4Y1
ENAH	0	0.80134	0.971	0.968	0	CTRL	ENAH
MT-ND5	0	0.704504	0.999	0.999	0	CTRL	MT-ND5
VPS13C	0	0.560407	0.93	0.891	0	CTRL	VPS13C
SKIL	0	0.529505	0.897	0.803	0	CTRL	SKIL
PSAP	0	0.529481	0.999	0.999	0	CTRL	PSAP
RAI14	0	0.502654	0.894	0.875	0	CTRL	RAI14
MACF1	0	0.478932	0.881	0.866	0	CTRL	MACF1
SYNE2	0	0.456497	0.932	0.909	0	CTRL	SYNE2
LIMA1	0	0.453532	0.978	0.983	0	CTRL	LIMA1
DYNC1H1	0	0.451053	0.929	0.931	0	CTRL	DYNC1H1
USP9Y	0	0.445041	0.408	0	0	CTRL	USP9Y
DHRS3	0	0.441903	0.953	0.955	0	CTRL	DHRS3
EIF1AY	0	0.43408	0.416	0	0	CTRL	EIF1AY
DDX3Y	0	0.432256	0.414	0	0	CTRL	DDX3Y
AGFG1	0	0.421675	0.835	0.812	0	CTRL	AGFG1
CTSB	0	0.417341	0.999	1	0	CTRL	CTSB
PTBP3	0	0.409537	0.898	0.908	0	CTRL	PTBP3
ANKLE2	0	0.409202	0.811	0.781	0	CTRL	ANKLE2
HNRNPU	0	0.405601	0.974	0.978	0	CTRL	HNRNPU
RPS26	0	0.401095	0.998	0.998	0	CTRL	RPS26
ANKRD11	0	0.393107	0.97	0.968	0	CTRL	ANKRD11
GOLGB1	0	0.390974	0.933	0.929	0	CTRL	GOLGB1
BAZ2B	0	0.389161	0.843	0.811	0	CTRL	BAZ2B
PRKY	0	0.371522	0.348	0	0	CTRL	PRKY
TRIP12	0	0.361185	0.833	0.81	0	CTRL	TRIP12
SQSTM1	0	0.355811	0.999	0.999	0	CTRL	SQSTM1
SMARCA5	0	0.352304	0.89	0.889	0	CTRL	SMARCA5
SF3B1	0	0.35175	0.926	0.931	0	CTRL	SF3B1
PRRC2C	0	0.33844	0.985	0.986	0	CTRL	PRRC2C
NRIP1	3.06025e-302	0.522558	0.847	0.831	8.16138e-298	CTRL	NRIP1
ARHGAP21	4.62183e-298	0.389806	0.947	0.939	1.23259e-293	CTRL	ARHGAP21
WNK1	1.95346e-296	0.368274	0.914	0.919	5.20969e-292	CTRL	WNK1
ARHGAP5	2.32246e-296	0.342296	0.898	0.878	6.19377e-292	CTRL	ARHGAP5
HIST1H1E	1.20052e-294	0.432119	0.422	0.244	3.20167e-290	CTRL	HIST1H1E
PLXDC2	9.32837e-293	0.391305	0.713	0.631	2.48778e-288	CTRL	PLXDC2
ITGB6	1.1956e-291	0.453538	0.932	0.895	3.18853e-287	CTRL	ITGB6
TPM4	2.44585e-289	0.425174	0.979	0.977	6.52285e-285	CTRL	TPM4
HIF1A	4.61711e-289	0.518431	0.967	0.98	1.23134e-284	CTRL	HIF1A
AFF4	7.24582e-289	0.338559	0.862	0.858	1.93239e-284	CTRL	AFF4
SRRM2	2.11603e-288	0.31099	0.963	0.976	5.64325e-284	CTRL	SRRM2
NCOA4	1.74978e-285	0.348875	0.898	0.889	4.66649e-281	CTRL	NCOA4
CSDE1	6.16051e-276	0.255825	0.988	0.992	1.64295e-271	CTRL	CSDE1
CD46	3.89964e-275	0.344675	0.883	0.872	1.04e-270	CTRL	CD46
PALLD	1.45402e-273	0.421578	0.976	0.969	3.87771e-269	CTRL	PALLD
SON	2.27035e-272	0.288565	0.975	0.987	6.05479e-268	CTRL	SON
VMP1	8.28357e-272	0.346708	0.995	0.981	2.20914e-267	CTRL	VMP1
ANK3	4.20492e-268	0.358324	0.656	0.523	1.12141e-263	CTRL	ANK3
CLTC	2.26349e-266	0.302175	0.961	0.974	6.03651e-262	CTRL	CLTC
TM9SF3	1.60835e-265	0.300286	0.905	0.913	4.2893e-261	CTRL	TM9SF3
ATRX	1.80464e-263	0.305512	0.948	0.957	4.8128e-259	CTRL	ATRX
PGM2L1	5.12032e-263	0.376894	0.772	0.661	1.36554e-258	CTRL	PGM2L1
ITGAV	1.59934e-262	0.452939	0.962	0.967	4.26528e-258	CTRL	ITGAV
DSP	3.35069e-262	0.440444	0.989	0.993	8.93596e-258	CTRL	DSP
TMPRSS4	4.32076e-259	0.426268	0.826	0.785	1.1523e-254	CTRL	TMPRSS4
EIF3A	5.32915e-258	0.275328	0.976	0.981	1.42123e-253	CTRL	EIF3A
HDLBP	1.05588e-257	0.293063	0.963	0.971	2.81593e-253	CTRL	HDLBP
BMPR2	2.1744e-256	0.338497	0.842	0.847	5.7989e-252	CTRL	BMPR2
KTN1	1.85046e-253	0.277647	0.994	0.996	4.93499e-249	CTRL	KTN1
TPM3	6.91234e-252	0.312191	0.96	0.969	1.84345e-247	CTRL	TPM3
PAK2	2.06789e-247	0.341915	0.915	0.926	5.51485e-243	CTRL	PAK2
FBXO32	6.11354e-247	0.449165	0.851	0.804	1.63042e-242	CTRL	FBXO32
BPTF	2.10594e-246	0.30523	0.914	0.918	5.61634e-242	CTRL	BPTF
SOX4	1.98598e-245	0.338028	0.995	0.993	5.2964e-241	CTRL	SOX4
SCAF11	6.60955e-245	0.282545	0.953	0.957	1.7627e-240	CTRL	SCAF11
STAT3	7.85423e-245	0.314208	0.869	0.858	2.09464e-240	CTRL	STAT3
PCM1	2.90737e-241	0.310108	0.821	0.803	7.75367e-237	CTRL	PCM1
FN1	1.4109e-240	1.27675	0.683	0.557	3.76272e-236	CTRL	FN1
DDX17	4.89495e-239	0.291277	0.967	0.97	1.30544e-234	CTRL	DDX17
LRRN1	2.6133e-238	0.36048	0.835	0.749	6.9694e-234	CTRL	LRRN1
KDM5B	8.47117e-238	0.3027	0.933	0.938	2.25918e-233	CTRL	KDM5B
GABPB1-AS1	3.34704e-236	0.40006	0.657	0.582	8.92621e-232	CTRL	GABPB1-AS1
FNDC3B	1.54764e-231	0.3063	0.912	0.918	4.12739e-227	CTRL	FNDC3B
TLN1	6.28863e-230	0.31369	0.794	0.788	1.67712e-225	CTRL	TLN1
MT-ND6	2.18192e-229	0.44605	0.879	0.852	5.81896e-225	CTRL	MT-ND6
OSBPL8	6.20078e-229	0.342587	0.837	0.847	1.65369e-224	CTRL	OSBPL8
ERBIN	2.24175e-227	0.323746	0.832	0.836	5.97851e-223	CTRL	ERBIN
NIPBL	4.99762e-227	0.30274	0.828	0.817	1.33281e-222	CTRL	NIPBL
FAT2	6.16333e-227	0.350743	0.825	0.813	1.6437e-222	CTRL	FAT2
SPECC1	4.59513e-226	0.357117	0.773	0.749	1.22547e-221	CTRL	SPECC1
UBR5	3.97632e-220	0.301619	0.816	0.789	1.06044e-215	CTRL	UBR5
SPTBN1	2.12326e-219	0.379735	0.945	0.969	5.66252e-215	CTRL	SPTBN1
BCLAF1	2.5206e-219	0.281335	0.925	0.934	6.7222e-215	CTRL	BCLAF1
ARL4C	2.97847e-218	0.570369	0.604	0.515	7.94329e-214	CTRL	ARL4C
CANX	1.09092e-216	0.277537	0.953	0.96	2.90937e-212	CTRL	CANX
AHNAK	2.89434e-215	0.338199	0.993	0.987	7.71892e-211	CTRL	AHNAK
SERINC2	4.12503e-215	0.283082	0.97	0.977	1.1001e-210	CTRL	SERINC2
CHD4	1.38827e-214	0.29948	0.876	0.887	3.70237e-210	CTRL	CHD4
G3BP2	1.94978e-214	0.28998	0.849	0.861	5.19987e-210	CTRL	G3BP2
KIAA1217	6.54384e-214	0.314101	0.841	0.825	1.74518e-209	CTRL	KIAA1217
CTNNA1	1.13921e-213	0.249322	0.979	0.986	3.03816e-209	CTRL	CTNNA1
CLIP1	5.14587e-212	0.299266	0.874	0.878	1.37235e-207	CTRL	CLIP1
NUAK1	1.09505e-211	0.443537	0.834	0.77	2.92039e-207	CTRL	NUAK1
ALCAM	3.98535e-211	0.341119	0.989	0.994	1.06285e-206	CTRL	ALCAM
PIK3R1	1.28455e-207	0.403047	0.754	0.692	3.42577e-203	CTRL	PIK3R1
KMT2A	2.0882e-207	0.290679	0.803	0.781	5.56902e-203	CTRL	KMT2A
GLI3	4.27914e-207	0.381573	0.638	0.567	1.1412e-202	CTRL	GLI3
GOLGA4	5.77731e-207	0.272496	0.957	0.965	1.54075e-202	CTRL	GOLGA4
VPS13D	2.60648e-206	0.314393	0.701	0.647	6.95123e-202	CTRL	VPS13D
GSTM3	1.48517e-203	0.315726	0.366	0.218	3.9608e-199	CTRL	GSTM3
PMEPA1	1.59345e-202	0.373969	0.944	0.876	4.24957e-198	CTRL	PMEPA1
SEMA4B	2.93286e-201	0.30671	0.835	0.837	7.82164e-197	CTRL	SEMA4B
IGF2R	7.43725e-201	0.303727	0.784	0.791	1.98344e-196	CTRL	IGF2R
AGL	1.11978e-199	0.350324	0.882	0.864	2.98635e-195	CTRL	AGL
SPAG9	5.56182e-199	0.296399	0.802	0.807	1.48328e-194	CTRL	SPAG9
ITGA2	3.02886e-198	0.404891	0.943	0.942	8.07768e-194	CTRL	ITGA2
DST	1.83576e-195	0.511837	0.97	0.964	4.8958e-191	CTRL	DST
NCL	1.93027e-195	0.316378	0.968	0.975	5.14783e-191	CTRL	NCL
HNRNPA3	3.23765e-195	0.262517	0.976	0.98	8.6345e-191	CTRL	HNRNPA3
WWTR1	3.88496e-195	0.314752	0.804	0.782	1.03608e-190	CTRL	WWTR1
TAOK1	3.10892e-194	0.27105	0.815	0.818	8.29118e-190	CTRL	TAOK1
HECTD1	4.07736e-193	0.272435	0.871	0.872	1.08739e-188	CTRL	HECTD1
PHF3	6.11461e-192	0.290779	0.793	0.766	1.6307e-187	CTRL	PHF3
DSC2	7.88969e-192	0.450536	0.553	0.427	2.1041e-187	CTRL	DSC2
ANTXR1	1.40264e-191	0.340921	0.641	0.575	3.7407e-187	CTRL	ANTXR1
KLHL24	3.04223e-191	0.305448	0.773	0.748	8.11332e-187	CTRL	KLHL24
SLC38A1	8.3065e-191	0.300746	0.879	0.919	2.21526e-186	CTRL	SLC38A1
ZNF292	2.19355e-190	0.297206	0.817	0.816	5.84998e-186	CTRL	ZNF292
ADAM28	2.34086e-190	0.400854	0.632	0.54	6.24283e-186	CTRL	ADAM28
IFI16	6.66666e-190	0.273231	0.951	0.961	1.77793e-185	CTRL	IFI16
TPR	2.03001e-188	0.265535	0.883	0.883	5.41383e-184	CTRL	TPR
APLP2	1.53322e-186	0.233977	0.998	0.999	4.08895e-182	CTRL	APLP2
PRPF40A	2.96672e-186	0.242924	0.935	0.96	7.91195e-182	CTRL	PRPF40A
MMP10	6.66544e-185	0.767112	0.814	0.761	1.77761e-180	CTRL	MMP10
RNF19A	3.93668e-184	0.300649	0.719	0.663	1.04987e-179	CTRL	RNF19A
EIF4G2	4.89011e-182	0.22274	0.996	0.998	1.30414e-177	CTRL	EIF4G2
SPEN	8.64161e-182	0.287414	0.79	0.781	2.30463e-177	CTRL	SPEN
SMG1	2.50568e-181	0.272017	0.727	0.686	6.6824e-177	CTRL	SMG1
KIAA1109	1.9944e-180	0.2889	0.661	0.602	5.31888e-176	CTRL	KIAA1109
CCDC6	4.8675e-180	0.277311	0.763	0.758	1.29811e-175	CTRL	CCDC6
AKAP12	1.97681e-179	0.543776	0.752	0.677	5.27196e-175	CTRL	AKAP12
DDX6	8.9329e-179	0.299078	0.847	0.865	2.38232e-174	CTRL	DDX6
CAPRIN1	5.13377e-178	0.260888	0.851	0.874	1.36913e-173	CTRL	CAPRIN1
TAX1BP1	3.62445e-176	0.22132	0.974	0.982	9.66604e-172	CTRL	TAX1BP1
RASSF6	1.11025e-175	0.336625	0.744	0.715	2.96091e-171	CTRL	RASSF6
SULF2	1.46054e-175	0.351708	0.731	0.681	3.8951e-171	CTRL	SULF2
SETD2	2.64777e-175	0.292273	0.688	0.648	7.06133e-171	CTRL	SETD2
PTTG1IP	2.71877e-175	0.253613	0.859	0.878	7.25068e-171	CTRL	PTTG1IP
HOMER3	3.73398e-175	0.310879	0.89	0.924	9.95815e-171	CTRL	HOMER3
UBXN4	1.19872e-174	0.231805	0.968	0.979	3.19686e-170	CTRL	UBXN4
IL6ST	5.73083e-174	0.279441	0.783	0.768	1.52835e-169	CTRL	IL6ST
UBE3A	2.0589e-173	0.258945	0.791	0.788	5.49088e-169	CTRL	UBE3A
RB1CC1	2.58377e-172	0.254509	0.854	0.87	6.89065e-168	CTRL	RB1CC1
ARHGEF12	4.75558e-172	0.278938	0.788	0.784	1.26827e-167	CTRL	ARHGEF12
FAT1	1.61702e-171	0.409613	0.86	0.876	4.31243e-167	CTRL	FAT1
KMT2C	1.06671e-170	0.269432	0.797	0.783	2.8448e-166	CTRL	KMT2C
CD99	1.45383e-170	0.283948	0.754	0.755	3.87722e-166	CTRL	CD99
BPIFA1	2.85073e-170	0.584782	0.663	0.634	7.60262e-166	CTRL	BPIFA1
APP	3.30371e-170	0.27089	0.997	0.996	8.81067e-166	CTRL	APP
CYP26A1	6.34937e-170	1.04312	0.489	0.37	1.69331e-165	CTRL	CYP26A1
KIDINS220	8.57086e-170	0.2913	0.809	0.817	2.28576e-165	CTRL	KIDINS220
N4BP1	2.37684e-169	0.277894	0.835	0.845	6.3388e-165	CTRL	N4BP1
ERAP2	4.23082e-169	0.251313	0.479	0.335	1.12832e-164	CTRL	ERAP2
DYNC1LI2	1.72605e-167	0.236582	0.859	0.886	4.6032e-163	CTRL	DYNC1LI2
CAND1	2.55463e-167	0.261178	0.765	0.777	6.81295e-163	CTRL	CAND1
CFH	1.11098e-166	0.359786	0.784	0.771	2.96287e-162	CTRL	CFH
MSMB	1.2969e-166	0.411293	0.599	0.475	3.4587e-162	CTRL	MSMB
ETS2	1.55469e-166	0.330276	0.916	0.901	4.14619e-162	CTRL	ETS2
BACE2	1.05758e-165	0.286461	0.794	0.78	2.82046e-161	CTRL	BACE2
MCOLN3	1.25109e-165	0.267033	0.533	0.424	3.33652e-161	CTRL	MCOLN3
PTPRK	2.65633e-165	0.352267	0.834	0.857	7.08417e-161	CTRL	PTPRK
CHD9	3.00973e-164	0.266004	0.874	0.877	8.02664e-160	CTRL	CHD9
CASC15	1.18638e-163	0.231009	0.35	0.199	3.16397e-159	CTRL	CASC15
XRCC5	7.64189e-163	0.204253	0.975	0.988	2.03802e-158	CTRL	XRCC5
CCPG1	9.95063e-163	0.254731	0.87	0.883	2.65373e-158	CTRL	CCPG1
BOD1L1	1.63129e-162	0.259955	0.791	0.806	4.35048e-158	CTRL	BOD1L1
VPS35	2.19817e-162	0.223149	0.906	0.94	5.86229e-158	CTRL	VPS35
COL4A2	2.66041e-162	0.252146	0.261	0.122	7.09506e-158	CTRL	COL4A2
ZNF207	1.50538e-160	0.233718	0.902	0.916	4.0147e-156	CTRL	ZNF207
IGF1R	4.32815e-160	0.289007	0.829	0.852	1.15428e-155	CTRL	IGF1R
PKN2	1.4394e-159	0.261585	0.803	0.799	3.83873e-155	CTRL	PKN2
TNRC6B	3.66908e-159	0.25943	0.879	0.881	9.78506e-155	CTRL	TNRC6B
NFAT5	3.8865e-159	0.293173	0.787	0.743	1.03649e-154	CTRL	NFAT5
BIRC6	2.35166e-158	0.253206	0.777	0.778	6.27164e-154	CTRL	BIRC6
LTBP2	2.43887e-158	0.2171	0.359	0.219	6.50422e-154	CTRL	LTBP2
JAK1	1.14132e-157	0.230707	0.913	0.938	3.04378e-153	CTRL	JAK1
TOP2B	1.42304e-157	0.27081	0.745	0.746	3.79512e-153	CTRL	TOP2B
LCOR	2.74156e-157	0.2589	0.775	0.773	7.31147e-153	CTRL	LCOR
DSG2	2.83175e-157	0.255624	0.963	0.972	7.55201e-153	CTRL	DSG2
SETX	6.23497e-157	0.282721	0.76	0.753	1.6628e-152	CTRL	SETX
PRRC2B	6.90997e-157	0.255407	0.774	0.773	1.84282e-152	CTRL	PRRC2B
ACTR2	8.45445e-157	0.220545	0.955	0.973	2.25472e-152	CTRL	ACTR2
MAP4K4	4.00743e-156	0.2848	0.735	0.741	1.06874e-151	CTRL	MAP4K4
PRKDC	5.04398e-156	0.257753	0.856	0.871	1.34518e-151	CTRL	PRKDC
USP34	4.47612e-155	0.249142	0.799	0.8	1.19374e-150	CTRL	USP34
ATP2A2	1.68082e-154	0.271801	0.954	0.971	4.48258e-150	CTRL	ATP2A2
ARFGEF1	4.64064e-154	0.251628	0.714	0.693	1.23761e-149	CTRL	ARFGEF1
ZNF638	5.3673e-153	0.249651	0.761	0.749	1.43141e-148	CTRL	ZNF638
KRT7	3.92458e-151	0.545455	0.753	0.684	1.04665e-146	CTRL	KRT7
CLSTN1	4.94319e-151	0.283808	0.936	0.934	1.3183e-146	CTRL	CLSTN1
PPP3CA	1.79082e-149	0.313025	0.862	0.886	4.77594e-145	CTRL	PPP3CA
ASCC3	5.3691e-149	0.255082	0.696	0.678	1.43189e-144	CTRL	ASCC3
STIM2	4.26016e-148	0.27727	0.849	0.843	1.13614e-143	CTRL	STIM2
SLFN5	8.65544e-148	0.28012	0.861	0.866	2.30832e-143	CTRL	SLFN5
FAP	1.29671e-147	0.356452	0.473	0.359	3.4582e-143	CTRL	FAP
CEP350	2.11001e-147	0.25398	0.735	0.729	5.62717e-143	CTRL	CEP350
EIF4G1	4.01579e-147	0.226234	0.892	0.911	1.07097e-142	CTRL	EIF4G1
ROCK1	5.5269e-147	0.245105	0.75	0.773	1.47397e-142	CTRL	ROCK1
LPP	3.17711e-146	0.24339	0.883	0.907	8.47303e-142	CTRL	LPP
ZFAND5	4.11253e-146	0.240377	0.919	0.94	1.09677e-141	CTRL	ZFAND5
RAD21	1.87131e-145	0.231305	0.793	0.807	4.99059e-141	CTRL	RAD21
IQGAP1	6.41433e-145	0.241922	0.925	0.948	1.71064e-140	CTRL	IQGAP1
NEDD4L	1.14336e-144	0.259122	0.744	0.739	3.04923e-140	CTRL	NEDD4L
MAT2A	3.38573e-144	0.298568	0.843	0.836	9.0294e-140	CTRL	MAT2A
RUNX1	6.59708e-144	0.266767	0.864	0.846	1.75937e-139	CTRL	RUNX1
ZBTB38	5.01881e-143	0.273959	0.775	0.795	1.33847e-138	CTRL	ZBTB38
MT-ND4L	2.60852e-142	0.55225	0.773	0.804	6.95666e-138	CTRL	MT-ND4L
CD164	9.27981e-142	0.224215	0.906	0.937	2.47483e-137	CTRL	CD164
APPL1	2.85476e-141	0.234403	0.782	0.781	7.61336e-137	CTRL	APPL1
PRKAR1A	3.87114e-141	0.213397	0.916	0.941	1.03239e-136	CTRL	PRKAR1A
GDF15	7.94365e-141	0.375056	0.656	0.537	2.11849e-136	CTRL	GDF15
NCKAP1	1.12569e-140	0.23263	0.874	0.901	3.0021e-136	CTRL	NCKAP1
SEC14L2	8.59018e-140	0.267241	0.665	0.642	2.29092e-135	CTRL	SEC14L2
CDC42BPB	9.82147e-140	0.256276	0.746	0.744	2.61929e-135	CTRL	CDC42BPB
YES1	2.04064e-139	0.234089	0.707	0.688	5.44218e-135	CTRL	YES1
MYH9	2.12478e-139	0.340011	0.952	0.973	5.66658e-135	CTRL	MYH9
PBRM1	6.64321e-139	0.236713	0.8	0.815	1.77168e-134	CTRL	PBRM1
ZMYM2	1.0632e-138	0.235434	0.723	0.7	2.83545e-134	CTRL	ZMYM2
NUPR1	1.81649e-138	0.300627	0.982	0.979	4.84441e-134	CTRL	NUPR1
TNKS2	1.88497e-138	0.23574	0.747	0.755	5.02703e-134	CTRL	TNKS2
EHF	3.535e-137	0.396997	0.863	0.877	9.4275e-133	CTRL	EHF
NUFIP2	3.54438e-137	0.240461	0.795	0.801	9.45251e-133	CTRL	NUFIP2
HSPH1	1.20838e-136	0.278177	0.774	0.804	3.22263e-132	CTRL	HSPH1
RANBP2	1.88104e-136	0.246964	0.789	0.807	5.01655e-132	CTRL	RANBP2
SPPL2A	3.13042e-136	0.227201	0.788	0.794	8.34852e-132	CTRL	SPPL2A
NPEPPS	1.07669e-135	0.227078	0.849	0.865	2.87144e-131	CTRL	NPEPPS
NUMA1	9.75268e-135	0.237778	0.738	0.749	2.60094e-130	CTRL	NUMA1
FARP1	1.39287e-134	0.237638	0.603	0.547	3.71466e-130	CTRL	FARP1
TBL1XR1	4.22633e-134	0.241393	0.869	0.894	1.12712e-129	CTRL	TBL1XR1
SLK	9.23273e-134	0.246547	0.875	0.877	2.46228e-129	CTRL	SLK
ASH1L	2.78904e-133	0.23341	0.845	0.848	7.43809e-129	CTRL	ASH1L
GSPT1	4.46584e-133	0.214033	0.862	0.89	1.191e-128	CTRL	GSPT1
AHCYL1	1.28721e-132	0.211102	0.896	0.919	3.43287e-128	CTRL	AHCYL1
ZKSCAN1	2.34566e-130	0.242156	0.884	0.885	6.25563e-126	CTRL	ZKSCAN1
EMB	4.09486e-130	0.251792	0.673	0.648	1.09206e-125	CTRL	EMB
CAPN2	5.82664e-130	0.214269	0.941	0.967	1.55391e-125	CTRL	CAPN2
ACIN1	6.16251e-130	0.241379	0.709	0.707	1.64348e-125	CTRL	ACIN1
NET1	3.6356e-129	0.316863	0.784	0.804	9.69579e-125	CTRL	NET1
CTNNB1	3.0745e-128	0.247797	0.929	0.954	8.19939e-124	CTRL	CTNNB1
SESN3	8.32666e-128	0.349435	0.864	0.865	2.22064e-123	CTRL	SESN3
COL4A1	8.6625e-128	0.202273	0.187	0.077	2.3102e-123	CTRL	COL4A1
CHD8	1.93241e-127	0.230705	0.676	0.665	5.15354e-123	CTRL	CHD8
ACSL3	4.21982e-127	0.261369	0.845	0.859	1.12538e-122	CTRL	ACSL3
FRMD6	4.54434e-127	0.312081	0.813	0.852	1.21193e-122	CTRL	FRMD6
PRPF4B	8.10127e-127	0.223088	0.77	0.775	2.16053e-122	CTRL	PRPF4B
CAP1	8.82813e-127	0.218668	0.944	0.972	2.35437e-122	CTRL	CAP1
TULP4	2.04061e-126	0.245458	0.706	0.703	5.4421e-122	CTRL	TULP4
CALD1	2.08491e-126	0.489687	0.9	0.921	5.56025e-122	CTRL	CALD1
CDKN1A	2.11537e-126	0.218853	0.959	0.965	5.64149e-122	CTRL	CDKN1A
ZNF106	2.66138e-126	0.291802	0.779	0.808	7.09763e-122	CTRL	ZNF106
PTPN11	5.13174e-126	0.238709	0.733	0.75	1.36858e-121	CTRL	PTPN11
NCOR1	1.0541e-125	0.210833	0.833	0.871	2.81117e-121	CTRL	NCOR1
SPTAN1	3.07981e-125	0.236562	0.809	0.824	8.21354e-121	CTRL	SPTAN1
MIB1	4.82798e-125	0.231205	0.822	0.83	1.28757e-120	CTRL	MIB1
AAK1	1.81709e-124	0.238523	0.77	0.801	4.846e-120	CTRL	AAK1
ADD1	3.75075e-124	0.217191	0.759	0.778	1.00029e-119	CTRL	ADD1
CDK13	4.0573e-124	0.237393	0.724	0.717	1.08204e-119	CTRL	CDK13
ZFR	5.67272e-124	0.213105	0.757	0.775	1.51286e-119	CTRL	ZFR
AKAP9	5.69892e-124	0.221216	0.919	0.922	1.51984e-119	CTRL	AKAP9
JMJD1C	9.85047e-124	0.244383	0.783	0.797	2.62702e-119	CTRL	JMJD1C
USP22	1.18249e-123	0.202209	0.827	0.861	3.15358e-119	CTRL	USP22
ANKRD12	3.11275e-123	0.230995	0.82	0.84	8.3014e-119	CTRL	ANKRD12
AHR	3.30009e-123	0.296722	0.741	0.731	8.80101e-119	CTRL	AHR
BAG3	6.8121e-123	0.217877	0.799	0.821	1.81672e-118	CTRL	BAG3
GNPTAB	6.50666e-122	0.296255	0.731	0.746	1.73526e-117	CTRL	GNPTAB
HIVEP1	6.89092e-122	0.271255	0.54	0.477	1.83774e-117	CTRL	HIVEP1
USP9X	9.18366e-122	0.232231	0.777	0.797	2.44919e-117	CTRL	USP9X
EP300	3.59596e-121	0.220023	0.738	0.745	9.59007e-117	CTRL	EP300
PPP4R1	3.74934e-121	0.226263	0.751	0.76	9.9991e-117	CTRL	PPP4R1
CHD2	4.91004e-121	0.23952	0.753	0.75	1.30946e-116	CTRL	CHD2
AC022075.1	5.18396e-121	0.306161	0.645	0.636	1.38251e-116	CTRL	AC022075.1
GNB1	9.10717e-121	0.203983	0.903	0.941	2.42879e-116	CTRL	GNB1
TCF4	9.49316e-121	0.272288	0.746	0.71	2.53173e-116	CTRL	TCF4
CCDC88A	1.2766e-120	0.253526	0.517	0.441	3.40458e-116	CTRL	CCDC88A
FAM210B	1.40051e-120	0.226484	0.862	0.892	3.73502e-116	CTRL	FAM210B
KHDRBS1	8.45678e-120	0.203038	0.928	0.952	2.25534e-115	CTRL	KHDRBS1
MAP4	2.20144e-119	0.262635	0.818	0.852	5.87103e-115	CTRL	MAP4
SEPTIN2	2.22441e-119	0.206986	0.935	0.961	5.93229e-115	CTRL	SEPTIN2
TTC3	2.27868e-119	0.22618	0.957	0.975	6.07702e-115	CTRL	TTC3
BAZ1B	5.36629e-119	0.224986	0.692	0.684	1.43113e-114	CTRL	BAZ1B
PNN	3.6121e-118	0.229259	0.85	0.859	9.6331e-114	CTRL	PNN
TBC1D2	1.14173e-117	0.226142	0.799	0.819	3.04488e-113	CTRL	TBC1D2
ZNF91	6.17034e-117	0.256292	0.586	0.539	1.64557e-112	CTRL	ZNF91
TARS	2.95793e-116	0.231226	0.726	0.764	7.8885e-112	CTRL	TARS
MED13L	9.46529e-116	0.225608	0.747	0.748	2.5243e-111	CTRL	MED13L
ADNP	4.51437e-115	0.227104	0.758	0.766	1.20394e-110	CTRL	ADNP
RRBP1	1.94158e-114	0.217513	0.846	0.862	5.17801e-110	CTRL	RRBP1
ARGLU1	2.14254e-114	0.238783	0.829	0.831	5.71394e-110	CTRL	ARGLU1
SPIRE1	2.88245e-114	0.24579	0.727	0.714	7.6872e-110	CTRL	SPIRE1
DIAPH1	6.254e-114	0.213053	0.691	0.691	1.66788e-109	CTRL	DIAPH1
OSTM1	1.10479e-113	0.228768	0.579	0.533	2.94635e-109	CTRL	OSTM1
RAD50	3.76536e-113	0.228396	0.741	0.752	1.00418e-108	CTRL	RAD50
TMEM213	7.27981e-113	0.40882	0.11	0.032	1.94145e-108	CTRL	TMEM213
PTPN12	8.31699e-113	0.23014	0.73	0.732	2.21806e-108	CTRL	PTPN12
TMOD3	1.06309e-112	0.207874	0.854	0.884	2.83516e-108	CTRL	TMOD3
RERE	3.40136e-112	0.219713	0.748	0.733	9.07109e-108	CTRL	RERE
GTF2I	4.58361e-112	0.20609	0.984	0.99	1.2224e-107	CTRL	GTF2I
ANKRD50	6.94499e-112	0.252564	0.735	0.703	1.85216e-107	CTRL	ANKRD50
MYO6	7.53417e-112	0.2073	0.745	0.757	2.00929e-107	CTRL	MYO6
PAFAH1B1	1.1164e-111	0.203127	0.816	0.857	2.97732e-107	CTRL	PAFAH1B1
ZFP36L1	1.7274e-111	0.239215	0.997	0.995	4.60681e-107	CTRL	ZFP36L1
DGKH	1.77728e-111	0.229459	0.891	0.886	4.73982e-107	CTRL	DGKH
TUT4	2.03666e-111	0.232516	0.622	0.578	5.43158e-107	CTRL	TUT4
PANK3	2.0903e-111	0.275038	0.667	0.658	5.57462e-107	CTRL	PANK3
SLTM	4.15992e-111	0.200055	0.846	0.874	1.10941e-106	CTRL	SLTM
XIAP	9.26676e-111	0.207567	0.78	0.8	2.47135e-106	CTRL	XIAP
PPP4R3A	1.21683e-110	0.216037	0.657	0.651	3.24516e-106	CTRL	PPP4R3A
N4BP2L2	1.695e-110	0.216759	0.919	0.927	4.52039e-106	CTRL	N4BP2L2
NFIB	1.88734e-110	0.244044	0.796	0.782	5.03335e-106	CTRL	NFIB
FNIP1	1.93669e-109	0.22252	0.681	0.668	5.16495e-105	CTRL	FNIP1
PRKAR2B	7.05113e-109	0.226763	0.345	0.243	1.88047e-104	CTRL	PRKAR2B
LGALS8	8.64799e-109	0.227825	0.734	0.724	2.30633e-104	CTRL	LGALS8
AMIGO2	9.08054e-109	0.37794	0.699	0.625	2.42169e-104	CTRL	AMIGO2
NRDC	1.63449e-108	0.226744	0.693	0.691	4.35901e-104	CTRL	NRDC
TNC	3.4458e-108	0.486672	0.738	0.719	9.18959e-104	CTRL	TNC
RBM25	4.05064e-108	0.205023	0.896	0.904	1.08026e-103	CTRL	RBM25
EHBP1	5.90636e-108	0.242203	0.755	0.778	1.57517e-103	CTRL	EHBP1
SHISA2	6.44125e-108	0.200074	0.254	0.146	1.71782e-103	CTRL	SHISA2
HOOK3	6.58747e-108	0.222215	0.699	0.706	1.75681e-103	CTRL	HOOK3
FNBP1L	7.2156e-108	0.228292	0.659	0.642	1.92433e-103	CTRL	FNBP1L
SMARCC1	6.08467e-107	0.212864	0.839	0.868	1.62272e-102	CTRL	SMARCC1
EGFR	1.37693e-106	0.213877	0.905	0.914	3.67213e-102	CTRL	EGFR
FTX	2.57304e-106	0.239327	0.755	0.719	6.86203e-102	CTRL	FTX
STON2	6.74879e-106	0.348692	0.847	0.871	1.79983e-101	CTRL	STON2
ZC3H13	6.96011e-106	0.213746	0.77	0.79	1.85619e-101	CTRL	ZC3H13
MTUS1	7.33846e-106	0.22132	0.821	0.84	1.95709e-101	CTRL	MTUS1
HUWE1	8.96027e-106	0.21477	0.786	0.806	2.38961e-101	CTRL	HUWE1
BRWD1	6.83331e-105	0.216377	0.662	0.649	1.82238e-100	CTRL	BRWD1
PDCD6IP	1.07641e-104	0.202998	0.821	0.865	2.87069e-100	CTRL	PDCD6IP
NORAD	1.75411e-104	0.224739	0.929	0.947	4.67803e-100	CTRL	NORAD
RALA	2.06243e-104	0.228393	0.768	0.811	5.50029e-100	CTRL	RALA
CEP170	3.71139e-104	0.227913	0.493	0.426	9.8979e-100	CTRL	CEP170
GLS	9.18618e-103	0.274857	0.593	0.568	2.44986e-98	CTRL	GLS
2024-03-07	4.15157e-102	0.231698	0.774	0.807	1.10718e-97	CTRL	2024-03-07
ANKHD1	4.23689e-102	0.203886	0.72	0.729	1.12994e-97	CTRL	ANKHD1
MSN	9.93801e-102	0.252196	0.73	0.737	2.65037e-97	CTRL	MSN
UBR4	1.01232e-101	0.207534	0.529	0.478	2.69976e-97	CTRL	UBR4
CTSH	1.54656e-101	0.23982	0.985	0.992	4.12453e-97	CTRL	CTSH
HELZ	4.07605e-101	0.220768	0.723	0.729	1.08704e-96	CTRL	HELZ
HIPK3	4.52476e-101	0.209223	0.634	0.614	1.20671e-96	CTRL	HIPK3
PHF20L1	6.08108e-101	0.210967	0.781	0.795	1.62176e-96	CTRL	PHF20L1
ATP13A2	2.26815e-100	0.216591	0.553	0.5	6.04894e-96	CTRL	ATP13A2
TMEM123	7.59683e-100	0.206598	0.955	0.961	2.026e-95	CTRL	TMEM123
SVOPL	7.97273e-100	0.39722	0.327	0.23	2.12625e-95	CTRL	SVOPL
HP1BP3	8.56503e-100	0.200985	0.908	0.935	2.28421e-95	CTRL	HP1BP3
TJP1	3.1357e-99	0.211506	0.692	0.705	8.36259e-95	CTRL	TJP1
UTRN	1.58826e-98	0.25505	0.654	0.638	4.23574e-94	CTRL	UTRN
SIX1	2.0323e-98	0.227024	0.71	0.693	5.41995e-94	CTRL	SIX1
SPATS2L	3.50561e-98	0.262995	0.975	0.99	9.34911e-94	CTRL	SPATS2L
SELENOP	5.23661e-97	0.353623	0.852	0.852	1.39655e-92	CTRL	SELENOP
SUPT16H	9.67275e-97	0.21153	0.729	0.762	2.57963e-92	CTRL	SUPT16H
MED13	1.47944e-96	0.204315	0.699	0.706	3.94552e-92	CTRL	MED13
WAPL	5.26706e-96	0.206359	0.636	0.627	1.40467e-91	CTRL	WAPL
MYO10	1.67056e-95	0.228743	0.641	0.638	4.45521e-91	CTRL	MYO10
SLC4A7	3.20836e-95	0.232269	0.661	0.634	8.55639e-91	CTRL	SLC4A7
BHLHE40	7.06093e-95	0.253789	0.961	0.972	1.88308e-90	CTRL	BHLHE40
ACSL4	7.34295e-95	0.323475	0.655	0.62	1.95829e-90	CTRL	ACSL4
ABCA1	4.0894e-94	0.289999	0.525	0.47	1.0906e-89	CTRL	ABCA1
AKR1C1	5.50666e-94	0.537031	0.88	0.868	1.46857e-89	CTRL	AKR1C1
SLMAP	1.79715e-93	0.204365	0.776	0.786	4.79283e-89	CTRL	SLMAP
SRSF4	8.82867e-93	0.205215	0.821	0.857	2.35452e-88	CTRL	SRSF4
TNFSF10	5.86091e-92	0.245526	0.892	0.891	1.56305e-87	CTRL	TNFSF10
DRAM1	7.66001e-92	0.37127	0.654	0.678	2.04285e-87	CTRL	DRAM1
OAT	7.7925e-92	0.230855	0.858	0.898	2.07818e-87	CTRL	OAT
MXRA5	1.85365e-91	0.339691	0.691	0.606	4.9435e-87	CTRL	MXRA5
ARID1B	2.59663e-91	0.203636	0.857	0.871	6.92495e-87	CTRL	ARID1B
CHD1	4.00057e-91	0.201913	0.609	0.587	1.06691e-86	CTRL	CHD1
MYOF	4.82962e-91	0.258922	0.937	0.951	1.28801e-86	CTRL	MYOF
PPFIBP1	7.14348e-91	0.211443	0.745	0.762	1.9051e-86	CTRL	PPFIBP1
TRIO	9.11743e-91	0.224821	0.568	0.556	2.43153e-86	CTRL	TRIO
IFNAR1	1.20637e-89	0.211081	0.658	0.668	3.21727e-85	CTRL	IFNAR1
CDV3	1.80887e-89	0.200042	0.824	0.867	4.82408e-85	CTRL	CDV3
PIK3C2A	1.87584e-89	0.214163	0.656	0.653	5.00269e-85	CTRL	PIK3C2A
RIF1	2.4231e-89	0.202153	0.673	0.673	6.46218e-85	CTRL	RIF1
CD2AP	6.78641e-89	0.206099	0.678	0.688	1.80987e-84	CTRL	CD2AP
KRT18	1.46712e-88	0.203255	0.956	0.963	3.91265e-84	CTRL	KRT18
SENP6	1.21614e-87	0.202773	0.676	0.676	3.24331e-83	CTRL	SENP6
ECE1	1.26627e-87	0.224216	0.724	0.735	3.377e-83	CTRL	ECE1
VCL	1.37829e-87	0.230408	0.792	0.815	3.67575e-83	CTRL	VCL
MEF2A	2.37006e-87	0.208986	0.7	0.709	6.3207e-83	CTRL	MEF2A
RBMS1	1.19189e-86	0.208143	0.845	0.865	3.17864e-82	CTRL	RBMS1
PICALM	1.36093e-86	0.209481	0.697	0.711	3.62947e-82	CTRL	PICALM
TRIP11	2.37464e-86	0.206341	0.735	0.752	6.33293e-82	CTRL	TRIP11
PSME4	2.45968e-86	0.214922	0.663	0.675	6.55973e-82	CTRL	PSME4
MET	1.21242e-84	0.217902	0.788	0.811	3.23341e-80	CTRL	MET
LINC00511	3.36065e-83	0.229236	0.789	0.795	8.96253e-79	CTRL	LINC00511
KIF1B	9.36364e-83	0.207318	0.565	0.548	2.49719e-78	CTRL	KIF1B
KAT6A	4.31333e-82	0.200386	0.642	0.636	1.15032e-77	CTRL	KAT6A
CLEC2B	6.15189e-82	0.224509	0.659	0.61	1.64065e-77	CTRL	CLEC2B
ZNF217	5.16006e-81	0.223388	0.609	0.588	1.37614e-76	CTRL	ZNF217
LBH	1.21854e-80	0.231417	0.731	0.713	3.24973e-76	CTRL	LBH
MMP9	1.25365e-80	0.387063	0.251	0.156	3.34336e-76	CTRL	MMP9
CASK	2.32552e-80	0.207829	0.591	0.599	6.20192e-76	CTRL	CASK
TANC2	1.83982e-79	0.21999	0.502	0.454	4.90661e-75	CTRL	TANC2
PDZD8	4.17552e-79	0.208542	0.681	0.697	1.11357e-74	CTRL	PDZD8
SOWAHC	2.25412e-78	0.238169	0.757	0.761	6.01151e-74	CTRL	SOWAHC
PARP14	2.38232e-78	0.202941	0.621	0.612	6.35341e-74	CTRL	PARP14
MMP14	2.18339e-77	0.215243	0.773	0.831	5.82289e-73	CTRL	MMP14
NKTR	3.5084e-77	0.201123	0.736	0.737	9.35655e-73	CTRL	NKTR
HMGB3	2.12956e-75	0.25634	0.836	0.87	5.67932e-71	CTRL	HMGB3
ABL2	3.314e-75	0.242293	0.584	0.556	8.83811e-71	CTRL	ABL2
OGA	8.54496e-75	0.206917	0.665	0.684	2.27886e-70	CTRL	OGA
FMO3	1.36751e-74	0.263159	0.344	0.255	3.64701e-70	CTRL	FMO3
HAS2	1.7149e-74	0.251734	0.268	0.182	4.57348e-70	CTRL	HAS2
STK38L	4.56304e-74	0.23066	0.599	0.557	1.21692e-69	CTRL	STK38L
COL3A1	1.02999e-72	0.536055	0.61	0.57	2.74688e-68	CTRL	COL3A1
IPO5	1.63143e-72	0.211075	0.597	0.596	4.35086e-68	CTRL	IPO5
ATF7IP	2.00328e-72	0.217154	0.634	0.627	5.34255e-68	CTRL	ATF7IP
NFIA	2.47162e-72	0.236262	0.886	0.899	6.59157e-68	CTRL	NFIA
CENPW	3.37117e-72	0.357766	0.591	0.604	8.99058e-68	CTRL	CENPW
ZBTB1	3.39315e-72	0.200798	0.545	0.524	9.04919e-68	CTRL	ZBTB1
XPR1	1.54134e-71	0.238168	0.603	0.578	4.11059e-67	CTRL	XPR1
ANO6	4.09115e-71	0.202628	0.642	0.654	1.09107e-66	CTRL	ANO6
SEMA3C	1.60192e-70	0.381774	0.765	0.821	4.27217e-66	CTRL	SEMA3C
SNHG14	3.69262e-70	0.232983	0.646	0.627	9.84785e-66	CTRL	SNHG14
DYNC2H1	4.13334e-70	0.228153	0.496	0.446	1.10232e-65	CTRL	DYNC2H1
PPME1	7.31962e-70	0.209024	0.652	0.681	1.95207e-65	CTRL	PPME1
ST6GAL1	7.63659e-70	0.201079	0.576	0.551	2.0366e-65	CTRL	ST6GAL1
MAP3K4	7.60992e-68	0.200345	0.613	0.595	2.02949e-63	CTRL	MAP3K4
ALOX15	9.87838e-68	0.30353	0.288	0.21	2.63447e-63	CTRL	ALOX15
LAMB3	3.70854e-67	0.370459	0.895	0.914	9.89031e-63	CTRL	LAMB3
ENDOD1	6.1271e-67	0.209793	0.576	0.579	1.63404e-62	CTRL	ENDOD1
TPM1	8.74122e-67	0.273465	0.949	0.971	2.3312e-62	CTRL	TPM1
ST3GAL1	1.58845e-66	0.200487	0.559	0.534	4.23624e-62	CTRL	ST3GAL1
NPC2	4.84289e-66	0.225641	0.999	0.999	1.29155e-61	CTRL	NPC2
CCNL1	3.93743e-65	0.230753	0.814	0.804	1.05007e-60	CTRL	CCNL1
CALML3	7.01035e-65	0.244137	0.409	0.342	1.86959e-60	CTRL	CALML3
LUZP1	1.42597e-64	0.209397	0.761	0.819	3.80293e-60	CTRL	LUZP1
ARRDC3	2.6564e-64	0.275863	0.821	0.837	7.08435e-60	CTRL	ARRDC3
JUN	2.89356e-64	0.222128	0.981	0.978	7.71685e-60	CTRL	JUN
MDM2	6.1375e-64	0.228718	0.718	0.736	1.63681e-59	CTRL	MDM2
SERPINE2	6.26227e-64	0.387021	0.709	0.717	1.67008e-59	CTRL	SERPINE2
AHNAK2	8.10438e-64	0.208872	0.974	0.977	2.16136e-59	CTRL	AHNAK2
ACTN1	3.18981e-63	0.253706	0.87	0.909	8.50691e-59	CTRL	ACTN1
MYADM	4.86874e-63	0.210952	0.669	0.636	1.29844e-58	CTRL	MYADM
FBLIM1	4.7369e-62	0.231799	0.658	0.708	1.26328e-57	CTRL	FBLIM1
MT2A	4.80054e-61	0.28382	0.978	0.974	1.28026e-56	CTRL	MT2A
ZNF704	3.75293e-60	0.257038	0.572	0.534	1.00087e-55	CTRL	ZNF704
HCLS1	3.80124e-60	0.214252	0.435	0.382	1.01375e-55	CTRL	HCLS1
IVNS1ABP	1.34604e-58	0.243882	0.618	0.633	3.58974e-54	CTRL	IVNS1ABP
DAAM1	1.5301e-57	0.210052	0.813	0.854	4.08062e-53	CTRL	DAAM1
EPAS1	2.37853e-57	0.256809	0.921	0.926	6.34329e-53	CTRL	EPAS1
SPOCK1	2.68662e-54	0.218111	0.453	0.388	7.16494e-50	CTRL	SPOCK1
SH3PXD2A	4.02654e-54	0.325427	0.786	0.85	1.07384e-49	CTRL	SH3PXD2A
SLC20A1	9.21134e-54	0.206456	0.69	0.677	2.45657e-49	CTRL	SLC20A1
NEDD9	5.85902e-53	0.21896	0.736	0.703	1.56254e-48	CTRL	NEDD9
NCOA7	1.9545e-50	0.225117	0.805	0.8	5.21245e-46	CTRL	NCOA7
TRIM2	2.88385e-50	0.220393	0.728	0.763	7.69095e-46	CTRL	TRIM2
RBP1	4.98881e-50	0.21748	0.966	0.988	1.33047e-45	CTRL	RBP1
AMTN	7.91605e-50	0.617156	0.689	0.627	2.11113e-45	CTRL	AMTN
NOX4	1.02934e-49	0.201248	0.458	0.393	2.74515e-45	CTRL	NOX4
CDC42EP3	5.76222e-49	0.259969	0.846	0.855	1.53673e-44	CTRL	CDC42EP3
GCLC	1.24282e-46	0.239564	0.71	0.717	3.31446e-42	CTRL	GCLC
MTSS1	1.33659e-46	0.201348	0.573	0.58	3.56455e-42	CTRL	MTSS1
BHLHE41	3.44688e-46	0.231627	0.496	0.482	9.19249e-42	CTRL	BHLHE41
VMO1	3.8766e-46	0.241898	0.523	0.477	1.03385e-41	CTRL	VMO1
SORL1	6.53784e-46	0.20402	0.708	0.717	1.74358e-41	CTRL	SORL1
IGFL2-AS1	2.97546e-45	0.242946	0.647	0.606	7.93525e-41	CTRL	IGFL2-AS1
FMO2	3.06127e-45	0.440703	0.448	0.419	8.16411e-41	CTRL	FMO2
B3GNT5	1.62041e-43	0.206941	0.493	0.475	4.32148e-39	CTRL	B3GNT5
DSC3	9.52111e-42	0.242911	0.685	0.729	2.53919e-37	CTRL	DSC3
MAFB	2.98644e-39	0.237292	0.577	0.564	7.96453e-35	CTRL	MAFB
SLC38A5	2.69149e-38	0.249318	0.603	0.601	7.17793e-34	CTRL	SLC38A5
S100A3	1.11379e-36	0.203885	0.289	0.251	2.97036e-32	CTRL	S100A3
FAM107B	1.91208e-34	0.241498	0.632	0.638	5.09933e-30	CTRL	FAM107B
LAMC2	3.44228e-34	0.43714	0.734	0.79	9.18023e-30	CTRL	LAMC2
KLF7	2.24142e-33	0.20243	0.542	0.526	5.97764e-29	CTRL	KLF7
G0S2	1.09433e-31	0.249952	0.198	0.145	2.91848e-27	CTRL	G0S2
TGFB2	3.43769e-31	0.266308	0.516	0.501	9.16796e-27	CTRL	TGFB2
MT1X	4.47274e-28	0.201076	0.99	0.985	1.19284e-23	CTRL	MT1X
GCNT1	6.87412e-28	0.216666	0.687	0.727	1.83326e-23	CTRL	GCNT1
KRT23	1.26802e-26	0.2733	0.68	0.691	3.38167e-22	CTRL	KRT23
CP	3.3312e-24	0.266471	0.47	0.446	8.88398e-20	CTRL	CP
EGR1	3.77521e-22	0.231627	0.908	0.927	1.00681e-17	CTRL	EGR1
THBS1	2.31215e-21	0.25443	0.58	0.601	6.16627e-17	CTRL	THBS1
PLAAT4	3.18298e-21	0.275606	0.631	0.654	8.48869e-17	CTRL	PLAAT4
SLC27A2	4.50162e-21	0.206275	0.467	0.483	1.20054e-16	CTRL	SLC27A2
ABLIM1	2.0786e-20	0.235283	0.767	0.834	5.54343e-16	CTRL	ABLIM1
ABCA13	1.92194e-18	0.212452	0.305	0.279	5.12562e-14	CTRL	ABCA13
SERPINA3	4.09252e-16	0.551354	0.258	0.222	1.09144e-11	CTRL	SERPINA3
PTGS2	6.18212e-16	0.298844	0.588	0.592	1.64871e-11	CTRL	PTGS2
STATH	2.84887e-14	0.266577	0.114	0.087	7.59766e-10	CTRL	STATH
SLC7A8	1.85954e-11	0.272169	0.43	0.468	4.95921e-07	CTRL	SLC7A8
SCGB1A1	1.42446e-10	0.352966	0.241	0.211	3.79888e-06	CTRL	SCGB1A1
CAVIN1	3.41471e-09	0.200885	0.72	0.786	9.1067e-05	CTRL	CAVIN1
S100A4	1.12763e-07	0.22991	0.809	0.819	0.00300728	CTRL	S100A4
PRDX1	0.00077796	0.200933	0.999	0.999	1	CTRL	PRDX1
IGFBP5	0.00218198	0.205017	0.377	0.381	1	CTRL	IGFBP5
		Basal Cells: Mom upregulated genes vs. Control
	p_val	avg_log2FC	pct.1	pct.2	p_val_adj	cluster	gene
KRT13	0	1.32439	0.755	0.468	0	Mom	KRT13
SPRR1B	0	1.22741	0.531	0.235	0	Mom	SPRR1B
IFI27	0	1.16736	0.796	0.483	0	Mom	IFI27
FGFBP1	0	1.05825	0.536	0.258	0	Mom	FGFBP1
UPK1B	0	0.788398	0.462	0.177	0	Mom	UPK1B
CRABP2	0	0.762279	0.85	0.561	0	Mom	CRABP2
RPS4X	0	0.7008	1	0.999	0	Mom	RPS4X
XIST	0	0.688798	0.926	0.264	0	Mom	XIST
HLA-C	0	0.629476	0.993	0.922	0	Mom	HLA-C
HLA-DQB1	0	0.570841	0.586	0.353	0	Mom	HLA-DQB1
SERPINB2	0	0.502658	0.274	0.072	0	Mom	SERPINB2
C19orf33	0	0.484156	0.96	0.875	0	Mom	C19orf33
RPS29	0	0.473412	0.999	0.998	0	Mom	RPS29
BCAM	0	0.470716	0.843	0.672	0	Mom	BCAM
SPINK5	0	0.445688	0.449	0.209	0	Mom	SPINK5
SNHG29	0	0.435897	0.996	0.987	0	Mom	SNHG29
RPL22L1	0	0.432428	0.85	0.617	0	Mom	RPL22L1
RPS27	0	0.428445	1	0.999	0	Mom	RPS27
RPS9	0	0.421357	1	0.999	0	Mom	RPS9
RPS23	0	0.418964	0.999	0.999	0	Mom	RPS23
WNT4	0	0.40386	0.769	0.559	0	Mom	WNT4
RPL3	0	0.396893	1	0.999	0	Mom	RPL3
RPS24	0	0.396722	1	1	0	Mom	RPS24
CLIC3	0	0.392192	0.571	0.297	0	Mom	CLIC3
RPS28	0	0.38335	1	1	0	Mom	RPS28
EEF1A1	0	0.382797	1	1	0	Mom	EEF1A1
RPS21	0	0.368525	1	0.999	0	Mom	RPS21
RPL12	0	0.360268	1	0.999	0	Mom	RPL12
RPL34	0	0.342643	1	0.999	0	Mom	RPL34
PITX1	0	0.340502	0.842	0.62	0	Mom	PITX1
RPL10A	0	0.340274	0.999	0.999	0	Mom	RPL10A
RPS3A	0	0.339087	1	1	0	Mom	RPS3A
RPL37A	0	0.336246	1	0.999	0	Mom	RPL37A
RPL37	0	0.335195	1	1	0	Mom	RPL37
RPS18	0	0.330531	1	1	0	Mom	RPS18
RPL36A	0	0.329735	0.998	0.991	0	Mom	RPL36A
RPL29	0	0.326158	1	0.999	0	Mom	RPL29
RPL32	0	0.320244	1	0.999	0	Mom	RPL32
RPL14	0	0.318075	1	0.999	0	Mom	RPL14
RPL39	0	0.312443	1	0.999	0	Mom	RPL39
RPL7A	0	0.309966	1	0.999	0	Mom	RPL7A
RPL11	0	0.306795	1	1	0	Mom	RPL11
RPS3	0	0.304041	1	1	0	Mom	RPS3
RPL30	0	0.296276	1	0.999	0	Mom	RPL30
RPL13	0	0.295515	1	1	0	Mom	RPL13
SLC25A6	0	0.29425	0.996	0.977	0	Mom	SLC25A6
RPL26	0	0.29201	1	0.999	0	Mom	RPL26
RPL23A	0	0.286795	0.999	0.998	0	Mom	RPL23A
S100A11	0	0.284891	1	1	0	Mom	S100A11
RPS7	0	0.284198	1	1	0	Mom	RPS7
RPL21	0	0.283734	1	0.999	0	Mom	RPL21
RPS27A	0	0.277491	1	0.999	0	Mom	RPS27A
RPL19	0	0.269671	1	1	0	Mom	RPL19
RAET1G	0	0.269285	0.453	0.201	0	Mom	RAET1G
RPL15	0	0.267721	1	1	0	Mom	RPL15
RPS6	0	0.26719	1	0.999	0	Mom	RPS6
RPL38	0	0.266701	0.999	0.995	0	Mom	RPL38
EEF1B2	0	0.263788	0.998	0.993	0	Mom	EEF1B2
RPL18A	0	0.262455	1	0.999	0	Mom	RPL18A
EEF1G	0	0.261628	0.999	0.998	0	Mom	EEF1G
RPL22	0	0.261079	0.999	0.998	0	Mom	RPL22
RPL27A	0	0.26092	1	0.999	0	Mom	RPL27A
RPS12	0	0.258746	1	1	0	Mom	RPS12
RPS5	0	0.258113	1	0.999	0	Mom	RPS5
RPS13	0	0.255884	1	0.999	0	Mom	RPS13
RPL7	0	0.255737	0.999	0.999	0	Mom	RPL7
RPL6	0	0.254418	1	0.999	0	Mom	RPL6
RPS14	0	0.253112	1	0.999	0	Mom	RPS14
RPL35A	0	0.252896	1	0.999	0	Mom	RPL35A
RPS15A	0	0.252379	1	0.999	0	Mom	RPS15A
TPT1	0	0.251489	1	1	0	Mom	TPT1
RPL41	0	0.239644	1	1	0	Mom	RPL41
BTF3	0	0.237913	0.999	0.998	0	Mom	BTF3
RPL28	0	0.235938	1	0.999	0	Mom	RPL28
RPL17	0	0.234074	1	0.999	0	Mom	RPL17
NACA	0	0.233225	1	0.999	0	Mom	NACA
RPL5	0	0.2264	0.999	0.999	0	Mom	RPL5
RPL9	0	0.22613	1	1	0	Mom	RPL9
RPL18	0	0.222611	1	1	0	Mom	RPL18
RPL10	0	0.218746	1	1	0	Mom	RPL10
RPS16	0	0.218563	1	0.999	0	Mom	RPS16
RPS15	0	0.210668	1	0.999	0	Mom	RPS15
FXYD3	2.36138e-307	0.403775	0.998	0.988	6.29757e-303	Mom	FXYD3
RPL36	4.29396e-306	0.222273	1	0.999	1.14516e-301	Mom	RPL36
CKB	3.14384e-299	0.372638	0.758	0.514	8.38432e-295	Mom	CKB
IGFBP3	1.78137e-297	0.597321	0.974	0.887	4.75073e-293	Mom	IGFBP3
APOL1	1.88677e-296	0.316252	0.604	0.365	5.03182e-292	Mom	APOL1
S100A10	3.83718e-292	0.352126	1	1	1.02334e-287	Mom	S100A10
CCDC3	5.28866e-288	0.251211	0.353	0.149	1.41043e-283	Mom	CCDC3
RPS2	2.63956e-285	0.246823	1	1	7.03944e-281	Mom	RPS2
RPS8	2.36737e-277	0.22826	1	0.999	6.31353e-273	Mom	RPS8
RPL8	5.227e-277	0.209877	1	0.999	1.39399e-272	Mom	RPL8
S100A14	9.03258e-275	0.476954	0.945	0.893	2.4089e-270	Mom	S100A14
S100A2	3.991e-272	0.452846	0.998	0.998	1.06436e-267	Mom	S100A2
SNHG8	8.51912e-265	0.268565	0.893	0.701	2.27197e-260	Mom	SNHG8
FBLN1	1.36438e-255	0.331428	0.979	0.908	3.63866e-251	Mom	FBLN1
MT-ND3	7.96346e-253	0.232995	1	1	2.12377e-248	Mom	MT-ND3
TSPO	2.78061e-251	0.256059	0.997	0.981	7.41561e-247	Mom	TSPO
IGFBP6	9.3916e-247	0.57136	0.68	0.469	2.50465e-242	Mom	IGFBP6
MALL	1.41143e-246	0.251151	0.377	0.174	3.76415e-242	Mom	MALL
KRT5	1.44368e-246	0.391385	0.99	0.987	3.85015e-242	Mom	KRT5
SLC1A3	6.37914e-245	0.209263	0.339	0.148	1.70125e-240	Mom	SLC1A3
S100A6	3.10682e-239	0.543549	0.996	0.984	8.28558e-235	Mom	S100A6
CPA4	3.5854e-233	0.422143	0.502	0.302	9.56191e-229	Mom	CPA4
DKK1	4.22397e-233	0.278428	0.314	0.134	1.12649e-228	Mom	DKK1
B2M	4.29303e-233	0.275769	1	1	1.14491e-228	Mom	B2M
KRT19	6.32283e-232	0.289681	1	1	1.68623e-227	Mom	KRT19
GAPDH	6.88586e-227	0.29792	1	0.999	1.83639e-222	Mom	GAPDH
WNT10A	6.41483e-226	0.209964	0.515	0.293	1.71077e-221	Mom	WNT10A
ARF5	4.6301e-225	0.205572	0.756	0.509	1.2348e-220	Mom	ARF5
ZFAS1	3.79718e-224	0.226154	0.994	0.963	1.01267e-219	Mom	ZFAS1
RPL13A	9.68459e-222	0.216173	1	1	2.58278e-217	Mom	RPL13A
BST2	1.12072e-221	0.279131	0.591	0.373	2.98884e-217	Mom	BST2
CSTA	9.97488e-211	0.771767	0.754	0.639	2.6602e-206	Mom	CSTA
FDPS	4.27372e-210	0.260807	0.902	0.732	1.13976e-205	Mom	FDPS
NDUFS5	5.34806e-209	0.233415	0.999	0.98	1.42627e-204	Mom	NDUFS5
LGALS3BP	1.72284e-196	0.239316	0.96	0.903	4.59465e-192	Mom	LGALS3BP
ADIRF	3.10611e-193	0.454221	0.675	0.495	8.28369e-189	Mom	ADIRF
ANXA1	1.12847e-191	0.405713	0.991	0.977	3.00951e-187	Mom	ANXA1
CD151	3.4312e-190	0.266903	0.978	0.874	9.15066e-186	Mom	CD151
CD74	1.40613e-185	0.375178	0.791	0.637	3.75002e-181	Mom	CD74
TMEM45A	1.06248e-181	0.205137	0.457	0.264	2.83352e-177	Mom	TMEM45A
UPK3BL1	6.32206e-181	0.572404	0.689	0.521	1.68603e-176	Mom	UPK3BL1
KRT14	6.17568e-178	0.397555	0.17	0.054	1.64699e-173	Mom	KRT14
FXYD5	3.13394e-176	0.280555	0.701	0.497	8.35791e-172	Mom	FXYD5
DBI	1.28413e-175	0.231588	0.993	0.976	3.42465e-171	Mom	DBI
TPM2	1.6814e-172	0.270168	0.742	0.54	4.48413e-168	Mom	TPM2
HLA-B	2.86354e-171	0.370378	0.99	0.97	7.63678e-167	Mom	HLA-B
TNFRSF21	2.07751e-167	0.262027	0.921	0.791	5.54051e-163	Mom	TNFRSF21
GPRC5A	1.94079e-155	0.267935	0.873	0.695	5.17589e-151	Mom	GPRC5A
CCND2	3.82543e-155	0.290107	0.869	0.687	1.0202e-150	Mom	CCND2
IL1A	4.89213e-155	0.270728	0.367	0.211	1.30468e-150	Mom	IL1A
SFN	6.67916e-154	0.383057	0.995	0.988	1.78126e-149	Mom	SFN
DUSP1	2.39316e-153	0.289351	0.852	0.738	6.38232e-149	Mom	DUSP1
CLU	6.30504e-151	0.348441	0.875	0.753	1.68149e-146	Mom	CLU
KRT15	3.2169e-149	0.687723	0.876	0.742	8.57914e-145	Mom	KRT15
SH3BGRL3	1.45525e-148	0.316093	0.997	0.984	3.88101e-144	Mom	SH3BGRL3
SPRR2D	9.16694e-146	0.67035	0.158	0.054	2.44473e-141	Mom	SPRR2D
HMGN3	1.81729e-142	0.201586	0.966	0.921	4.84652e-138	Mom	HMGN3
JPT1	1.68584e-140	0.239842	0.995	0.977	4.49598e-136	Mom	JPT1
KRT6A	7.74696e-137	0.564151	0.619	0.485	2.06604e-132	Mom	KRT6A
LY6E	5.48605e-131	0.204431	0.941	0.837	1.46308e-126	Mom	LY6E
AL161431.1	2.257e-129	0.271301	0.646	0.484	6.01919e-125	Mom	AL161431.1
CXCL2	4.41113e-128	0.531884	0.41	0.267	1.17641e-123	Mom	CXCL2
DHRS9	2.19452e-127	0.359655	0.523	0.357	5.85256e-123	Mom	DHRS9
TMSB10	5.26636e-127	0.246394	1	1	1.40449e-122	Mom	TMSB10
S100A8	6.89141e-127	1.52485	0.386	0.248	1.83787e-122	Mom	S100A8
IVL	1.45217e-125	0.317383	0.261	0.136	3.8728e-121	Mom	IVL
LY6D	2.13164e-125	0.631474	0.478	0.318	5.68486e-121	Mom	LY6D
GSTO1	5.81033e-125	0.202829	0.91	0.747	1.54956e-120	Mom	GSTO1
TIMP1	6.01515e-124	0.651446	0.752	0.632	1.60418e-119	Mom	TIMP1
PDLIM1	5.33929e-117	0.224182	0.993	0.989	1.42394e-112	Mom	PDLIM1
CST6	2.27866e-116	0.28192	0.293	0.17	6.07695e-112	Mom	CST6
CTSV	1.88696e-113	0.258838	0.567	0.407	5.03232e-109	Mom	CTSV
IL1B	2.92858e-113	0.273275	0.286	0.162	7.81024e-109	Mom	IL1B
AGR2	1.077e-108	0.400149	0.547	0.398	2.87225e-104	Mom	AGR2
GJB2	2.30943e-107	0.480959	0.636	0.516	6.15901e-103	Mom	GJB2
LGALS1	2.17063e-104	0.518658	0.68	0.538	5.78885e-100	Mom	LGALS1
CDKN2A	3.67642e-99	0.228317	0.865	0.633	9.80463e-95	Mom	CDKN2A
ITGA6	5.52039e-98	0.289123	0.853	0.777	1.47223e-93	Mom	ITGA6
C3	3.51463e-92	0.34134	0.624	0.469	9.37315e-88	Mom	C3
ID3	3.6744e-92	0.250339	0.863	0.746	9.79924e-88	Mom	ID3
ANKRD1	4.13697e-88	0.208422	0.245	0.141	1.10329e-83	Mom	ANKRD1
GSN	1.07695e-87	0.279574	0.971	0.908	2.87212e-83	Mom	GSN
PHLDA2	5.92182e-87	0.257087	0.907	0.855	1.57929e-82	Mom	PHLDA2
NFKBIA	2.42591e-82	0.316941	0.786	0.675	6.46966e-78	Mom	NFKBIA
CD24	5.14351e-82	0.267734	0.998	0.989	1.37172e-77	Mom	CD24
SPRR2A	6.67556e-79	1.0047	0.177	0.092	1.7803e-74	Mom	SPRR2A
FTL	2.8438e-78	0.212511	1	1	7.58412e-74	Mom	FTL
PLP2	5.76438e-77	0.203194	0.839	0.722	1.5373e-72	Mom	PLP2
HES4	4.02431e-76	0.291456	0.82	0.724	1.07324e-71	Mom	HES4
LGALS7	3.62985e-75	0.594315	0.417	0.349	9.68044e-71	Mom	LGALS7
ALDH3A1	1.76406e-71	0.707273	0.703	0.672	4.70457e-67	Mom	ALDH3A1
CXCL3	1.33599e-70	0.203076	0.221	0.128	3.56296e-66	Mom	CXCL3
S100A9	2.99425e-70	1.47636	0.744	0.696	7.98536e-66	Mom	S100A9
PI3	7.5595e-69	1.3808	0.336	0.238	2.01604e-64	Mom	PI3
ATP1B3	7.02325e-67	0.28924	0.975	0.969	1.87303e-62	Mom	ATP1B3
CTSC	1.08309e-63	0.289269	0.859	0.753	2.88848e-59	Mom	CTSC
CAV1	1.07607e-61	0.31463	0.885	0.822	2.86978e-57	Mom	CAV1
DAPL1	8.8474e-61	0.22129	0.683	0.586	2.35951e-56	Mom	DAPL1
CXCL8	4.76296e-55	0.300531	0.515	0.416	1.27023e-50	Mom	CXCL8
CSTB	9.95852e-48	0.70867	0.999	0.996	2.65584e-43	Mom	CSTB
C15orf48	5.63651e-46	0.734486	0.357	0.266	1.5032e-41	Mom	C15orf48
CXCL6	1.13462e-44	0.201961	0.215	0.141	3.02591e-40	Mom	CXCL6
AQP3	3.56965e-39	0.283561	0.96	0.962	9.5199e-35	Mom	AQP3
SAT1	3.44984e-38	0.256015	0.999	0.998	9.20039e-34	Mom	SAT1
FST	3.76726e-32	0.30271	0.599	0.528	1.00469e-27	Mom	FST
LCN2	2.85094e-30	0.820856	0.828	0.741	7.60318e-26	Mom	LCN2
MT1E	6.91748e-26	0.200226	0.707	0.627	1.84482e-21	Mom	MT1E
SLPI	4.60142e-25	0.202468	0.903	0.875	1.22715e-20	Mom	SLPI
AREG	1.02586e-24	0.250586	0.403	0.333	2.73587e-20	Mom	AREG
S100P	1.68774e-18	0.267656	0.298	0.243	4.50104e-14	Mom	S100P
CXCL1	7.15111e-18	0.295036	0.568	0.51	1.90713e-13	Mom	CXCL1
SPRR3	0.000115142	0.456023	0.18	0.16	1	Mom	SPRR3
SAA2	0.00091326	0.262125	0.23	0.211	1	Mom	SAA2

## Sheet: Sec_MomvCtrl_markers
		Secretory Cells: Control upregulated genes vs. Mom
	p_val	avg_log2FC	pct.1	pct.2	p_val_adj	cluster	gene
RPS4Y1	0	1.93031	0.777	0	0	CTRL	RPS4Y1
NUPR1	0	1.02014	0.879	0.793	0	CTRL	NUPR1
AKR1C1	0	1.01547	0.986	0.968	0	CTRL	AKR1C1
ARHGAP18	0	0.558899	0.823	0.732	0	CTRL	ARHGAP18
PRKAR2B	0	0.527144	0.698	0.465	0	CTRL	PRKAR2B
AKR1C2	0	0.520783	0.991	0.978	0	CTRL	AKR1C2
VPS13C	0	0.510712	0.977	0.962	0	CTRL	VPS13C
EIF1AY	0	0.440723	0.484	0	0	CTRL	EIF1AY
DDX3Y	0	0.429302	0.468	0	0	CTRL	DDX3Y
USP9Y	0	0.353652	0.41	0	0	CTRL	USP9Y
PRKY	0	0.287657	0.353	0	0	CTRL	PRKY
LINC00278	0	0.264837	0.323	0	0	CTRL	LINC00278
ALCAM	4.2128e-307	0.405324	0.997	0.998	1.12351e-302	CTRL	ALCAM
FAM107B	1.50682e-304	0.50329	0.97	0.965	4.01855e-300	CTRL	FAM107B
AQP3	2.02004e-304	0.44704	0.999	0.99	5.38725e-300	CTRL	AQP3
NFAT5	2.37287e-303	0.460419	0.937	0.868	6.3282e-299	CTRL	NFAT5
PRDX1	2.47024e-296	0.397755	1	1	6.58789e-292	CTRL	PRDX1
NEAT1	2.92608e-282	0.487537	1	0.999	7.80356e-278	CTRL	NEAT1
MSMB	6.80529e-281	1.59992	0.944	0.923	1.8149e-276	CTRL	MSMB
SLC5A3	2.49081e-266	0.638372	0.804	0.701	6.64273e-262	CTRL	SLC5A3
SYNE2	2.03377e-261	0.513745	0.941	0.916	5.42387e-257	CTRL	SYNE2
IQGAP2	1.50951e-255	0.398637	0.722	0.554	4.02571e-251	CTRL	IQGAP2
SQSTM1	4.3532e-252	0.421718	0.997	0.998	1.16096e-247	CTRL	SQSTM1
DHRS3	8.97806e-252	0.446088	0.914	0.929	2.39436e-247	CTRL	DHRS3
PADI1	8.04897e-250	0.316045	0.48	0.239	2.14658e-245	CTRL	PADI1
NCOA4	4.04374e-249	0.405004	0.985	0.97	1.07842e-244	CTRL	NCOA4
GOLGA4	2.98819e-238	0.363707	0.969	0.972	7.9692e-234	CTRL	GOLGA4
IGFBP5	4.10222e-236	0.604107	0.734	0.492	1.09402e-231	CTRL	IGFBP5
SHISA2	3.22281e-232	0.410757	0.54	0.314	8.59492e-228	CTRL	SHISA2
ABLIM1	1.06693e-230	0.412556	0.954	0.945	2.8454e-226	CTRL	ABLIM1
MT-ND5	5.53497e-220	0.547884	1	0.998	1.47612e-215	CTRL	MT-ND5
PLAAT4	2.46531e-218	0.756182	0.943	0.946	6.57473e-214	CTRL	PLAAT4
APP	8.23398e-217	0.448982	0.98	0.982	2.19592e-212	CTRL	APP
VPS13D	5.81332e-211	0.355195	0.774	0.71	1.55035e-206	CTRL	VPS13D
ASRGL1	1.77504e-210	0.535887	0.853	0.726	4.73386e-206	CTRL	ASRGL1
GSPT1	1.31982e-208	0.323504	0.94	0.94	3.51983e-204	CTRL	GSPT1
MYOF	1.73648e-207	0.395268	0.971	0.979	4.63102e-203	CTRL	MYOF
HNRNPU	2.2141e-202	0.341202	0.98	0.98	5.9048e-198	CTRL	HNRNPU
RPS26	3.42751e-200	0.261873	0.999	0.999	9.14083e-196	CTRL	RPS26
PHF3	1.87875e-198	0.330108	0.855	0.8	5.01045e-194	CTRL	PHF3
CYP26A1	6.45637e-198	0.905682	0.575	0.371	1.72185e-193	CTRL	CYP26A1
PRRC2C	1.31789e-192	0.283378	0.985	0.99	3.51469e-188	CTRL	PRRC2C
DUSP23	4.32905e-190	0.368434	0.838	0.813	1.15451e-185	CTRL	DUSP23
GCLC	7.18749e-190	0.461724	0.777	0.697	1.91683e-185	CTRL	GCLC
ENAH	6.30066e-187	0.359296	0.903	0.888	1.68032e-182	CTRL	ENAH
ABCC4	6.1786e-185	0.332487	0.573	0.411	1.64777e-180	CTRL	ABCC4
IGFL2-AS1	2.93204e-181	0.509195	0.938	0.903	7.81947e-177	CTRL	IGFL2-AS1
FOXN3	5.23311e-180	0.30537	0.929	0.918	1.39562e-175	CTRL	FOXN3
ARL4D	4.30913e-176	0.412581	0.633	0.468	1.1492e-171	CTRL	ARL4D
ETS2	3.18035e-175	0.39857	0.835	0.777	8.48168e-171	CTRL	ETS2
ANKRD11	1.47022e-173	0.326358	0.95	0.951	3.92093e-169	CTRL	ANKRD11
ARHGAP5	1.66371e-173	0.31309	0.918	0.918	4.43694e-169	CTRL	ARHGAP5
MEIS2	2.74802e-172	0.352919	0.866	0.86	7.3287e-168	CTRL	MEIS2
HIF1A	5.10499e-172	0.441156	0.853	0.83	1.36145e-167	CTRL	HIF1A
SPIRE1	1.10433e-169	0.346129	0.662	0.562	2.94514e-165	CTRL	SPIRE1
EHF	8.81206e-169	0.390133	0.905	0.883	2.35009e-164	CTRL	EHF
TMPRSS4	4.46176e-168	0.345221	0.961	0.95	1.18991e-163	CTRL	TMPRSS4
DDIT4	3.19369e-166	0.368126	0.888	0.806	8.51725e-162	CTRL	DDIT4
SMARCA5	9.38208e-166	0.298874	0.909	0.901	2.50211e-161	CTRL	SMARCA5
SKIL	8.80989e-165	0.367151	0.725	0.635	2.34951e-160	CTRL	SKIL
SRRM2	1.95926e-162	0.271884	0.977	0.982	5.22516e-158	CTRL	SRRM2
CTSB	3.01962e-162	0.319338	0.999	1	8.05302e-158	CTRL	CTSB
RTN3	1.97932e-161	0.267418	0.901	0.864	5.27865e-157	CTRL	RTN3
RARRES1	6.29937e-161	0.77736	0.904	0.918	1.67998e-156	CTRL	RARRES1
IFI16	1.97244e-160	0.312938	0.951	0.956	5.2603e-156	CTRL	IFI16
ANK3	2.1933e-158	0.305451	0.79	0.714	5.84931e-154	CTRL	ANK3
UBR5	3.97197e-154	0.287046	0.852	0.818	1.05928e-149	CTRL	UBR5
CAPN13	1.38353e-151	0.43147	0.944	0.888	3.68974e-147	CTRL	CAPN13
ALOX15	2.45417e-150	0.39254	0.892	0.816	6.54502e-146	CTRL	ALOX15
EPAS1	8.05648e-150	0.334999	0.997	0.99	2.14858e-145	CTRL	EPAS1
HP1BP3	8.01422e-148	0.275108	0.907	0.91	2.13731e-143	CTRL	HP1BP3
BCL6	3.99505e-147	0.272298	0.844	0.805	1.06544e-142	CTRL	BCL6
SCAF11	1.3365e-146	0.259872	0.963	0.96	3.56432e-142	CTRL	SCAF11
HSPB1	1.81848e-146	0.254924	0.999	1	4.84969e-142	CTRL	HSPB1
PTMS	5.4139e-146	0.291916	0.953	0.919	1.44383e-141	CTRL	PTMS
EIF3A	5.74506e-146	0.256688	0.981	0.984	1.53215e-141	CTRL	EIF3A
GABPB1-AS1	1.2078e-145	0.343759	0.777	0.725	3.22108e-141	CTRL	GABPB1-AS1
TPD52L1	2.41761e-145	0.218412	0.927	0.897	6.44752e-141	CTRL	TPD52L1
TRIP12	1.03697e-144	0.29204	0.889	0.879	2.7655e-140	CTRL	TRIP12
S100A4	7.50418e-144	0.375257	0.994	0.987	2.00129e-139	CTRL	S100A4
PCM1	7.83626e-144	0.288056	0.869	0.843	2.08985e-139	CTRL	PCM1
SON	1.1603e-142	0.242045	0.984	0.989	3.09442e-138	CTRL	SON
NFIB	1.52956e-142	0.298924	0.86	0.834	4.07919e-138	CTRL	NFIB
CTSH	3.77785e-139	0.329159	0.935	0.945	1.00752e-134	CTRL	CTSH
SETD2	1.16314e-135	0.276707	0.771	0.707	3.10197e-131	CTRL	SETD2
ANKRD12	1.73016e-135	0.275096	0.913	0.914	4.61418e-131	CTRL	ANKRD12
RB1CC1	1.92653e-135	0.266661	0.887	0.894	5.13786e-131	CTRL	RB1CC1
FMO2	2.31862e-135	0.625632	0.615	0.457	6.18352e-131	CTRL	FMO2
NCL	1.02199e-133	0.332667	0.976	0.973	2.72555e-129	CTRL	NCL
NEURL3	1.91233e-131	0.441433	0.708	0.637	5.09999e-127	CTRL	NEURL3
NFE2L2	4.06956e-130	0.23625	0.991	0.995	1.08531e-125	CTRL	NFE2L2
CHL1	6.78982e-130	0.322821	0.741	0.625	1.81078e-125	CTRL	CHL1
ARHGEF12	6.39525e-128	0.273686	0.828	0.798	1.70555e-123	CTRL	ARHGEF12
AKAP9	1.00255e-127	0.257731	0.952	0.947	2.67369e-123	CTRL	AKAP9
MACF1	3.59969e-126	0.29675	0.914	0.909	9.60001e-122	CTRL	MACF1
PTPN3	2.54563e-125	0.256347	0.705	0.641	6.78895e-121	CTRL	PTPN3
PTBP3	3.59625e-125	0.288335	0.906	0.905	9.59085e-121	CTRL	PTBP3
PRPF4B	3.90656e-124	0.250872	0.828	0.812	1.04184e-119	CTRL	PRPF4B
MRTFB	9.05471e-123	0.278548	0.758	0.692	2.4148e-118	CTRL	MRTFB
ANTXR1	1.86929e-122	0.29728	0.707	0.662	4.98521e-118	CTRL	ANTXR1
SLC27A2	1.84009e-120	0.28635	0.838	0.794	4.90734e-116	CTRL	SLC27A2
GOLGB1	3.51862e-120	0.285324	0.953	0.95	9.3838e-116	CTRL	GOLGB1
NIPBL	3.60228e-120	0.260237	0.861	0.85	9.60693e-116	CTRL	NIPBL
KTN1	6.63711e-120	0.218387	0.992	0.994	1.77005e-115	CTRL	KTN1
NFIA	9.72831e-120	0.295002	0.939	0.941	2.59444e-115	CTRL	NFIA
PSCA	1.05905e-119	0.833501	0.881	0.845	2.82439e-115	CTRL	PSCA
ATRX	1.66404e-118	0.244223	0.954	0.962	4.43782e-114	CTRL	ATRX
TPR	4.04992e-117	0.249744	0.904	0.903	1.08007e-112	CTRL	TPR
CPLANE1	5.95759e-117	0.2982	0.757	0.703	1.58883e-112	CTRL	CPLANE1
MMP1	1.05513e-116	0.233224	0.324	0.172	2.81393e-112	CTRL	MMP1
SLK	9.02293e-116	0.26067	0.924	0.902	2.40633e-111	CTRL	SLK
SLTM	7.68793e-115	0.251456	0.904	0.919	2.0503e-110	CTRL	SLTM
TMEM213	1.0786e-114	0.632912	0.377	0.226	2.87651e-110	CTRL	TMEM213
CCDC6	2.15955e-114	0.248521	0.823	0.815	5.75931e-110	CTRL	CCDC6
ZBED6CL	9.65434e-114	0.232002	0.287	0.14	2.57472e-109	CTRL	ZBED6CL
DDX24	1.98237e-112	0.230115	0.945	0.961	5.2868e-108	CTRL	DDX24
DDX6	3.22537e-112	0.279053	0.879	0.876	8.60174e-108	CTRL	DDX6
LIMA1	1.04753e-111	0.250311	0.962	0.965	2.79367e-107	CTRL	LIMA1
MT-ND6	4.67486e-111	0.35274	0.889	0.874	1.24674e-106	CTRL	MT-ND6
MT-ND4L	6.39335e-108	0.42353	0.876	0.907	1.70504e-103	CTRL	MT-ND4L
MRPS6	1.20865e-107	0.419607	0.871	0.896	3.22336e-103	CTRL	MRPS6
ARFGEF1	1.10701e-106	0.241778	0.853	0.846	2.95228e-102	CTRL	ARFGEF1
SPEN	1.52267e-105	0.245883	0.77	0.743	4.06081e-101	CTRL	SPEN
BAZ2B	1.85154e-105	0.250898	0.862	0.844	4.93787e-101	CTRL	BAZ2B
SERINC2	1.17238e-104	0.206912	0.962	0.979	3.12661e-100	CTRL	SERINC2
KMT2E	5.94379e-104	0.236206	0.856	0.865	1.58515e-99	CTRL	KMT2E
HIST1H1E	1.14149e-103	0.307824	0.394	0.271	3.04425e-99	CTRL	HIST1H1E
HNRNPA3	3.04412e-103	0.238126	0.964	0.968	8.11836e-99	CTRL	HNRNPA3
SLPI	7.4014e-103	0.361103	1	1	1.97388e-98	CTRL	SLPI
ERBIN	8.05881e-103	0.246783	0.85	0.857	2.1492e-98	CTRL	ERBIN
STT3B	8.21358e-103	0.285632	0.854	0.868	2.19048e-98	CTRL	STT3B
DYNC1H1	9.31043e-103	0.252265	0.951	0.961	2.483e-98	CTRL	DYNC1H1
FN1	9.40799e-102	0.266808	0.277	0.125	2.50902e-97	CTRL	FN1
HSPA1B	2.79273e-101	0.236691	0.693	0.669	7.44794e-97	CTRL	HSPA1B
PALLD	1.38804e-100	0.283206	0.833	0.835	3.70177e-96	CTRL	PALLD
CDC42BPB	5.96475e-100	0.248652	0.794	0.771	1.59074e-95	CTRL	CDC42BPB
SORL1	6.20489e-100	0.285061	0.786	0.771	1.65478e-95	CTRL	SORL1
CEP350	2.90136e-98	0.240573	0.816	0.798	7.73763e-94	CTRL	CEP350
SF3B1	8.00106e-98	0.238378	0.944	0.949	2.1338e-93	CTRL	SF3B1
CHD4	9.50435e-98	0.240488	0.918	0.924	2.53472e-93	CTRL	CHD4
MTUS1	1.23541e-97	0.234793	0.875	0.888	3.29473e-93	CTRL	MTUS1
PGM2L1	6.51866e-97	0.281817	0.818	0.801	1.73846e-92	CTRL	PGM2L1
CD46	2.2778e-96	0.287665	0.933	0.94	6.07467e-92	CTRL	CD46
SLC38A2	2.64712e-96	0.226962	0.93	0.938	7.05962e-92	CTRL	SLC38A2
PNISR	4.86832e-96	0.213343	0.948	0.956	1.29833e-91	CTRL	PNISR
ZNF292	1.43074e-95	0.238331	0.85	0.847	3.81564e-91	CTRL	ZNF292
ASH1L	4.78385e-95	0.224173	0.9	0.902	1.2758e-90	CTRL	ASH1L
CLIP1	1.27538e-94	0.233607	0.905	0.914	3.40131e-90	CTRL	CLIP1
KLHL24	2.19891e-94	0.232088	0.811	0.801	5.86426e-90	CTRL	KLHL24
KMT2C	4.18297e-94	0.23064	0.847	0.846	1.11556e-89	CTRL	KMT2C
KMT2A	1.9803e-93	0.228457	0.858	0.859	5.28126e-89	CTRL	KMT2A
PAFAH1B1	4.20313e-93	0.219303	0.842	0.859	1.12093e-88	CTRL	PAFAH1B1
AHCYL1	5.3192e-93	0.203923	0.945	0.958	1.41858e-88	CTRL	AHCYL1
AFF4	6.47211e-93	0.226248	0.857	0.869	1.72605e-88	CTRL	AFF4
AC104126.1	1.55068e-92	0.249868	0.48	0.356	4.13552e-88	CTRL	AC104126.1
WNK1	1.08485e-91	0.228289	0.856	0.862	2.89318e-87	CTRL	WNK1
ST6GAL1	7.06364e-91	0.229986	0.868	0.798	1.8838e-86	CTRL	ST6GAL1
ZNF326	1.94941e-90	0.208079	0.825	0.812	5.19889e-86	CTRL	ZNF326
EGFR	2.82081e-90	0.235715	0.788	0.777	7.52282e-86	CTRL	EGFR
WWTR1	2.82139e-90	0.326473	0.831	0.826	7.52438e-86	CTRL	WWTR1
SLC16A7	2.91632e-90	0.246747	0.763	0.737	7.77752e-86	CTRL	SLC16A7
KIAA1217	1.45633e-89	0.255609	0.818	0.807	3.88388e-85	CTRL	KIAA1217
SRRM1	6.80278e-89	0.213355	0.941	0.955	1.81423e-84	CTRL	SRRM1
NBEA	7.74832e-89	0.227656	0.77	0.735	2.0664e-84	CTRL	NBEA
LRRC61	1.14469e-88	0.260107	0.453	0.341	3.05276e-84	CTRL	LRRC61
CXCL17	7.90998e-88	0.228508	0.999	0.999	2.10951e-83	CTRL	CXCL17
ATP1B3	2.26463e-87	0.201867	0.98	0.97	6.03954e-83	CTRL	ATP1B3
LINC00472	5.85215e-87	0.259772	0.662	0.554	1.56071e-82	CTRL	LINC00472
TXNRD1	2.80998e-86	0.240696	0.877	0.872	7.49394e-82	CTRL	TXNRD1
RNF152	5.77082e-85	0.209109	0.767	0.694	1.53902e-80	CTRL	RNF152
ZNF91	8.94096e-85	0.235723	0.758	0.734	2.38447e-80	CTRL	ZNF91
PAK2	9.69682e-85	0.217887	0.853	0.866	2.58605e-80	CTRL	PAK2
PODXL	1.55695e-84	0.222399	0.771	0.761	4.15222e-80	CTRL	PODXL
PKN2	1.89812e-84	0.225784	0.887	0.903	5.06209e-80	CTRL	PKN2
PRKAA2	1.52336e-83	0.21598	0.655	0.596	4.06266e-79	CTRL	PRKAA2
CARMIL1	2.19621e-83	0.239475	0.789	0.795	5.85707e-79	CTRL	CARMIL1
BCLAF1	3.33307e-83	0.204244	0.945	0.956	8.88895e-79	CTRL	BCLAF1
BOD1L1	8.2421e-83	0.223161	0.803	0.805	2.19809e-78	CTRL	BOD1L1
HECTD1	2.1362e-82	0.212471	0.937	0.933	5.69703e-78	CTRL	HECTD1
STAT3	6.06014e-82	0.209498	0.936	0.928	1.61618e-77	CTRL	STAT3
ISYNA1	8.19109e-82	0.347911	0.606	0.567	2.18448e-77	CTRL	ISYNA1
LDHA	4.44695e-81	0.213072	0.972	0.971	1.18596e-76	CTRL	LDHA
SERPINE2	2.12105e-80	0.397109	0.435	0.319	5.65662e-76	CTRL	SERPINE2
USP34	2.13003e-80	0.211788	0.845	0.845	5.68058e-76	CTRL	USP34
ACAP2	2.56984e-80	0.207912	0.818	0.814	6.85349e-76	CTRL	ACAP2
AHNAK	6.98673e-80	0.274963	0.969	0.963	1.86329e-75	CTRL	AHNAK
CLTC	1.55281e-79	0.202503	0.976	0.983	4.14119e-75	CTRL	CLTC
EIF4G3	2.09226e-79	0.206495	0.797	0.794	5.57984e-75	CTRL	EIF4G3
SPPL2A	2.69809e-79	0.207943	0.83	0.832	7.19554e-75	CTRL	SPPL2A
G3BP2	3.93428e-79	0.206413	0.858	0.865	1.04923e-74	CTRL	G3BP2
SIX1	4.74201e-79	0.213918	0.805	0.795	1.26465e-74	CTRL	SIX1
SELENOP	4.94593e-79	0.26892	0.783	0.743	1.31903e-74	CTRL	SELENOP
CHD2	7.42515e-79	0.227847	0.836	0.841	1.98021e-74	CTRL	CHD2
LPP	8.2697e-79	0.22113	0.924	0.942	2.20545e-74	CTRL	LPP
SLC6A6	2.48189e-78	0.250877	0.855	0.86	6.61894e-74	CTRL	SLC6A6
NUFIP2	3.64141e-78	0.211225	0.88	0.891	9.71127e-74	CTRL	NUFIP2
IL6ST	1.3533e-77	0.221519	0.822	0.823	3.60912e-73	CTRL	IL6ST
HOMER3	3.85091e-77	0.24866	0.74	0.749	1.027e-72	CTRL	HOMER3
NRDC	2.2713e-76	0.217141	0.781	0.776	6.05733e-72	CTRL	NRDC
ITGA2	2.34947e-76	0.361651	0.752	0.727	6.26581e-72	CTRL	ITGA2
ZNHIT6	2.37547e-76	0.245325	0.879	0.877	6.33514e-72	CTRL	ZNHIT6
FCGRT	2.40715e-76	0.201516	0.647	0.569	6.41963e-72	CTRL	FCGRT
NORAD	2.80007e-76	0.246236	0.948	0.955	7.46751e-72	CTRL	NORAD
KIF2A	8.28769e-76	0.2064	0.713	0.68	2.21024e-71	CTRL	KIF2A
BPTF	2.44185e-75	0.203624	0.927	0.94	6.51218e-71	CTRL	BPTF
EPB41L1	1.35914e-74	0.208617	0.768	0.765	3.62469e-70	CTRL	EPB41L1
AHI1	1.95195e-74	0.239827	0.536	0.464	5.20564e-70	CTRL	AHI1
CREBRF	3.37002e-73	0.203381	0.693	0.666	8.9875e-69	CTRL	CREBRF
PLAAT3	1.35075e-72	0.217726	0.693	0.664	3.60231e-68	CTRL	PLAAT3
ARID5B	2.59339e-72	0.212599	0.798	0.783	6.9163e-68	CTRL	ARID5B
ESCO1	2.76142e-72	0.201851	0.681	0.639	7.36443e-68	CTRL	ESCO1
SMG1	2.83651e-72	0.200528	0.75	0.721	7.56469e-68	CTRL	SMG1
HIPK3	3.82705e-72	0.212928	0.714	0.673	1.02063e-67	CTRL	HIPK3
MALAT1	5.24165e-71	0.230882	1	1	1.39789e-66	CTRL	MALAT1
MFSD1	2.13846e-70	0.210388	0.797	0.824	5.70307e-66	CTRL	MFSD1
TJP1	5.21034e-70	0.200814	0.752	0.757	1.38954e-65	CTRL	TJP1
LRRN1	1.21889e-69	0.218893	0.816	0.817	3.25067e-65	CTRL	LRRN1
SPAG9	1.42343e-69	0.200104	0.773	0.769	3.79613e-65	CTRL	SPAG9
AKR1C3	3.28983e-69	0.2406	0.913	0.912	8.77364e-65	CTRL	AKR1C3
CLDN1	1.17195e-68	0.264749	0.786	0.731	3.12546e-64	CTRL	CLDN1
KIAA1109	4.22367e-68	0.217522	0.745	0.727	1.12641e-63	CTRL	KIAA1109
ACIN1	4.58724e-68	0.202259	0.758	0.751	1.22337e-63	CTRL	ACIN1
LUCAT1	7.81801e-67	0.298809	0.371	0.258	2.08499e-62	CTRL	LUCAT1
GPX2	1.85743e-66	0.320811	0.708	0.653	4.95359e-62	CTRL	GPX2
MIR205HG	3.03309e-66	0.212405	0.925	0.932	8.08895e-62	CTRL	MIR205HG
KIF21A	3.23788e-66	0.200849	0.798	0.775	8.63511e-62	CTRL	KIF21A
MAN1A1	8.26779e-66	0.206028	0.563	0.489	2.20494e-61	CTRL	MAN1A1
RNF19A	1.84917e-65	0.223332	0.814	0.803	4.93154e-61	CTRL	RNF19A
FMO3	1.03071e-62	0.349389	0.592	0.478	2.7488e-58	CTRL	FMO3
NQO1	1.43216e-62	0.243184	0.67	0.628	3.81944e-58	CTRL	NQO1
BPIFA1	3.11042e-62	0.59641	0.893	0.911	8.29517e-58	CTRL	BPIFA1
VMP1	3.13884e-62	0.205287	0.995	0.988	8.37097e-58	CTRL	VMP1
SLC4A7	1.3646e-60	0.216982	0.612	0.571	3.63925e-56	CTRL	SLC4A7
ALDH3A2	2.04164e-60	0.252031	0.766	0.752	5.44485e-56	CTRL	ALDH3A2
DNAJC2	2.23042e-60	0.211068	0.698	0.698	5.94831e-56	CTRL	DNAJC2
NTS	2.58302e-59	0.231847	0.186	0.094	6.88866e-55	CTRL	NTS
ANKLE2	3.41232e-59	0.213216	0.703	0.689	9.10031e-55	CTRL	ANKLE2
BHLHE40	3.51901e-58	0.250621	0.945	0.949	9.38485e-54	CTRL	BHLHE40
ANKRD50	8.87925e-58	0.216194	0.681	0.658	2.36801e-53	CTRL	ANKRD50
NRIP1	2.61895e-54	0.208301	0.666	0.655	6.98447e-50	CTRL	NRIP1
AGL	2.75121e-54	0.214736	0.673	0.639	7.3372e-50	CTRL	AGL
ADH1C	8.5435e-54	0.251295	0.79	0.683	2.27847e-49	CTRL	ADH1C
LXN	9.3526e-54	0.201891	0.521	0.465	2.49424e-49	CTRL	LXN
ARHGAP21	2.13623e-52	0.20858	0.745	0.749	5.6971e-48	CTRL	ARHGAP21
TMEM106B	9.451e-51	0.200626	0.892	0.914	2.52049e-46	CTRL	TMEM106B
SPON2	7.06513e-50	0.273187	0.596	0.533	1.8842e-45	CTRL	SPON2
ARRDC3	5.02435e-49	0.233018	0.898	0.923	1.33994e-44	CTRL	ARRDC3
MMP10	2.55193e-47	0.307658	0.591	0.491	6.80574e-43	CTRL	MMP10
UGT2A1	1.36889e-46	0.237988	0.58	0.506	3.6507e-42	CTRL	UGT2A1
VMO1	4.96873e-46	0.380686	0.991	0.982	1.32511e-41	CTRL	VMO1
DSP	5.09881e-46	0.277649	0.951	0.949	1.3598e-41	CTRL	DSP
TPM4	1.39401e-44	0.236127	0.946	0.969	3.71768e-40	CTRL	TPM4
IVNS1ABP	1.68258e-44	0.231393	0.695	0.693	4.48728e-40	CTRL	IVNS1ABP
HSD17B2	4.43475e-44	0.22966	0.671	0.635	1.1827e-39	CTRL	HSD17B2
TKT	7.87608e-44	0.204349	0.923	0.932	2.10047e-39	CTRL	TKT
CCDC80	1.90252e-43	0.301082	0.866	0.865	5.07382e-39	CTRL	CCDC80
STATH	5.0662e-43	0.362891	0.212	0.132	1.35111e-38	CTRL	STATH
SVOPL	1.18611e-39	0.222563	0.253	0.178	3.16323e-35	CTRL	SVOPL
MT1X	1.6116e-39	0.266516	0.985	0.97	4.29797e-35	CTRL	MT1X
PMEPA1	2.81674e-39	0.267229	0.595	0.545	7.51196e-35	CTRL	PMEPA1
SERPINA3	1.4953e-38	0.479291	0.634	0.554	3.98782e-34	CTRL	SERPINA3
SERPINB3	2.59067e-38	0.308127	0.993	0.949	6.90906e-34	CTRL	SERPINB3
TNC	3.99266e-38	0.269218	0.475	0.411	1.0648e-33	CTRL	TNC
TGM2	1.95462e-36	0.292698	0.693	0.692	5.21277e-32	CTRL	TGM2
ADAM28	2.42155e-36	0.205093	0.828	0.791	6.45802e-32	CTRL	ADAM28
AQP5	6.53044e-35	0.270056	0.76	0.644	1.7416e-30	CTRL	AQP5
ITGB6	2.15676e-30	0.272499	0.593	0.589	5.75187e-26	CTRL	ITGB6
SCD	3.66337e-30	0.254654	0.781	0.813	9.76985e-26	CTRL	SCD
PSAP	2.66225e-29	0.200436	0.984	0.995	7.09995e-25	CTRL	PSAP
INSIG1	3.57007e-27	0.230023	0.7	0.718	9.52103e-23	CTRL	INSIG1
STEAP4	6.43842e-26	0.2858	0.715	0.72	1.71706e-21	CTRL	STEAP4
SLURP2	5.3149e-25	0.326143	0.923	0.926	1.41743e-20	CTRL	SLURP2
TIMP1	5.34942e-23	0.221488	0.738	0.783	1.42664e-18	CTRL	TIMP1
MT2A	1.93791e-17	0.314162	0.838	0.848	5.16822e-13	CTRL	MT2A
FABP5	6.45574e-15	0.238843	0.844	0.835	1.72168e-10	CTRL	FABP5
SCGB1A1	2.67146e-12	1.03011	0.611	0.614	7.12453e-08	CTRL	SCGB1A1
AHNAK2	2.39545e-05	0.205641	0.557	0.589	0.638844	CTRL	AHNAK2
LY6D	0.0011237	0.2537	0.494	0.512	1	CTRL	LY6D
		Secretory Cells: Mom upregulated genes vs. Control
	p_val	avg_log2FC	pct.1	pct.2	p_val_adj	cluster	gene
CXCL2	0	1.39649	0.686	0.424	0	Mom	CXCL2
IFI27	0	1.26599	0.892	0.624	0	Mom	IFI27
XIST	0	1.13918	0.964	0.209	0	Mom	XIST
SPRR3	0	0.902146	0.702	0.402	0	Mom	SPRR3
CSTB	0	0.85916	1	1	0	Mom	CSTB
UPK1B	0	0.839791	0.82	0.477	0	Mom	UPK1B
TMEM45A	0	0.678475	0.491	0.189	0	Mom	TMEM45A
CRABP2	0	0.616944	0.865	0.623	0	Mom	CRABP2
TMSB10	0	0.598886	1	1	0	Mom	TMSB10
APOL1	0	0.579605	0.818	0.575	0	Mom	APOL1
HLA-B	0	0.563929	0.999	0.997	0	Mom	HLA-B
CLIC3	0	0.562527	0.702	0.343	0	Mom	CLIC3
CTSC	0	0.549994	0.986	0.904	0	Mom	CTSC
GSN	0	0.540754	0.999	0.997	0	Mom	GSN
RPS4X	0	0.534421	1	1	0	Mom	RPS4X
UCP2	0	0.45969	0.775	0.469	0	Mom	UCP2
TSPO	0	0.43003	0.996	0.985	0	Mom	TSPO
GAPDH	0	0.391037	1	0.999	0	Mom	GAPDH
LGALS3BP	0	0.373538	0.99	0.934	0	Mom	LGALS3BP
EEF1A1	0	0.371488	1	1	0	Mom	EEF1A1
RPS9	2.12614e-305	0.287089	1	1	5.67021e-301	Mom	RPS9
RAC1	1.01738e-302	0.374655	0.999	0.996	2.71325e-298	Mom	RAC1
RPL12	4.17732e-298	0.306886	1	1	1.11405e-293	Mom	RPL12
HLA-C	1.13411e-292	0.434794	1	0.969	3.02455e-288	Mom	HLA-C
HLA-DRB5	4.0566e-279	0.248327	0.227	0.025	1.08185e-274	Mom	HLA-DRB5
CCL20	3.09465e-278	1.52022	0.36	0.098	8.25311e-274	Mom	CCL20
MT-CO1	7.98315e-275	0.312782	1	1	2.12903e-270	Mom	MT-CO1
HES4	1.17204e-271	0.527317	0.972	0.893	3.12571e-267	Mom	HES4
SPINK5	9.21214e-267	0.332489	0.543	0.248	2.45679e-262	Mom	SPINK5
LINC01559	9.68805e-265	0.315012	0.684	0.382	2.58371e-260	Mom	LINC01559
FXYD3	1.96317e-263	0.310829	1	0.999	5.23557e-259	Mom	FXYD3
SPRR1B	7.96463e-261	0.644474	0.544	0.259	2.12409e-256	Mom	SPRR1B
TPM2	2.86034e-259	0.296229	0.524	0.232	7.62824e-255	Mom	TPM2
CXCL3	2.50651e-257	1.42614	0.616	0.386	6.68462e-253	Mom	CXCL3
HLA-DQB1	1.78779e-250	0.348238	0.66	0.383	4.76786e-246	Mom	HLA-DQB1
QSOX1	9.1481e-244	0.331152	0.902	0.737	2.43971e-239	Mom	QSOX1
HS3ST1	1.06696e-243	0.486246	0.93	0.818	2.84547e-239	Mom	HS3ST1
MT-ND3	1.24434e-243	0.318213	1	1	3.31852e-239	Mom	MT-ND3
S100A6	1.35251e-243	0.431685	1	1	3.60701e-239	Mom	S100A6
TCN1	3.53412e-243	0.499309	0.638	0.377	9.42514e-239	Mom	TCN1
C19orf33	1.91928e-242	0.327609	0.994	0.978	5.11853e-238	Mom	C19orf33
C3	1.22982e-240	0.497288	0.998	0.979	3.27982e-236	Mom	C3
CSTA	1.84421e-233	0.552318	0.746	0.536	4.91831e-229	Mom	CSTA
RPL28	6.51678e-232	0.218845	1	1	1.73796e-227	Mom	RPL28
FGFR3	4.69101e-226	0.271437	0.734	0.461	1.25105e-221	Mom	FGFR3
PPDPF	7.70727e-223	0.270542	0.995	0.988	2.05545e-218	Mom	PPDPF
NFKBIA	3.26487e-219	0.737395	0.92	0.818	8.70709e-215	Mom	NFKBIA
ADRB2	2.12149e-216	0.354009	0.731	0.49	5.65781e-212	Mom	ADRB2
DEFB4A	7.94393e-216	0.41453	0.22	0.04	2.11857e-211	Mom	DEFB4A
PON2	5.78953e-215	0.303346	0.869	0.668	1.54401e-210	Mom	PON2
S100A9	8.89539e-214	0.846233	0.996	0.995	2.37231e-209	Mom	S100A9
RPN2	2.83327e-212	0.288396	0.981	0.918	7.55606e-208	Mom	RPN2
UPK3BL1	1.11552e-210	0.54643	0.902	0.775	2.97497e-206	Mom	UPK3BL1
SH3YL1	2.96266e-199	0.262427	0.875	0.724	7.90112e-195	Mom	SH3YL1
CX3CL1	1.4544e-198	0.31824	0.66	0.42	3.87875e-194	Mom	CX3CL1
SPRR2A	8.54089e-196	0.554593	0.354	0.133	2.27777e-191	Mom	SPRR2A
RAMP1	3.7062e-194	0.42051	0.502	0.258	9.88405e-190	Mom	RAMP1
AGRN	9.77632e-194	0.231722	0.741	0.485	2.60725e-189	Mom	AGRN
RPL3	1.0786e-193	0.248922	1	1	2.87651e-189	Mom	RPL3
S100A8	1.80227e-193	1.52048	0.629	0.405	4.80648e-189	Mom	S100A8
CLIC1	1.79009e-190	0.252595	0.997	0.983	4.77399e-186	Mom	CLIC1
RPS23	1.58225e-187	0.238384	0.999	1	4.21969e-183	Mom	RPS23
MALL	2.39222e-186	0.253624	0.652	0.389	6.3798e-182	Mom	MALL
PHLDA2	9.99625e-186	0.451925	0.906	0.751	2.6659e-181	Mom	PHLDA2
SERPINB2	1.01725e-185	0.495803	0.326	0.123	2.71291e-181	Mom	SERPINB2
ZFP36	4.21715e-185	0.331007	0.906	0.735	1.12467e-180	Mom	ZFP36
CFD	1.97601e-184	0.252829	0.555	0.304	5.26983e-180	Mom	CFD
PPA1	7.35659e-181	0.274133	0.985	0.948	1.96193e-176	Mom	PPA1
P4HB	1.53837e-178	0.291294	0.982	0.927	4.10267e-174	Mom	P4HB
KRT19	8.00418e-178	0.300356	1	1	2.13464e-173	Mom	KRT19
CYBA	5.39707e-175	0.284863	1	0.991	1.43935e-170	Mom	CYBA
TACSTD2	1.08817e-172	0.280389	1	0.999	2.90203e-168	Mom	TACSTD2
C4orf19	1.228e-172	0.223424	0.655	0.412	3.27494e-168	Mom	C4orf19
TMEM59	1.53777e-170	0.234202	1	0.998	4.10109e-166	Mom	TMEM59
CXCL8	4.37265e-166	0.924058	0.824	0.708	1.16614e-161	Mom	CXCL8
B2M	8.94801e-166	0.251069	1	1	2.38635e-161	Mom	B2M
ACTB	1.47227e-165	0.317332	1	0.999	3.92639e-161	Mom	ACTB
ARPC3	5.00383e-164	0.22626	0.998	0.997	1.33447e-159	Mom	ARPC3
SLC16A3	3.77923e-163	0.245519	0.869	0.686	1.00788e-158	Mom	SLC16A3
FAM3D	2.30306e-162	0.6503	0.744	0.616	6.14204e-158	Mom	FAM3D
PDLIM1	2.60504e-162	0.330325	0.983	0.946	6.94739e-158	Mom	PDLIM1
HLA-F	1.38195e-160	0.210755	0.677	0.435	3.68552e-156	Mom	HLA-F
CXCL6	1.30294e-158	1.00605	0.61	0.411	3.47481e-154	Mom	CXCL6
TSPAN3	2.7412e-157	0.247258	0.973	0.917	7.31052e-153	Mom	TSPAN3
CSF3	4.23963e-157	0.304144	0.178	0.036	1.13067e-152	Mom	CSF3
DUSP5	8.11491e-156	0.384666	0.759	0.569	2.16416e-151	Mom	DUSP5
SLC25A6	3.68808e-153	0.237295	0.99	0.967	9.83573e-149	Mom	SLC25A6
SDC1	5.11489e-153	0.270295	0.973	0.915	1.36409e-148	Mom	SDC1
DHRS9	8.57359e-150	0.404212	0.98	0.948	2.28649e-145	Mom	DHRS9
TNFAIP3	2.87999e-149	0.597228	0.592	0.379	7.68065e-145	Mom	TNFAIP3
RAB25	4.35682e-147	0.240436	0.978	0.938	1.16192e-142	Mom	RAB25
PI3	4.52126e-147	1.20171	0.873	0.865	1.20578e-142	Mom	PI3
PDZK1IP1	2.10633e-145	0.628276	0.835	0.702	5.61737e-141	Mom	PDZK1IP1
AGR2	8.52784e-143	0.395155	0.996	0.989	2.27429e-138	Mom	AGR2
MARCKSL1	7.88115e-142	0.355871	0.955	0.858	2.10182e-137	Mom	MARCKSL1
ATP1B1	1.92767e-141	0.272135	1	0.998	5.14092e-137	Mom	ATP1B1
GBP3	2.84584e-141	0.231644	0.84	0.646	7.58957e-137	Mom	GBP3
CD74	7.03146e-140	0.415633	0.981	0.929	1.87522e-135	Mom	CD74
MYL12A	3.78953e-139	0.29033	0.998	0.992	1.01063e-134	Mom	MYL12A
TNFRSF6B	1.03273e-138	0.320061	0.174	0.043	2.7542e-134	Mom	TNFRSF6B
ZFAS1	5.13343e-138	0.241954	0.997	0.979	1.36903e-133	Mom	ZFAS1
BCAS1	2.19734e-136	0.20191	0.709	0.484	5.86007e-132	Mom	BCAS1
UBD	3.42229e-135	0.2065	0.3	0.126	9.1269e-131	Mom	UBD
SAT1	3.33152e-134	0.26547	1	1	8.88483e-130	Mom	SAT1
NDUFS5	1.91568e-131	0.240836	0.995	0.973	5.10892e-127	Mom	NDUFS5
UBB	6.10482e-131	0.234075	0.997	0.99	1.62809e-126	Mom	UBB
CD47	8.42779e-131	0.329505	0.915	0.789	2.24761e-126	Mom	CD47
ADIRF	4.71652e-130	0.476342	0.94	0.894	1.25785e-125	Mom	ADIRF
VSIG2	7.72345e-130	0.273087	0.83	0.653	2.05977e-125	Mom	VSIG2
IDO1	5.07716e-129	0.327698	0.53	0.328	1.35403e-124	Mom	IDO1
CITED4	9.66816e-129	0.371026	0.76	0.565	2.5784e-124	Mom	CITED4
CEACAM7	1.13902e-128	0.329804	0.3	0.134	3.03765e-124	Mom	CEACAM7
ETHE1	2.43788e-128	0.202808	0.827	0.658	6.50157e-124	Mom	ETHE1
ARHGDIB	5.57313e-127	0.247338	0.774	0.597	1.4863e-122	Mom	ARHGDIB
CASP4	5.65874e-127	0.22922	0.938	0.833	1.50913e-122	Mom	CASP4
CLDN4	1.65118e-122	0.306403	0.987	0.944	4.40353e-118	Mom	CLDN4
RCN2	1.70637e-122	0.209946	0.946	0.836	4.55072e-118	Mom	RCN2
RPL22L1	4.39848e-121	0.219052	0.781	0.581	1.17303e-116	Mom	RPL22L1
ZG16B	1.69862e-120	0.391616	0.744	0.552	4.53006e-116	Mom	ZG16B
LAPTM4A	1.70393e-119	0.225251	0.997	0.983	4.54421e-115	Mom	LAPTM4A
FSTL1	3.05626e-117	0.215264	0.553	0.342	8.15073e-113	Mom	FSTL1
ADM	2.24389e-115	0.247047	0.561	0.366	5.98422e-111	Mom	ADM
IL1A	6.85898e-115	0.426098	0.201	0.068	1.82922e-110	Mom	IL1A
S100A13	9.25369e-114	0.232799	0.982	0.917	2.46787e-109	Mom	S100A13
CCND2	1.42701e-111	0.259888	0.386	0.214	3.80569e-107	Mom	CCND2
PAPSS2	2.03063e-111	0.308865	0.576	0.401	5.41548e-107	Mom	PAPSS2
COMT	2.68244e-111	0.211983	0.981	0.943	7.15379e-107	Mom	COMT
MED24	1.52852e-109	0.277446	0.546	0.369	4.07642e-105	Mom	MED24
AL356234.2	2.22872e-109	0.203011	0.252	0.109	5.94376e-105	Mom	AL356234.2
GRN	3.01779e-109	0.22319	0.998	0.988	8.04815e-105	Mom	GRN
PPP1R15A	1.90537e-108	0.353846	0.806	0.658	5.08144e-104	Mom	PPP1R15A
IVL	1.91356e-106	0.478302	0.292	0.138	5.10329e-102	Mom	IVL
SRD5A3	1.09474e-105	0.34589	0.898	0.801	2.91957e-101	Mom	SRD5A3
TF	1.14075e-105	0.24085	0.591	0.386	3.04226e-101	Mom	TF
HLA-A	7.57789e-104	0.211522	1	0.997	2.02095e-99	Mom	HLA-A
PPIA	1.64549e-103	0.209981	0.998	0.995	4.38837e-99	Mom	PPIA
KLF6	6.43199e-103	0.371499	0.872	0.767	1.71535e-98	Mom	KLF6
DUSP1	2.92147e-102	0.278839	0.95	0.877	7.79126e-98	Mom	DUSP1
SNHG8	4.17549e-102	0.204567	0.882	0.754	1.11356e-97	Mom	SNHG8
MARCKS	6.40441e-102	0.316241	0.978	0.929	1.70799e-97	Mom	MARCKS
MFSD10	9.46139e-102	0.223959	0.888	0.731	2.52326e-97	Mom	MFSD10
TMEM265	2.89484e-101	0.245786	0.948	0.841	7.72024e-97	Mom	TMEM265
CKB	1.03281e-100	0.270884	0.678	0.491	2.75441e-96	Mom	CKB
TMEM165	1.03825e-100	0.21006	0.988	0.958	2.76892e-96	Mom	TMEM165
IL32	5.43717e-100	0.261869	0.309	0.153	1.45004e-95	Mom	IL32
LCN2	6.71709e-100	0.622486	1	0.99	1.79138e-95	Mom	LCN2
NDRG2	9.41937e-100	0.206233	0.78	0.636	2.51205e-95	Mom	NDRG2
CXCL1	1.82079e-98	0.756505	0.936	0.912	4.85586e-94	Mom	CXCL1
PIP	1.1077e-97	0.372104	0.443	0.284	2.95412e-93	Mom	PIP
SEC61G	2.14334e-97	0.210938	0.984	0.945	5.71608e-93	Mom	SEC61G
ERO1A	1.078e-96	0.211399	0.948	0.867	2.87492e-92	Mom	ERO1A
BID	1.16919e-96	0.235693	0.906	0.765	3.1181e-92	Mom	BID
CXCL5	5.0471e-96	0.720091	0.176	0.061	1.34601e-91	Mom	CXCL5
JUNB	7.45072e-96	0.222209	0.986	0.956	1.98703e-91	Mom	JUNB
EDN1	2.92246e-95	0.337075	0.306	0.158	7.7939e-91	Mom	EDN1
SELENOM	1.96238e-94	0.227459	0.732	0.54	5.23346e-90	Mom	SELENOM
TNFRSF21	3.15656e-94	0.21852	0.845	0.682	8.41823e-90	Mom	TNFRSF21
C15orf48	1.51777e-93	0.685368	0.683	0.551	4.04773e-89	Mom	C15orf48
FGFBP1	9.38556e-93	0.211442	0.583	0.388	2.50303e-88	Mom	FGFBP1
CRYM	1.06533e-92	0.260073	0.332	0.183	2.84112e-88	Mom	CRYM
PHACTR2	5.35821e-90	0.245583	0.863	0.741	1.42898e-85	Mom	PHACTR2
IRAK3	1.86613e-89	0.299498	0.713	0.575	4.97679e-85	Mom	IRAK3
RAB9A	9.06621e-89	0.203106	0.895	0.765	2.41787e-84	Mom	RAB9A
CLDN7	1.47302e-88	0.228751	0.998	0.988	3.92839e-84	Mom	CLDN7
PPIB	1.05058e-85	0.206604	0.989	0.963	2.80179e-81	Mom	PPIB
KRT13	1.14321e-85	0.896378	0.698	0.564	3.04883e-81	Mom	KRT13
CDC42EP5	7.69588e-85	0.213724	0.898	0.769	2.05242e-80	Mom	CDC42EP5
CFB	1.29392e-83	0.505243	0.945	0.874	3.45076e-79	Mom	CFB
ABRACL	2.9367e-83	0.213489	0.967	0.913	7.83189e-79	Mom	ABRACL
S100A14	6.69689e-83	0.264247	0.949	0.924	1.78599e-78	Mom	S100A14
DYNLL1	8.55735e-83	0.21809	0.997	0.994	2.28216e-78	Mom	DYNLL1
DOC2B	1.04925e-82	0.389546	0.467	0.334	2.79825e-78	Mom	DOC2B
IL1B	1.05947e-81	0.389552	0.161	0.059	2.82551e-77	Mom	IL1B
PRSS22	4.84968e-80	0.238104	0.956	0.887	1.29336e-75	Mom	PRSS22
SNHG29	8.03274e-79	0.205487	0.988	0.964	2.14225e-74	Mom	SNHG29
SLC26A4	1.16664e-76	0.743165	0.227	0.115	3.11132e-72	Mom	SLC26A4
SLC40A1	2.19265e-74	0.210158	0.718	0.579	5.84759e-70	Mom	SLC40A1
HLA-DRA	2.25984e-74	0.350039	0.803	0.668	6.02677e-70	Mom	HLA-DRA
NRARP	3.00043e-74	0.204565	0.679	0.52	8.00186e-70	Mom	NRARP
MYL12B	5.17528e-73	0.218186	0.999	0.998	1.38019e-68	Mom	MYL12B
ANXA3	6.44589e-72	0.275502	0.809	0.658	1.71906e-67	Mom	ANXA3
CDKN2A	2.45211e-71	0.204367	0.792	0.575	6.53953e-67	Mom	CDKN2A
IFNGR1	4.46496e-69	0.213744	0.932	0.835	1.19076e-64	Mom	IFNGR1
BIRC3	3.02236e-65	0.228411	0.634	0.483	8.06033e-61	Mom	BIRC3
SGK1	1.35769e-62	0.255973	0.866	0.821	3.62082e-58	Mom	SGK1
IGFBP3	4.18101e-59	0.426631	0.976	0.956	1.11503e-54	Mom	IGFBP3
JPT1	3.67108e-57	0.204155	0.966	0.924	9.79039e-53	Mom	JPT1
S100P	4.54574e-57	0.285707	0.948	0.89	1.2123e-52	Mom	S100P
SLC6A14	1.72215e-56	0.209851	0.927	0.858	4.59279e-52	Mom	SLC6A14
TRIM16	4.71993e-56	0.210331	0.85	0.708	1.25876e-51	Mom	TRIM16
NFKBIZ	2.51072e-55	0.205582	0.859	0.761	6.69585e-51	Mom	NFKBIZ
KRT15	1.29793e-49	0.252419	0.755	0.616	3.46144e-45	Mom	KRT15
FTH1	1.48621e-47	0.206301	1	1	3.96358e-43	Mom	FTH1
PLAU	2.16697e-45	0.506422	0.436	0.322	5.77909e-41	Mom	PLAU
LIF	5.73388e-45	0.219404	0.334	0.231	1.52917e-40	Mom	LIF
SAA2	1.57125e-44	0.586813	0.536	0.43	4.19038e-40	Mom	SAA2
MUC1	8.14148e-44	0.298468	0.992	0.994	2.17125e-39	Mom	MUC1
IL1RN	8.66433e-44	0.213487	0.519	0.405	2.31069e-39	Mom	IL1RN
BPIFB4	9.59711e-43	0.311338	0.242	0.151	2.55945e-38	Mom	BPIFB4
ISG15	2.15571e-42	0.236018	0.747	0.573	5.74906e-38	Mom	ISG15
MUC5B	1.90335e-34	0.438623	0.3	0.21	5.07605e-30	Mom	MUC5B
TCIM	9.68096e-30	0.202042	0.577	0.495	2.58181e-25	Mom	TCIM
SDC4	7.91446e-29	0.232351	0.92	0.834	2.11071e-24	Mom	SDC4
ALDH3A1	1.73221e-27	0.219711	0.785	0.745	4.61964e-23	Mom	ALDH3A1
ANKRD36C	2.566e-20	0.24589	0.659	0.581	6.84326e-16	Mom	ANKRD36C
ICAM1	9.4978e-18	0.363838	0.464	0.394	2.53297e-13	Mom	ICAM1
GPRC5A	1.54859e-16	0.263693	0.865	0.805	4.12993e-12	Mom	GPRC5A
SAA1	1.46466e-15	0.526713	0.579	0.522	3.9061e-11	Mom	SAA1
TSPAN8	6.28674e-14	0.209086	0.418	0.355	1.67661e-09	Mom	TSPAN8
PIGR	4.45795e-11	0.249209	0.925	0.904	1.18889e-06	Mom	PIGR
LINC00342	2.40405e-08	0.233733	0.685	0.631	0.000641135	Mom	LINC00342
GSTA1	0.00037831	0.279866	0.73	0.731	1	Mom	GSTA1

## Sheet: Cil_PCDvMom_markers
		Ciliated Cells: Mom upregulated genes vs. PCD
	p_val	avg_log2FC	pct.1	pct.2	p_val_adj	cluster	gene
IFI27	0	0.840247	0.892	0.534	0	Mom	IFI27
XIST	0	0.825216	0.964	0.331	0	Mom	XIST
RPS27L	0	0.74827	0.987	0.945	0	Mom	RPS27L
GSN	0	0.629011	0.999	0.998	0	Mom	GSN
HLA-B	0	0.573657	0.999	0.982	0	Mom	HLA-B
HLA-DQB1	0	0.496549	0.66	0.172	0	Mom	HLA-DQB1
HLA-DRB5	1.42932e-279	0.266341	0.227	0.007	3.81186e-275	Mom	HLA-DRB5
TMSB10	5.71999e-245	0.443882	1	1	1.52546e-240	Mom	TMSB10
TF	5.56806e-239	0.549852	0.591	0.322	1.48495e-234	Mom	TF
TMSB4X	5.26998e-236	0.519687	1	1	1.40545e-231	Mom	TMSB4X
B2M	7.48654e-223	0.303244	1	1	1.99659e-218	Mom	B2M
CD47	3.29329e-222	0.458966	0.915	0.783	8.78289e-218	Mom	CD47
GPRC5A	8.78214e-218	0.73302	0.865	0.702	2.34211e-213	Mom	GPRC5A
FMO3	1.56228e-211	0.578162	0.478	0.229	4.16644e-207	Mom	FMO3
SRI	1.14315e-192	0.435161	0.987	0.961	3.04868e-188	Mom	SRI
TM4SF1	8.12239e-192	0.71497	0.625	0.389	2.16616e-187	Mom	TM4SF1
DYNLT1	6.42334e-188	0.297288	0.994	0.988	1.71304e-183	Mom	DYNLT1
FBLN1	1.87045e-183	0.579309	0.75	0.548	4.98831e-179	Mom	FBLN1
PHPT1	1.26375e-182	0.341165	0.992	0.973	3.37031e-178	Mom	PHPT1
TPM2	7.38052e-180	0.315497	0.524	0.29	1.96831e-175	Mom	TPM2
PAX8-AS1	1.7383e-178	0.206231	0.411	0.173	4.63588e-174	Mom	PAX8-AS1
CLIC3	7.56165e-173	0.428104	0.702	0.489	2.01662e-168	Mom	CLIC3
S100A11	1.41082e-171	0.275701	1	1	3.76253e-167	Mom	S100A11
ADAM9	4.71802e-171	0.33381	0.957	0.872	1.25825e-166	Mom	ADAM9
ANXA3	2.65168e-169	0.449115	0.809	0.639	7.07176e-165	Mom	ANXA3
RPS4X	3.46806e-168	0.252703	1	1	9.24897e-164	Mom	RPS4X
BAX	1.2733e-166	0.351552	0.91	0.808	3.39575e-162	Mom	BAX
IFI27L2	6.91927e-165	0.258808	0.856	0.704	1.8453e-160	Mom	IFI27L2
GDF15	4.23098e-161	0.577645	0.869	0.694	1.12836e-156	Mom	GDF15
TMEM265	1.08654e-159	0.342101	0.948	0.874	2.8977e-155	Mom	TMEM265
STS	6.96641e-159	0.239328	0.645	0.42	1.85787e-154	Mom	STS
WFDC2	4.13808e-157	0.354386	1	1	1.10358e-152	Mom	WFDC2
ATP6V0E1	4.168e-155	0.274257	0.998	0.995	1.11156e-150	Mom	ATP6V0E1
ZMAT3	2.73411e-152	0.346113	0.842	0.684	7.29159e-148	Mom	ZMAT3
OCIAD2	1.03017e-150	0.296002	0.959	0.898	2.74735e-146	Mom	OCIAD2
DYNLL1	5.03252e-150	0.301379	0.997	0.996	1.34212e-145	Mom	DYNLL1
MUC20	4.38647e-149	0.335888	0.996	0.99	1.16983e-144	Mom	MUC20
MYL6	8.7234e-149	0.333624	1	1	2.32644e-144	Mom	MYL6
C15orf48	1.32356e-148	0.690878	0.683	0.45	3.52981e-144	Mom	C15orf48
IVL	8.61412e-146	0.633784	0.292	0.106	2.2973e-141	Mom	IVL
SERPINA3	2.15164e-143	0.774121	0.554	0.341	5.73821e-139	Mom	SERPINA3
CDKN1A	1.26803e-140	0.412951	0.881	0.76	3.3817e-136	Mom	CDKN1A
DHRS9	8.00323e-140	0.393386	0.98	0.946	2.13438e-135	Mom	DHRS9
C4orf3	5.24651e-139	0.251839	0.984	0.971	1.39919e-134	Mom	C4orf3
CD24	5.60261e-139	0.535975	0.993	0.976	1.49416e-134	Mom	CD24
S100A10	2.15815e-138	1.04701	0.901	0.87	5.75556e-134	Mom	S100A10
RHOBTB3	2.94706e-137	0.358593	0.949	0.885	7.85951e-133	Mom	RHOBTB3
CAV2	9.36846e-135	0.290375	0.927	0.852	2.49847e-130	Mom	CAV2
GBP3	9.60836e-134	0.251443	0.84	0.643	2.56245e-129	Mom	GBP3
MYL12B	4.21152e-132	0.306289	0.999	0.999	1.12317e-127	Mom	MYL12B
RNASEK	8.93263e-132	0.249496	0.997	0.995	2.38224e-127	Mom	RNASEK
HIST1H2AC	6.11312e-129	0.28825	0.691	0.5	1.63031e-124	Mom	HIST1H2AC
HLA-F	1.91615e-127	0.212244	0.677	0.473	5.11018e-123	Mom	HLA-F
PCSK1N	5.0018e-127	0.23315	0.305	0.128	1.33393e-122	Mom	PCSK1N
CLU	3.11115e-126	0.43018	0.863	0.768	8.29711e-122	Mom	CLU
SLC2A1	2.07909e-125	0.275325	0.825	0.682	5.54472e-121	Mom	SLC2A1
CDKN2A	4.10359e-125	0.409146	0.792	0.641	1.09439e-120	Mom	CDKN2A
SRD5A3	8.32073e-122	0.35022	0.898	0.771	2.21906e-117	Mom	SRD5A3
NTN4	2.35413e-121	0.237708	0.774	0.586	6.27823e-117	Mom	NTN4
SERINC2	1.69834e-120	0.243703	0.979	0.942	4.52929e-116	Mom	SERINC2
LAPTM4A	2.94464e-120	0.241806	0.997	0.991	7.85307e-116	Mom	LAPTM4A
LY6D	3.97657e-119	0.514371	0.512	0.314	1.06051e-114	Mom	LY6D
MYL12A	4.03276e-118	0.294899	0.998	0.996	1.0755e-113	Mom	MYL12A
CTSA	6.78885e-117	0.25225	0.928	0.844	1.81052e-112	Mom	CTSA
IGFBP3	1.32087e-116	0.535625	0.976	0.945	3.52263e-112	Mom	IGFBP3
SORBS2	3.79317e-116	0.316825	0.764	0.613	1.0116e-111	Mom	SORBS2
TMEM59	1.26819e-115	0.206648	1	0.999	3.38213e-111	Mom	TMEM59
GNG10	3.64166e-115	0.240544	0.973	0.944	9.71194e-111	Mom	GNG10
ERO1A	3.65546e-115	0.261357	0.948	0.884	9.74874e-111	Mom	ERO1A
KRT13	5.49448e-115	0.75112	0.698	0.515	1.46532e-110	Mom	KRT13
LINC01559	5.50304e-115	0.248445	0.684	0.507	1.46761e-110	Mom	LINC01559
PRDX2	1.05951e-113	0.23588	0.994	0.988	2.8256e-109	Mom	PRDX2
LGALS3BP	1.33546e-113	0.23627	0.99	0.963	3.56153e-109	Mom	LGALS3BP
HLA-A	8.66724e-113	0.228517	1	0.997	2.31147e-108	Mom	HLA-A
CEACAM6	1.35595e-111	0.447572	0.902	0.799	3.61619e-107	Mom	CEACAM6
MACC1	5.00294e-111	0.357286	0.762	0.598	1.33424e-106	Mom	MACC1
ABRACL	6.20854e-110	0.266719	0.967	0.932	1.65575e-105	Mom	ABRACL
CRABP2	6.23546e-110	0.395758	0.865	0.766	1.66293e-105	Mom	CRABP2
STOM	8.97901e-110	0.272793	0.851	0.707	2.39461e-105	Mom	STOM
FSTL1	7.41215e-108	0.258695	0.553	0.371	1.97675e-103	Mom	FSTL1
PIP	1.45109e-107	0.430129	0.443	0.268	3.86992e-103	Mom	PIP
SOX9	1.80751e-107	0.269685	0.271	0.116	4.82044e-103	Mom	SOX9
CARD16	2.47923e-107	0.225513	0.601	0.423	6.61186e-103	Mom	CARD16
CD59	8.4939e-105	0.212234	0.999	0.998	2.26524e-100	Mom	CD59
NOP10	9.4484e-105	0.257472	0.964	0.927	2.51979e-100	Mom	NOP10
CST6	1.46902e-104	0.231225	0.16	0.039	3.91773e-100	Mom	CST6
TNFRSF12A	3.9964e-103	0.471492	0.683	0.533	1.0658e-98	Mom	TNFRSF12A
BST2	2.13708e-102	0.247582	0.749	0.555	5.69938e-98	Mom	BST2
PLAU	9.09992e-102	0.824048	0.436	0.267	2.42686e-97	Mom	PLAU
SEC61G	1.60067e-101	0.228322	0.984	0.969	4.26884e-97	Mom	SEC61G
TAX1BP3	1.75595e-101	0.234299	0.94	0.883	4.68295e-97	Mom	TAX1BP3
SUB1	1.15659e-100	0.232525	0.984	0.968	3.08452e-96	Mom	SUB1
LAMB3	1.73487e-100	0.254198	0.888	0.781	4.62673e-96	Mom	LAMB3
H3F3B	1.41649e-99	0.226266	1	1	3.77765e-95	Mom	H3F3B
FTH1	2.47653e-99	0.318528	1	1	6.60465e-95	Mom	FTH1
TIMP2	7.52496e-99	0.284162	0.689	0.524	2.00683e-94	Mom	TIMP2
JPT1	1.89248e-98	0.284769	0.966	0.938	5.04707e-94	Mom	JPT1
MIF	7.28347e-98	0.208276	0.998	0.999	1.94243e-93	Mom	MIF
MMP7	1.35082e-97	0.272474	0.555	0.354	3.60249e-93	Mom	MMP7
TACSTD2	1.51385e-97	0.217612	1	0.999	4.03729e-93	Mom	TACSTD2
FYB1	7.53912e-97	0.248107	0.33	0.169	2.01061e-92	Mom	FYB1
CSTB	1.37978e-96	0.401548	1	1	3.67974e-92	Mom	CSTB
ANKRD1	3.26032e-95	0.304046	0.169	0.049	8.69496e-91	Mom	ANKRD1
RARRES1	4.62794e-95	0.636235	0.918	0.779	1.23422e-90	Mom	RARRES1
PRSS22	1.38812e-94	0.261958	0.956	0.894	3.70198e-90	Mom	PRSS22
TINAGL1	2.32999e-94	0.200731	0.383	0.218	6.21386e-90	Mom	TINAGL1
FHL2	2.05499e-92	0.215565	0.751	0.593	5.48046e-88	Mom	FHL2
F3	3.19404e-92	0.358047	0.992	0.983	8.51819e-88	Mom	F3
GRN	3.36957e-92	0.216321	0.998	0.99	8.98631e-88	Mom	GRN
NDUFS5	4.9842e-92	0.2212	0.995	0.992	1.32924e-87	Mom	NDUFS5
SELENOM	7.06632e-92	0.221147	0.732	0.559	1.88452e-87	Mom	SELENOM
GNG5	1.04488e-91	0.207098	0.995	0.992	2.7866e-87	Mom	GNG5
TRIM16	1.4561e-89	0.339222	0.85	0.753	3.88327e-85	Mom	TRIM16
REXO2	1.7814e-89	0.233911	0.943	0.888	4.75081e-85	Mom	REXO2
SPRR1B	3.7913e-89	0.361344	0.544	0.362	1.0111e-84	Mom	SPRR1B
IDO1	5.80261e-89	0.210403	0.53	0.334	1.5475e-84	Mom	IDO1
RAB32	2.17078e-88	0.272366	0.726	0.584	5.78925e-84	Mom	RAB32
MIR4435-2HG	3.16176e-88	0.219642	0.733	0.597	8.43209e-84	Mom	MIR4435-2HG
CDC42EP3	3.23644e-88	0.251544	0.745	0.599	8.63127e-84	Mom	CDC42EP3
MARCKSL1	2.56775e-86	0.293882	0.955	0.869	6.84793e-82	Mom	MARCKSL1
RAB9A	4.87966e-85	0.224337	0.895	0.816	1.30136e-80	Mom	RAB9A
CXCL6	4.4092e-84	0.58023	0.61	0.436	1.17589e-79	Mom	CXCL6
PDZK1IP1	4.42381e-83	0.29356	0.835	0.691	1.17979e-78	Mom	PDZK1IP1
DHRS3	6.44289e-83	0.261497	0.929	0.837	1.71825e-78	Mom	DHRS3
CLDN7	1.68894e-82	0.238543	0.998	0.995	4.50422e-78	Mom	CLDN7
PMEPA1	1.26772e-81	0.230746	0.545	0.38	3.38089e-77	Mom	PMEPA1
SPRR2A	3.12295e-80	0.423334	0.354	0.199	8.32859e-76	Mom	SPRR2A
ZG16B	1.83231e-77	0.233802	0.744	0.556	4.88659e-73	Mom	ZG16B
ATP6V0B	3.44099e-77	0.206566	0.991	0.967	9.17677e-73	Mom	ATP6V0B
S100A8	1.63018e-76	0.948321	0.629	0.478	4.34752e-72	Mom	S100A8
SERPINB2	1.00145e-75	0.450876	0.326	0.189	2.67077e-71	Mom	SERPINB2
LITAF	1.0996e-75	0.258619	0.97	0.951	2.93252e-71	Mom	LITAF
DEFB1	1.13164e-75	0.28887	0.529	0.38	3.01798e-71	Mom	DEFB1
CITED4	1.32064e-75	0.365429	0.76	0.639	3.52201e-71	Mom	CITED4
IFNGR1	4.11848e-75	0.270727	0.932	0.843	1.09836e-70	Mom	IFNGR1
IL1RN	2.52943e-74	0.298448	0.519	0.362	6.74574e-70	Mom	IL1RN
JUND	1.58165e-73	0.252324	0.967	0.928	4.21811e-69	Mom	JUND
EIF6	5.13713e-72	0.200948	0.951	0.903	1.37002e-67	Mom	EIF6
MFSD10	3.62814e-71	0.20732	0.888	0.799	9.67588e-67	Mom	MFSD10
VWA5A	3.86276e-71	0.223909	0.796	0.665	1.03016e-66	Mom	VWA5A
CIB1	2.471e-70	0.211717	0.993	0.98	6.5899e-66	Mom	CIB1
KRT23	4.61847e-70	0.416852	0.712	0.561	1.2317e-65	Mom	KRT23
TMEM45A	1.06084e-69	0.334253	0.491	0.339	2.82915e-65	Mom	TMEM45A
ANXA4	1.07967e-68	0.215242	0.922	0.852	2.87937e-64	Mom	ANXA4
DSG2	1.86651e-65	0.211156	0.852	0.758	4.97779e-61	Mom	DSG2
PDLIM1	1.26124e-64	0.25936	0.983	0.975	3.36359e-60	Mom	PDLIM1
PHLDA2	3.52169e-64	0.321455	0.906	0.843	9.392e-60	Mom	PHLDA2
CDKN2B	4.04562e-64	0.260384	0.705	0.584	1.07893e-59	Mom	CDKN2B
LCN2	8.02865e-64	0.263245	1	0.996	2.14116e-59	Mom	LCN2
CCL20	6.94009e-63	1.01092	0.36	0.219	1.85085e-58	Mom	CCL20
BPGM	3.45109e-62	0.209209	0.513	0.37	9.20371e-58	Mom	BPGM
CTSC	4.3981e-62	0.22551	0.986	0.966	1.17293e-57	Mom	CTSC
EDN1	7.63012e-62	0.322382	0.306	0.181	2.03488e-57	Mom	EDN1
C6orf132	4.24458e-61	0.205811	0.844	0.776	1.13199e-56	Mom	C6orf132
ADM	6.9218e-61	0.201542	0.561	0.412	1.84598e-56	Mom	ADM
KRT17	2.47461e-59	1.19416	0.688	0.639	6.59955e-55	Mom	KRT17
ZFP36	5.0676e-59	0.217362	0.906	0.848	1.35148e-54	Mom	ZFP36
CFB	8.85682e-59	0.205843	0.945	0.851	2.36202e-54	Mom	CFB
GPNMB	1.00254e-57	0.201448	0.973	0.932	2.67369e-53	Mom	GPNMB
SPATS2L	5.48988e-57	0.204822	0.91	0.866	1.4641e-52	Mom	SPATS2L
HES4	3.85732e-56	0.277446	0.972	0.959	1.02871e-51	Mom	HES4
TRAM1	4.1858e-56	0.279017	0.963	0.934	1.11631e-51	Mom	TRAM1
RND3	3.68909e-55	0.275965	0.902	0.842	9.83843e-51	Mom	RND3
TFPI2	7.83699e-55	0.34306	0.512	0.389	2.09005e-50	Mom	TFPI2
SDC4	1.52787e-54	0.301391	0.92	0.853	4.07468e-50	Mom	SDC4
WNT4	7.999e-54	0.293355	0.697	0.594	2.13325e-49	Mom	WNT4
IER3	1.00295e-53	0.30459	0.958	0.926	2.67477e-49	Mom	IER3
NFKBIA	2.31755e-53	0.441558	0.92	0.857	6.18067e-49	Mom	NFKBIA
SAA2	8.89909e-52	0.376392	0.536	0.388	2.3733e-47	Mom	SAA2
TPM1	1.12805e-50	0.270132	0.81	0.728	3.0084e-46	Mom	TPM1
PLK2	1.17416e-50	0.20864	0.955	0.919	3.13137e-46	Mom	PLK2
S100A9	7.26031e-49	0.473285	0.996	0.998	1.93625e-44	Mom	S100A9
MARCKS	1.25476e-48	0.30387	0.978	0.951	3.34631e-44	Mom	MARCKS
ICAM1	2.80241e-48	0.52346	0.464	0.344	7.47374e-44	Mom	ICAM1
SOX4	1.18526e-46	0.217164	0.989	0.969	3.16098e-42	Mom	SOX4
ACTB	4.23543e-45	0.207357	1	1	1.12955e-40	Mom	ACTB
SFN	5.45134e-44	0.281019	0.878	0.819	1.45382e-39	Mom	SFN
IL32	8.70086e-44	0.242767	0.309	0.199	2.32043e-39	Mom	IL32
ISG15	1.29293e-43	0.293114	0.747	0.625	3.44812e-39	Mom	ISG15
LIF	1.52112e-43	0.216799	0.334	0.225	4.05667e-39	Mom	LIF
IL1B	9.14518e-43	0.361341	0.161	0.08	2.43893e-38	Mom	IL1B
CXCL1	7.19436e-42	0.468954	0.936	0.899	1.91866e-37	Mom	CXCL1
CXCL3	7.21461e-40	0.558973	0.616	0.493	1.92406e-35	Mom	CXCL3
DDIT4	1.19236e-39	0.272096	0.806	0.731	3.17989e-35	Mom	DDIT4
ITGB8	1.60344e-39	0.212028	0.715	0.602	4.27621e-35	Mom	ITGB8
IL1A	1.96746e-39	0.371288	0.201	0.114	5.24701e-35	Mom	IL1A
SPRR3	4.40497e-39	0.390067	0.702	0.627	1.17476e-34	Mom	SPRR3
TUBB	8.56081e-39	0.206661	0.94	0.907	2.28308e-34	Mom	TUBB
KRT15	9.8068e-38	0.297864	0.755	0.676	2.61537e-33	Mom	KRT15
CXCL8	1.58528e-37	0.433975	0.824	0.725	4.22778e-33	Mom	CXCL8
IRF1	1.96075e-35	0.290994	0.878	0.807	5.22913e-31	Mom	IRF1
NMB	2.26651e-35	0.263078	0.666	0.572	6.04456e-31	Mom	NMB
CXCL2	5.14651e-35	0.482654	0.686	0.565	1.37252e-30	Mom	CXCL2
APOL1	9.72854e-31	0.208465	0.818	0.737	2.59451e-26	Mom	APOL1
SOD2	1.73193e-29	0.209738	0.921	0.873	4.61889e-25	Mom	SOD2
FGFBP1	3.24903e-29	0.23341	0.583	0.505	8.66484e-25	Mom	FGFBP1
RAB11FIP1	1.14099e-25	0.210744	0.965	0.956	3.0429e-21	Mom	RAB11FIP1
RBP1	2.67117e-23	0.240361	0.693	0.63	7.12374e-19	Mom	RBP1
SLURP2	9.99733e-23	0.246274	0.926	0.907	2.66619e-18	Mom	SLURP2
ALDH1A3	1.23319e-21	0.290972	0.906	0.846	3.28878e-17	Mom	ALDH1A3
FABP5	1.15166e-17	0.248222	0.835	0.821	3.07137e-13	Mom	FABP5
SERPINB4	8.35294e-17	0.272719	0.704	0.659	2.22764e-12	Mom	SERPINB4
TNFAIP3	1.4781e-13	0.216143	0.592	0.502	3.94195e-09	Mom	TNFAIP3
CCND1	2.20182e-13	0.21162	0.934	0.916	5.87202e-09	Mom	CCND1
PI3	0.000295923	0.237876	0.873	0.951	1	Mom	PI3
		Ciliated Cells: PCD upregulated genes vs. Mom
	p_val	avg_log2FC	pct.1	pct.2	p_val_adj	cluster	gene
RPS4Y1	0	1.94752	0.654	0	0	PCD	RPS4Y1
DDX3Y	0	0.337942	0.418	0	0	PCD	DDX3Y
EIF1AY	0	0.333078	0.417	0	0	PCD	EIF1AY
PRKY	0	0.292196	0.365	0	0	PCD	PRKY
USP9Y	0	0.27721	0.373	0	0	PCD	USP9Y
LINC00278	0	0.246164	0.331	0	0	PCD	LINC00278
CHP2	1.4373e-298	0.461308	0.626	0.348	3.83314e-294	PCD	CHP2
PTPRZ1	2.35262e-196	0.362564	0.805	0.626	6.27422e-192	PCD	PTPRZ1
NFAT5	7.73008e-178	0.358006	0.95	0.868	2.06154e-173	PCD	NFAT5
AKR1C2	1.16673e-175	0.372118	0.989	0.978	3.11156e-171	PCD	AKR1C2
ELF5	7.74443e-147	0.294079	0.684	0.5	2.06536e-142	PCD	ELF5
ATP12A	1.60893e-135	0.422581	0.697	0.51	4.29084e-131	PCD	ATP12A
EEF2	6.49529e-132	0.223833	0.999	0.997	1.73223e-127	PCD	EEF2
ALOX15	3.09863e-126	0.39252	0.916	0.816	8.26374e-122	PCD	ALOX15
RIMS1	1.64217e-124	0.249731	0.73	0.546	4.3795e-120	PCD	RIMS1
TMEM213	1.96693e-123	0.320857	0.408	0.226	5.2456e-119	PCD	TMEM213
RPL34	1.12027e-122	0.211539	1	1	2.98764e-118	PCD	RPL34
ALDH3A1	2.95616e-122	0.371825	0.928	0.785	7.88379e-118	PCD	ALDH3A1
RPS8	5.26551e-120	0.247217	1	1	1.40426e-115	PCD	RPS8
NCL	2.43482e-117	0.312381	0.989	0.973	6.49342e-113	PCD	NCL
GSTA1	5.89517e-114	0.357668	0.886	0.73	1.57218e-109	PCD	GSTA1
SOX2	3.55471e-109	0.287623	0.928	0.858	9.48005e-105	PCD	SOX2
ADH1C	2.22799e-102	0.50679	0.859	0.683	5.94183e-98	PCD	ADH1C
NBEA	2.17351e-99	0.240428	0.811	0.735	5.79654e-95	PCD	NBEA
RBM25	5.33701e-98	0.217458	0.955	0.922	1.42333e-93	PCD	RBM25
CYP4B1	5.05888e-91	0.362295	0.85	0.777	1.34915e-86	PCD	CYP4B1
SLK	1.24219e-90	0.247223	0.939	0.902	3.3128e-86	PCD	SLK
TSHZ2	2.07325e-90	0.218767	0.804	0.706	5.52915e-86	PCD	TSHZ2
TNFRSF18	6.8392e-87	0.207998	0.475	0.32	1.82395e-82	PCD	TNFRSF18
VPS13C	2.93508e-86	0.245631	0.977	0.962	7.82757e-82	PCD	VPS13C
POR	1.13465e-85	0.232867	0.978	0.96	3.02599e-81	PCD	POR
NEAT1	1.60774e-85	0.255586	0.999	0.999	4.28768e-81	PCD	NEAT1
CRIP1	9.09111e-85	0.252298	0.519	0.371	2.42451e-80	PCD	CRIP1
SORD	2.25491e-82	0.211336	0.885	0.829	6.01361e-78	PCD	SORD
RTN3	6.23641e-82	0.201464	0.916	0.864	1.66319e-77	PCD	RTN3
UGT2A1	1.12816e-81	0.417061	0.63	0.506	3.00869e-77	PCD	UGT2A1
PLEKHA5	1.33848e-81	0.204476	0.873	0.824	3.56958e-77	PCD	PLEKHA5
AQP5	5.10402e-81	0.446927	0.821	0.644	1.36119e-76	PCD	AQP5
MRTFB	9.63444e-80	0.212889	0.788	0.692	2.56941e-75	PCD	MRTFB
STIM2	2.48448e-79	0.210961	0.91	0.838	6.62587e-75	PCD	STIM2
HNRNPU	1.04098e-77	0.211778	0.983	0.98	2.7762e-73	PCD	HNRNPU
ALDH1A1	4.72177e-75	0.281512	0.993	0.966	1.25925e-70	PCD	ALDH1A1
BPIFA1	5.59392e-75	0.607071	0.975	0.911	1.49184e-70	PCD	BPIFA1
MT-ND4L	5.4744e-73	0.428966	0.931	0.907	1.45997e-68	PCD	MT-ND4L
CAPS	1.96607e-72	0.25871	0.769	0.677	5.24332e-68	PCD	CAPS
RPS18	4.34783e-72	0.206628	1	1	1.15952e-67	PCD	RPS18
PTGFR	1.43257e-71	0.23248	0.658	0.546	3.82051e-67	PCD	PTGFR
MT-ND6	1.25446e-70	0.290043	0.917	0.874	3.34553e-66	PCD	MT-ND6
PLEKHS1	6.68518e-70	0.210328	0.87	0.796	1.78287e-65	PCD	PLEKHS1
GOLGB1	2.83593e-69	0.203983	0.968	0.95	7.56315e-65	PCD	GOLGB1
MALAT1	2.71026e-68	0.246936	1	1	7.22799e-64	PCD	MALAT1
NFIA	5.71815e-68	0.224816	0.962	0.941	1.52497e-63	PCD	NFIA
PRKAR2B	1.20394e-67	0.218198	0.587	0.465	3.21078e-63	PCD	PRKAR2B
ADH7	2.48411e-67	0.295089	0.717	0.594	6.62487e-63	PCD	ADH7
ADAM28	7.80649e-67	0.21994	0.885	0.791	2.08191e-62	PCD	ADAM28
ATP1B3	3.54611e-65	0.200158	0.985	0.97	9.45713e-61	PCD	ATP1B3
GAS5	9.1434e-64	0.444718	0.961	0.965	2.43845e-59	PCD	GAS5
GK5	2.43491e-62	0.205283	0.938	0.862	6.49365e-58	PCD	GK5
TNFSF10	3.39483e-61	0.217538	0.988	0.984	9.05367e-57	PCD	TNFSF10
PTMS	1.26113e-56	0.21498	0.949	0.919	3.36331e-52	PCD	PTMS
TFF3	9.92795e-56	0.669534	0.156	0.068	2.64768e-51	PCD	TFF3
AQP3	6.46884e-54	0.224162	0.999	0.99	1.72518e-49	PCD	AQP3
ARL4A	8.04137e-54	0.24709	0.765	0.701	2.14455e-49	PCD	ARL4A
VMO1	1.41415e-52	0.468041	0.992	0.982	3.77139e-48	PCD	VMO1
AKR1C1	1.68598e-52	0.258133	0.963	0.968	4.49633e-48	PCD	AKR1C1
MT-ND5	1.73547e-52	0.226278	0.999	0.998	4.62833e-48	PCD	MT-ND5
BPIFB1	5.45886e-52	0.383207	0.921	0.84	1.45582e-47	PCD	BPIFB1
MUC5AC	3.86448e-50	0.955088	0.332	0.221	1.03062e-45	PCD	MUC5AC
RARRES2	6.39171e-48	0.250879	0.695	0.611	1.7046e-43	PCD	RARRES2
SLC26A2	7.8917e-48	0.244443	0.612	0.529	2.10464e-43	PCD	SLC26A2
SYNE2	3.54234e-43	0.240729	0.933	0.916	9.44705e-39	PCD	SYNE2
GABPB1-AS1	2.46103e-41	0.230425	0.763	0.725	6.56331e-37	PCD	GABPB1-AS1
TMC5	1.17179e-37	0.210943	0.899	0.876	3.12505e-33	PCD	TMC5
SERPINB3	1.40701e-36	0.404667	0.983	0.949	3.75234e-32	PCD	SERPINB3
CSTA	2.51872e-34	0.228999	0.813	0.746	6.71718e-30	PCD	CSTA
HEY1	3.96373e-33	0.200151	0.601	0.525	1.05709e-28	PCD	HEY1
DSP	6.39731e-32	0.227965	0.966	0.949	1.7061e-27	PCD	DSP
ERMN	2.02202e-22	0.239557	0.159	0.103	5.39254e-18	PCD	ERMN
LYPD2	2.98767e-15	0.285871	0.999	0.995	7.96782e-11	PCD	LYPD2
PSCA	6.83871e-09	0.216114	0.878	0.845	0.000182382	PCD	PSCA
MMP10	1.62997e-07	0.568721	0.522	0.491	0.00434698	PCD	MMP10
UPK3BL1	0.000947501	0.323081	0.85	0.902	1	PCD	UPK3BL1

## Sheet: Bas_PCDvMom_markers
		Basal Cells: Mom upregulated genes vs. PCD
	p_val	avg_log2FC	pct.1	pct.2	p_val_adj	cluster	gene
IFI27	0	1.14605	0.796	0.374	0	Mom	IFI27
HLA-DQB1	0	0.749212	0.586	0.135	0	Mom	HLA-DQB1
HLA-B	0	0.695459	0.99	0.907	0	Mom	HLA-B
B2M	0	0.449842	1	1	0	Mom	B2M
BST2	0	0.405569	0.591	0.287	0	Mom	BST2
RPS4X	0	0.304159	1	1	0	Mom	RPS4X
PAX8-AS1	0	0.254793	0.425	0.169	0	Mom	PAX8-AS1
HLA-DRB1	0	0.237637	0.329	0.1	0	Mom	HLA-DRB1
ANXA10	1.33676e-268	0.217135	0.248	0.063	3.565e-264	Mom	ANXA10
SELENOM	4.32991e-262	0.284103	0.542	0.309	1.15474e-257	Mom	SELENOM
IGFBP6	9.61177e-261	0.614961	0.68	0.475	2.56336e-256	Mom	IGFBP6
TMSB4X	6.19634e-236	0.295758	1	1	1.6525e-231	Mom	TMSB4X
RPS27L	1.01843e-235	0.449462	0.965	0.898	2.71605e-231	Mom	RPS27L
XIST	2.27976e-228	0.247708	0.926	0.488	6.0799e-224	Mom	XIST
LXN	1.47044e-211	0.403498	0.479	0.28	3.92151e-207	Mom	LXN
FTH1	7.80428e-211	0.283342	1	1	2.08132e-206	Mom	FTH1
HLA-A	1.20297e-203	0.265519	0.999	0.994	3.20819e-199	Mom	HLA-A
TMSB10	1.7129e-199	0.320142	1	1	4.56813e-195	Mom	TMSB10
TXN	5.79175e-189	0.313411	1	0.998	1.5446e-184	Mom	TXN
DHRS3	2.43036e-187	0.374831	0.955	0.869	6.48153e-183	Mom	DHRS3
SERINC2	1.00961e-185	0.275598	0.977	0.941	2.69253e-181	Mom	SERINC2
FMO3	8.30791e-177	0.20232	0.255	0.097	2.21564e-172	Mom	FMO3
OCIAD2	4.51009e-173	0.285299	0.99	0.956	1.2028e-168	Mom	OCIAD2
C4orf3	7.02751e-168	0.236414	0.988	0.962	1.87417e-163	Mom	C4orf3
ATP6V0E1	1.36477e-166	0.232782	1	0.997	3.63971e-162	Mom	ATP6V0E1
GUK1	1.21047e-158	0.20362	0.996	0.984	3.2282e-154	Mom	GUK1
MYL12B	1.50917e-157	0.213102	1	1	4.0248e-153	Mom	MYL12B
MGST3	1.40414e-156	0.238852	0.99	0.964	3.74471e-152	Mom	MGST3
JPT1	5.57897e-156	0.275314	0.995	0.98	1.48785e-151	Mom	JPT1
SRI	1.20197e-155	0.285742	0.965	0.913	3.20553e-151	Mom	SRI
PHPT1	2.22621e-153	0.359387	0.991	0.973	5.93708e-149	Mom	PHPT1
PPDPF	2.07868e-152	0.215185	0.994	0.981	5.54364e-148	Mom	PPDPF
TGM2	4.41292e-152	0.441319	0.423	0.26	1.17688e-147	Mom	TGM2
DYNLT1	3.25674e-149	0.208081	0.993	0.978	8.68541e-145	Mom	DYNLT1
KRT15	7.63727e-144	0.748223	0.876	0.778	2.03678e-139	Mom	KRT15
CRABP2	4.73279e-141	0.377672	0.85	0.749	1.26219e-136	Mom	CRABP2
GRN	1.1025e-139	0.270866	0.998	0.994	2.94027e-135	Mom	GRN
HLA-DRA	2.04478e-137	0.207783	0.308	0.157	5.45323e-133	Mom	HLA-DRA
ABRACL	5.0221e-137	0.239076	0.976	0.935	1.33934e-132	Mom	ABRACL
DYNLL1	3.3051e-134	0.241233	0.999	0.998	8.81437e-130	Mom	DYNLL1
TMEM59	3.86783e-134	0.202448	0.998	0.992	1.03151e-129	Mom	TMEM59
SELENOP	3.26176e-133	0.357586	0.852	0.746	8.6988e-129	Mom	SELENOP
CLEC2B	2.43701e-130	0.225792	0.61	0.443	6.49927e-126	Mom	CLEC2B
PDLIM1	1.06753e-128	0.259104	0.993	0.99	2.847e-124	Mom	PDLIM1
DBI	4.52863e-128	0.209981	0.993	0.98	1.20774e-123	Mom	DBI
UPP1	3.94483e-127	0.221626	0.659	0.503	1.05205e-122	Mom	UPP1
S100A10	6.80895e-127	0.253863	1	0.999	1.81588e-122	Mom	S100A10
TM7SF3	1.91921e-124	0.27643	0.911	0.819	5.11834e-120	Mom	TM7SF3
LGALS7B	9.35769e-124	0.251174	0.712	0.581	2.4956e-119	Mom	LGALS7B
CD74	5.13983e-123	0.308554	0.791	0.672	1.37074e-118	Mom	CD74
MIF	9.41545e-123	0.211665	1	0.999	2.51101e-118	Mom	MIF
FHL2	2.02807e-122	0.384582	0.874	0.759	5.40867e-118	Mom	FHL2
EIF6	3.62757e-122	0.215123	0.944	0.872	9.67436e-118	Mom	EIF6
CST3	9.62404e-120	0.233774	0.998	0.997	2.56664e-115	Mom	CST3
PHLDA2	6.23593e-119	0.34783	0.907	0.847	1.66306e-114	Mom	PHLDA2
NOP10	2.22029e-118	0.220308	0.974	0.928	5.9213e-114	Mom	NOP10
RARRES1	2.12449e-116	0.42362	0.377	0.23	5.66581e-112	Mom	RARRES1
CBR1	2.02594e-114	0.272486	0.888	0.804	5.40299e-110	Mom	CBR1
TPM2	5.36611e-113	0.274626	0.742	0.587	1.43109e-108	Mom	TPM2
CLIC3	1.9185e-110	0.240054	0.571	0.418	5.11644e-106	Mom	CLIC3
REXO2	1.29516e-105	0.206405	0.964	0.916	3.45406e-101	Mom	REXO2
HAS3	3.13649e-104	0.203037	0.492	0.346	8.3647e-100	Mom	HAS3
CDKN2A	8.31229e-104	0.407147	0.865	0.762	2.21681e-99	Mom	CDKN2A
SFN	1.55455e-100	0.292179	0.995	0.989	4.14583e-96	Mom	SFN
BAX	1.67688e-99	0.230009	0.843	0.735	4.47208e-95	Mom	BAX
ID1	3.43064e-99	0.255229	0.99	0.986	9.14918e-95	Mom	ID1
DDIT4	3.78719e-96	0.308516	0.823	0.724	1.01001e-91	Mom	DDIT4
PGAM1	4.34249e-91	0.207919	0.99	0.967	1.1581e-86	Mom	PGAM1
COL3A1	2.62161e-89	0.226021	0.57	0.402	6.99156e-85	Mom	COL3A1
TINAGL1	2.24344e-87	0.225818	0.824	0.697	5.98303e-83	Mom	TINAGL1
GPRC5A	2.95659e-87	0.245604	0.873	0.78	7.88494e-83	Mom	GPRC5A
FTL	1.05187e-86	0.230367	1	1	2.80523e-82	Mom	FTL
TXNDC17	5.25643e-85	0.230372	0.988	0.967	1.40184e-80	Mom	TXNDC17
KRT13	3.57499e-84	0.418354	0.755	0.63	9.53415e-80	Mom	KRT13
RBP1	1.2248e-83	0.249851	0.988	0.966	3.26643e-79	Mom	RBP1
CST6	3.21272e-82	0.223047	0.293	0.177	8.568e-78	Mom	CST6
GDF15	2.0084e-77	0.290649	0.537	0.408	5.35621e-73	Mom	GDF15
CLCA2	1.62994e-76	0.231595	0.629	0.532	4.34688e-72	Mom	CLCA2
PHLDA1	5.1975e-76	0.278772	0.594	0.47	1.38612e-71	Mom	PHLDA1
FABP5	3.0136e-75	0.362209	0.976	0.958	8.03696e-71	Mom	FABP5
COL17A1	1.04569e-74	0.258911	0.772	0.656	2.78876e-70	Mom	COL17A1
FYB1	3.87946e-73	0.223678	0.822	0.717	1.03461e-68	Mom	FYB1
IGFBP7	6.64862e-72	0.208208	0.986	0.963	1.77312e-67	Mom	IGFBP7
TIMP1	2.54529e-70	0.584352	0.752	0.699	6.78802e-66	Mom	TIMP1
IGFBP3	2.96958e-67	0.261222	0.974	0.948	7.91958e-63	Mom	IGFBP3
SERPINA3	2.38218e-65	0.368282	0.222	0.132	6.35303e-61	Mom	SERPINA3
SPOCK1	1.41032e-64	0.21152	0.388	0.283	3.76119e-60	Mom	SPOCK1
SH3BGRL3	2.29304e-62	0.216663	0.997	0.99	6.11531e-58	Mom	SH3BGRL3
CPA4	9.5797e-62	0.319011	0.502	0.412	2.55481e-57	Mom	CPA4
CAV1	4.89867e-56	0.29278	0.885	0.818	1.30643e-51	Mom	CAV1
CLU	1.11286e-55	0.222988	0.875	0.834	2.96788e-51	Mom	CLU
GALNT1	2.13394e-55	0.304081	0.943	0.899	5.69101e-51	Mom	GALNT1
FXYD3	3.01498e-54	0.228657	0.998	0.996	8.04065e-50	Mom	FXYD3
TNFRSF12A	6.44809e-53	0.230445	0.957	0.925	1.71964e-48	Mom	TNFRSF12A
DAPL1	2.38813e-46	0.256678	0.683	0.619	6.3689e-42	Mom	DAPL1
GJB2	5.10296e-41	0.354737	0.636	0.574	1.36091e-36	Mom	GJB2
TPM1	9.86306e-39	0.322462	0.971	0.94	2.63038e-34	Mom	TPM1
DUSP2	2.50011e-38	0.203718	0.342	0.261	6.66755e-34	Mom	DUSP2
ADIRF	1.34556e-36	0.26649	0.675	0.65	3.58847e-32	Mom	ADIRF
MARCKSL1	2.50767e-35	0.210961	0.846	0.811	6.68769e-31	Mom	MARCKSL1
S100A8	2.55147e-33	0.577741	0.386	0.304	6.80451e-29	Mom	S100A8
AREG	5.77857e-33	0.248607	0.403	0.319	1.54109e-28	Mom	AREG
ACKR3	8.38789e-31	0.218143	0.905	0.888	2.23697e-26	Mom	ACKR3
CYP26A1	1.79486e-29	0.240132	0.37	0.293	4.78671e-25	Mom	CYP26A1
KRT7	9.18617e-27	0.281328	0.684	0.632	2.44986e-22	Mom	KRT7
TM4SF1	1.33336e-26	0.22185	0.65	0.576	3.55594e-22	Mom	TM4SF1
LGALS1	2.10994e-26	0.366007	0.68	0.609	5.62699e-22	Mom	LGALS1
FGFBP1	2.31908e-24	0.412487	0.536	0.502	6.18475e-20	Mom	FGFBP1
MDK	1.08937e-23	0.220134	0.889	0.867	2.90523e-19	Mom	MDK
FN1	2.14612e-21	0.33339	0.557	0.513	5.72349e-17	Mom	FN1
MT1E	3.37742e-21	0.206214	0.707	0.664	9.00724e-17	Mom	MT1E
LCN2	2.05364e-16	0.472525	0.828	0.794	5.47686e-12	Mom	LCN2
SPRR2A	1.48274e-14	0.300925	0.177	0.135	3.95431e-10	Mom	SPRR2A
C15orf48	1.93409e-14	0.429141	0.357	0.297	5.15803e-10	Mom	C15orf48
LY6D	2.44439e-12	0.495421	0.478	0.432	6.51895e-08	Mom	LY6D
SLURP2	1.09783e-09	0.25351	0.345	0.31	2.92781e-05	Mom	SLURP2
CSTB	6.41879e-09	0.286807	0.999	0.997	0.000171183	Mom	CSTB
SPRR2D	7.12624e-09	0.309852	0.158	0.128	0.00019005	Mom	SPRR2D
SPRR1B	1.46738e-08	0.311176	0.531	0.49	0.000391336	Mom	SPRR1B
KRT6B	2.44046e-07	0.286959	0.128	0.106	0.00650845	Mom	KRT6B
MSMB	4.35367e-05	0.270346	0.475	0.49	1	Mom	MSMB
LGALS7	0.000200583	0.47135	0.417	0.464	1	Mom	LGALS7
S100A9	0.000490558	0.510832	0.744	0.732	1	Mom	S100A9
		Basal Cells: PCD upregulated genes vs. Mom
	p_val	avg_log2FC	pct.1	pct.2	p_val_adj	cluster	gene
RPS4Y1	0	1.8461	0.494	0	0	PCD	RPS4Y1
RPS26	0	0.403251	0.998	0.998	0	PCD	RPS26
DDX3Y	0	0.272972	0.303	0	0	PCD	DDX3Y
EIF1AY	0	0.264244	0.296	0	0	PCD	EIF1AY
PRKY	0	0.250689	0.27	0	0	PCD	PRKY
USP9Y	0	0.240387	0.274	0	0	PCD	USP9Y
GABPB1-AS1	6.32233e-296	0.452558	0.727	0.582	1.6861e-291	PCD	GABPB1-AS1
NCL	3.74626e-260	0.372599	0.989	0.975	9.99089e-256	PCD	NCL
DSP	6.30261e-259	0.470547	0.997	0.993	1.68084e-254	PCD	DSP
MT-ND5	3.40103e-223	0.450271	1	0.999	9.0702e-219	PCD	MT-ND5
MT-ND4L	1.88595e-221	0.734296	0.87	0.804	5.02965e-217	PCD	MT-ND4L
AHNAK	4.48285e-221	0.323135	0.996	0.987	1.19553e-216	PCD	AHNAK
SVOPL	1.50276e-193	0.344953	0.407	0.23	4.00772e-189	PCD	SVOPL
HNRNPU	3.94384e-191	0.281226	0.988	0.978	1.05178e-186	PCD	HNRNPU
VPS13C	1.12814e-174	0.35882	0.928	0.891	3.00864e-170	PCD	VPS13C
EZR	1.14627e-165	0.256521	0.981	0.968	3.05698e-161	PCD	EZR
ATP12A	6.08956e-164	0.287682	0.279	0.131	1.62402e-159	PCD	ATP12A
MT-ND6	4.59733e-154	0.389731	0.905	0.852	1.22606e-149	PCD	MT-ND6
AHR	2.20803e-149	0.309353	0.803	0.731	5.88859e-145	PCD	AHR
BPIFA1	7.82013e-149	0.413009	0.749	0.634	2.08555e-144	PCD	BPIFA1
ITGAV	6.56266e-139	0.414522	0.955	0.967	1.7502e-134	PCD	ITGAV
CRIP1	1.69354e-135	0.383709	0.346	0.203	4.5165e-131	PCD	CRIP1
VMP1	6.50529e-133	0.244687	0.994	0.981	1.7349e-128	PCD	VMP1
GOLGB1	2.11493e-132	0.260054	0.955	0.929	5.64031e-128	PCD	GOLGB1
SYNE2	4.65485e-132	0.287365	0.948	0.909	1.2414e-127	PCD	SYNE2
EHF	5.93685e-128	0.354257	0.911	0.877	1.5833e-123	PCD	EHF
C3	1.52729e-127	0.372021	0.729	0.624	4.07312e-123	PCD	C3
LGR4	2.42635e-124	0.270205	0.86	0.813	6.47084e-120	PCD	LGR4
LYPD2	4.28839e-124	0.211758	0.722	0.566	1.14367e-119	PCD	LYPD2
MT1X	4.50007e-122	0.410761	0.989	0.985	1.20012e-117	PCD	MT1X
FTX	9.41762e-121	0.245676	0.808	0.719	2.51159e-116	PCD	FTX
SF3B1	1.52848e-118	0.227148	0.947	0.931	4.07631e-114	PCD	SF3B1
SCPEP1	3.88665e-113	0.273015	0.956	0.935	1.03653e-108	PCD	SCPEP1
LINC00511	1.13119e-112	0.236299	0.848	0.795	3.01676e-108	PCD	LINC00511
HIST1H1E	6.04748e-108	0.220563	0.36	0.244	1.6128e-103	PCD	HIST1H1E
SLK	1.87997e-105	0.22339	0.915	0.877	5.01368e-101	PCD	SLK
RRBP1	1.84396e-104	0.206991	0.899	0.862	4.91765e-100	PCD	RRBP1
IGFBP5	8.13683e-104	0.248065	0.528	0.381	2.17001e-99	PCD	IGFBP5
PCM1	7.97084e-103	0.213352	0.852	0.803	2.12574e-98	PCD	PCM1
NFAT5	2.84255e-102	0.231951	0.809	0.743	7.58079e-98	PCD	NFAT5
DDX17	5.44951e-102	0.201404	0.978	0.97	1.45333e-97	PCD	DDX17
PRKDC	6.38433e-102	0.209692	0.901	0.871	1.70264e-97	PCD	PRKDC
RNF19A	1.66036e-101	0.23709	0.737	0.663	4.42803e-97	PCD	RNF19A
MYOF	5.92401e-101	0.281825	0.964	0.951	1.57987e-96	PCD	MYOF
JUN	1.19747e-97	0.254562	0.984	0.978	3.19354e-93	PCD	JUN
ALDH3A1	1.94441e-96	0.352732	0.852	0.703	5.18555e-92	PCD	ALDH3A1
SPECC1	9.6354e-96	0.26408	0.792	0.749	2.56966e-91	PCD	SPECC1
BAZ2B	3.68992e-95	0.234659	0.846	0.811	9.84064e-91	PCD	BAZ2B
PTGS2	2.8975e-94	0.459799	0.673	0.592	7.72735e-90	PCD	PTGS2
POLR2J3	3.12924e-94	0.233699	0.835	0.796	8.34538e-90	PCD	POLR2J3
TCF4	4.84296e-93	0.232364	0.78	0.71	1.29157e-88	PCD	TCF4
ADAM28	1.83658e-91	0.27799	0.619	0.54	4.89798e-87	PCD	ADAM28
FOSB	1.64899e-88	0.216658	0.882	0.808	4.39769e-84	PCD	FOSB
EGR1	3.54759e-88	0.223811	0.961	0.927	9.46108e-84	PCD	EGR1
ABCA13	2.61099e-87	0.229124	0.398	0.279	6.96325e-83	PCD	ABCA13
SOX2	2.3291e-86	0.229555	0.656	0.567	6.21149e-82	PCD	SOX2
CHD4	3.23581e-86	0.200286	0.909	0.887	8.62959e-82	PCD	CHD4
AKAP9	2.26569e-85	0.203856	0.946	0.922	6.04237e-81	PCD	AKAP9
ALCAM	3.06322e-85	0.253955	0.994	0.994	8.16929e-81	PCD	ALCAM
C9orf24	3.13446e-84	0.229873	0.208	0.112	8.3593e-80	PCD	C9orf24
TPPP3	6.08262e-84	0.221287	0.215	0.119	1.62217e-79	PCD	TPPP3
CYP4B1	4.21184e-82	0.286779	0.374	0.267	1.12326e-77	PCD	CYP4B1
MYH14	1.03058e-77	0.267946	0.547	0.45	2.74846e-73	PCD	MYH14
HSPA5	1.29654e-75	0.236169	0.978	0.973	3.45773e-71	PCD	HSPA5
IK	1.80498e-74	0.202861	0.866	0.845	4.8137e-70	PCD	IK
AHNAK2	4.7099e-74	0.205125	0.982	0.977	1.25608e-69	PCD	AHNAK2
FOS	7.50754e-73	0.247269	0.969	0.944	2.00218e-68	PCD	FOS
PTBP3	3.11363e-72	0.204942	0.916	0.908	8.30373e-68	PCD	PTBP3
MAFB	3.28231e-70	0.268821	0.639	0.564	8.7536e-66	PCD	MAFB
HSP90B1	5.08643e-70	0.216892	0.988	0.984	1.3565e-65	PCD	HSP90B1
CFH	4.40706e-68	0.253777	0.793	0.771	1.17532e-63	PCD	CFH
CUX1	7.85752e-68	0.216418	0.907	0.895	2.09552e-63	PCD	CUX1
NFIA	2.60142e-67	0.200423	0.919	0.899	6.93773e-63	PCD	NFIA
MAP4	2.13565e-66	0.214127	0.862	0.852	5.69558e-62	PCD	MAP4
MALAT1	2.68001e-66	0.204277	1	1	7.14732e-62	PCD	MALAT1
CD99	4.49613e-66	0.209017	0.764	0.755	1.19907e-61	PCD	CD99
ITGA2	1.93395e-65	0.327949	0.946	0.942	5.15764e-61	PCD	ITGA2
C20orf85	6.23163e-64	0.234281	0.207	0.125	1.66191e-59	PCD	C20orf85
WNT4	3.15313e-63	0.29862	0.797	0.769	8.40909e-59	PCD	WNT4
GSTA1	4.63716e-60	0.240232	0.326	0.231	1.23668e-55	PCD	GSTA1
RSPH1	1.32042e-58	0.213223	0.24	0.158	3.52144e-54	PCD	RSPH1
IER2	2.39953e-55	0.203539	0.973	0.96	6.3993e-51	PCD	IER2
DSC2	2.53012e-55	0.274147	0.506	0.427	6.74758e-51	PCD	DSC2
CAPS	4.45426e-55	0.320666	0.492	0.416	1.18791e-50	PCD	CAPS
APOE	7.91835e-55	0.237569	0.349	0.253	2.11174e-50	PCD	APOE
ALDH1A1	2.44489e-54	0.296092	0.737	0.671	6.52029e-50	PCD	ALDH1A1
GAS5	1.17264e-53	0.581395	0.93	0.977	3.12732e-49	PCD	GAS5
CYP1B1	2.68562e-53	0.284481	0.504	0.418	7.16227e-49	PCD	CYP1B1
CCND2	3.51427e-52	0.313751	0.887	0.869	9.37221e-48	PCD	CCND2
PALLD	1.61784e-50	0.232513	0.96	0.969	4.31463e-46	PCD	PALLD
CDC42EP3	1.46879e-49	0.254197	0.859	0.855	3.91712e-45	PCD	CDC42EP3
SERPINB3	1.53029e-43	0.389053	0.814	0.74	4.08114e-39	PCD	SERPINB3
STATH	8.19626e-43	0.217917	0.148	0.087	2.18586e-38	PCD	STATH
SESN3	2.01818e-40	0.22132	0.872	0.865	5.38227e-36	PCD	SESN3
TNFSF10	5.3693e-39	0.22013	0.891	0.891	1.43194e-34	PCD	TNFSF10
IL32	1.73807e-37	0.351034	0.424	0.386	4.63525e-33	PCD	IL32
HIF1A	6.93505e-36	0.253317	0.968	0.98	1.84951e-31	PCD	HIF1A
SLPI	1.39088e-34	0.21276	0.943	0.903	3.70935e-30	PCD	SLPI
DST	1.14503e-33	0.283963	0.959	0.964	3.05368e-29	PCD	DST
SEMA3C	8.15971e-29	0.216625	0.821	0.821	2.17611e-24	PCD	SEMA3C
SERPINF1	3.23768e-24	0.229753	0.819	0.827	8.63457e-20	PCD	SERPINF1
ENAH	1.05959e-22	0.284801	0.963	0.968	2.82581e-18	PCD	ENAH
SERPINB13	1.28263e-17	0.206896	0.686	0.667	3.42064e-13	PCD	SERPINB13
PSCA	2.87519e-13	0.241363	0.37	0.332	7.66784e-09	PCD	PSCA
CLCA4	1.60576e-12	0.226839	0.266	0.231	4.2824e-08	PCD	CLCA4
MMP9	1.7239e-12	0.562681	0.186	0.156	4.59748e-08	PCD	MMP9
COMP	2.0043e-12	0.24112	0.347	0.309	5.34527e-08	PCD	COMP
UPK3BL1	7.17442e-12	0.285093	0.707	0.689	1.91334e-07	PCD	UPK3BL1
MMP7	1.82993e-11	0.521872	0.48	0.477	4.88025e-07	PCD	MMP7
LAMA3	2.7018e-11	0.208746	0.761	0.768	7.20543e-07	PCD	LAMA3
TNC	4.76074e-11	0.318072	0.706	0.719	1.26964e-06	PCD	TNC
IGFL1	3.84458e-09	0.231755	0.118	0.093	0.000102531	PCD	IGFL1
LAMC2	8.92908e-07	0.401869	0.755	0.79	0.023813	PCD	LAMC2

## Sheet: Sec_PCDvMom_markers
		Secretory Cells: Mom upregulated genes vs. PCD
	p_val	avg_log2FC	pct.1	pct.2	p_val_adj	cluster	gene
IFI27	0	1.03874	0.93	0.621	0	Mom	IFI27
HLA-B	0	0.68161	0.984	0.93	0	Mom	HLA-B
FMO3	0	0.627618	0.569	0.216	0	Mom	FMO3
BST2	4.09234e-216	0.254759	0.528	0.258	1.09139e-211	Mom	BST2
RPS4X	3.37367e-202	0.459807	0.999	0.999	8.99723e-198	Mom	RPS4X
SAA2	9.64903e-202	0.499447	0.663	0.371	2.5733e-197	Mom	SAA2
IFI27L2	1.15473e-189	0.31068	0.879	0.699	3.07955e-185	Mom	IFI27L2
SAA1	2.45116e-173	0.201466	0.627	0.349	6.537e-169	Mom	SAA1
HINT1	1.34757e-172	0.32729	0.999	0.994	3.59383e-168	Mom	HINT1
WFDC2	3.65389e-170	0.749201	1	1	9.74456e-166	Mom	WFDC2
TPM2	2.22183e-168	0.224684	0.477	0.242	5.9254e-164	Mom	TPM2
HLA-DQB1	1.98402e-166	0.205616	0.428	0.188	5.29117e-162	Mom	HLA-DQB1
SH3YL1	4.17837e-159	0.256304	0.852	0.675	1.11433e-154	Mom	SH3YL1
RPS27A	3.1499e-155	0.333263	1	0.999	8.40047e-151	Mom	RPS27A
TIMM10	4.42942e-148	0.218545	0.795	0.56	1.18128e-143	Mom	TIMM10
SELENOM	6.02096e-147	0.24442	0.565	0.336	1.60573e-142	Mom	SELENOM
CXCL3	7.87567e-146	0.619023	0.42	0.212	2.10036e-141	Mom	CXCL3
OCIAD2	1.13407e-136	0.341372	0.95	0.844	3.02444e-132	Mom	OCIAD2
LCN2	1.26476e-136	1.10115	0.93	0.851	3.373e-132	Mom	LCN2
CXCL6	8.73568e-136	0.442391	0.398	0.197	2.32972e-131	Mom	CXCL6
C15orf48	5.41091e-132	0.650905	0.642	0.434	1.44304e-127	Mom	C15orf48
RPS19	1.25504e-130	0.362769	1	1	3.34707e-126	Mom	RPS19
CFB	4.25241e-130	0.450614	0.855	0.693	1.13408e-125	Mom	CFB
SERPINA3	5.71646e-130	0.318823	0.329	0.148	1.52452e-125	Mom	SERPINA3
NME2	6.03392e-129	0.386194	0.987	0.959	1.60919e-124	Mom	NME2
RPS23	3.31207e-128	0.451732	0.998	0.996	8.83296e-124	Mom	RPS23
HLA-A	3.87881e-128	0.314102	0.992	0.972	1.03444e-123	Mom	HLA-A
PHPT1	8.48615e-128	0.344943	0.979	0.927	2.26317e-123	Mom	PHPT1
CLIC3	5.21634e-127	0.244087	0.525	0.312	1.39114e-122	Mom	CLIC3
GBP3	4.48542e-124	0.235875	0.876	0.672	1.19622e-119	Mom	GBP3
CCL20	7.62465e-123	0.764043	0.316	0.138	2.03342e-118	Mom	CCL20
RPS27L	3.32706e-122	0.517412	0.963	0.907	8.87295e-118	Mom	RPS27L
FAU	3.2965e-121	0.300368	0.998	0.996	8.79144e-117	Mom	FAU
SPINT2	4.99655e-120	0.2322	0.996	0.988	1.33253e-115	Mom	SPINT2
PIGR	4.97213e-118	0.557383	0.947	0.925	1.32602e-113	Mom	PIGR
RPL9	1.49045e-117	0.264456	0.999	0.999	3.97487e-113	Mom	RPL9
TMSB4X	5.84903e-116	0.61267	0.997	0.988	1.55988e-111	Mom	TMSB4X
ATP6V0B	3.36478e-115	0.267939	0.947	0.846	8.97354e-111	Mom	ATP6V0B
POMP	1.26184e-113	0.275918	0.99	0.959	3.36519e-109	Mom	POMP
NDUFA4	2.8057e-112	0.229649	0.995	0.983	7.48253e-108	Mom	NDUFA4
RARRES1	1.35501e-111	0.702196	0.9	0.772	3.61367e-107	Mom	RARRES1
POLR2L	1.80349e-111	0.235362	0.987	0.943	4.80972e-107	Mom	POLR2L
TGM2	3.18583e-111	0.269254	0.588	0.383	8.49629e-107	Mom	TGM2
TMSB10	1.1995e-110	0.604146	0.998	0.993	3.19895e-106	Mom	TMSB10
ZG16B	1.28094e-110	0.256385	0.465	0.284	3.41614e-106	Mom	ZG16B
CSTB	5.14034e-110	0.583836	1	0.999	1.37088e-105	Mom	CSTB
H2AFZ	6.39534e-109	0.352864	0.974	0.925	1.70557e-104	Mom	H2AFZ
SEC61B	1.72872e-106	0.249599	0.987	0.948	4.61033e-102	Mom	SEC61B
CD63	7.57654e-106	0.315746	0.996	0.988	2.02059e-101	Mom	CD63
LAMTOR5	1.71041e-103	0.234863	0.985	0.937	4.5615e-99	Mom	LAMTOR5
HLA-DRB1	3.57062e-103	0.209024	0.639	0.416	9.52247e-99	Mom	HLA-DRB1
RPS16	1.5035e-102	0.269213	0.998	0.998	4.00968e-98	Mom	RPS16
RPS17	1.0106e-101	0.308159	0.997	0.986	2.69518e-97	Mom	RPS17
UQCRH	2.13004e-101	0.292683	0.978	0.946	5.6806e-97	Mom	UQCRH
RPL19	2.2332e-101	0.277605	0.999	0.999	5.95571e-97	Mom	RPL19
RPL23A	9.1342e-99	0.276776	0.998	0.997	2.436e-94	Mom	RPL23A
FHL2	1.72099e-98	0.218604	0.529	0.34	4.5897e-94	Mom	FHL2
PDZK1IP1	1.93928e-97	0.434082	0.547	0.386	5.17188e-93	Mom	PDZK1IP1
UBA52	3.76469e-97	0.259285	0.998	0.997	1.004e-92	Mom	UBA52
SEC61G	5.01088e-97	0.289427	0.979	0.925	1.33635e-92	Mom	SEC61G
COX7A2	7.86795e-97	0.237389	0.996	0.989	2.0983e-92	Mom	COX7A2
TSPO	8.89212e-97	0.268306	0.975	0.935	2.37144e-92	Mom	TSPO
SSR4	6.06008e-96	0.231034	0.992	0.965	1.61616e-91	Mom	SSR4
C9orf16	1.35979e-95	0.283977	0.957	0.907	3.62643e-91	Mom	C9orf16
MIF	2.41624e-95	0.294252	0.998	0.993	6.44387e-91	Mom	MIF
SAT1	3.368e-94	0.214348	1	1	8.98211e-90	Mom	SAT1
ATP5MC3	7.42965e-94	0.258225	0.977	0.933	1.98141e-89	Mom	ATP5MC3
GSN	8.11666e-94	0.288628	0.999	0.996	2.16463e-89	Mom	GSN
UQCRB	3.11104e-93	0.207479	0.993	0.979	8.29683e-89	Mom	UQCRB
FAM3D	6.55303e-91	0.40286	0.656	0.51	1.74763e-86	Mom	FAM3D
S100P	7.03678e-91	0.559317	0.807	0.695	1.87664e-86	Mom	S100P
NDUFB11	2.02697e-89	0.2367	0.965	0.887	5.40574e-85	Mom	NDUFB11
EI24	3.29041e-89	0.200649	0.901	0.781	8.7752e-85	Mom	EI24
NACA	5.3009e-88	0.290222	0.995	0.992	1.4137e-83	Mom	NACA
CYBA	4.12663e-87	0.262065	0.984	0.956	1.10053e-82	Mom	CYBA
ABRACL	5.94035e-87	0.294447	0.886	0.786	1.58423e-82	Mom	ABRACL
B2M	1.77438e-86	0.312808	1	1	4.73208e-82	Mom	B2M
RPL15	2.48239e-86	0.250077	1	0.999	6.62029e-82	Mom	RPL15
CD74	7.24e-86	0.234698	0.974	0.927	1.93083e-81	Mom	CD74
PPP1R14B	7.54882e-86	0.282932	0.847	0.74	2.0132e-81	Mom	PPP1R14B
NDUFB4	2.28205e-85	0.230029	0.975	0.92	6.08601e-81	Mom	NDUFB4
DBI	6.6462e-85	0.257132	0.991	0.971	1.77247e-80	Mom	DBI
RPS10	7.89296e-85	0.243867	0.996	0.991	2.10497e-80	Mom	RPS10
ATP6V1G1	1.25139e-84	0.247311	0.994	0.983	3.33733e-80	Mom	ATP6V1G1
RPL24	1.50859e-83	0.27058	0.997	0.998	4.02327e-79	Mom	RPL24
TMEM238	1.56814e-83	0.212669	0.947	0.845	4.18208e-79	Mom	TMEM238
ATP5PO	1.12716e-82	0.232819	0.957	0.887	3.00601e-78	Mom	ATP5PO
LY6D	1.81726e-82	0.369282	0.444	0.272	4.84646e-78	Mom	LY6D
BAX	6.45588e-82	0.223517	0.827	0.685	1.72172e-77	Mom	BAX
RPL7A	5.47392e-81	0.292556	0.999	0.999	1.45984e-76	Mom	RPL7A
S100A13	2.20367e-80	0.229508	0.963	0.895	5.87696e-76	Mom	S100A13
RPS7	6.8349e-80	0.242392	0.998	0.998	1.8228e-75	Mom	RPS7
RPL30	1.60354e-79	0.349792	0.998	0.998	4.27648e-75	Mom	RPL30
ATP6V1F	1.69468e-79	0.208959	0.976	0.927	4.51954e-75	Mom	ATP6V1F
KRTCAP2	2.66428e-79	0.243123	0.966	0.887	7.10538e-75	Mom	KRTCAP2
LGALS3	4.58099e-78	0.2404	0.999	0.999	1.2217e-73	Mom	LGALS3
RPL18	4.6096e-78	0.333944	0.999	0.997	1.22933e-73	Mom	RPL18
GNG5	5.36465e-78	0.224976	0.991	0.97	1.4307e-73	Mom	GNG5
RPL27A	5.55083e-78	0.312117	0.999	0.996	1.48035e-73	Mom	RPL27A
LGALS3BP	1.27412e-77	0.203327	0.949	0.875	3.39796e-73	Mom	LGALS3BP
ATP6V0E1	1.72465e-77	0.261815	0.99	0.972	4.59947e-73	Mom	ATP6V0E1
MUC1	3.59616e-77	0.485593	0.963	0.933	9.59059e-73	Mom	MUC1
RPL26	1.52564e-76	0.30322	0.999	0.999	4.06873e-72	Mom	RPL26
TMEM265	3.11682e-76	0.219181	0.818	0.688	8.31224e-72	Mom	TMEM265
BTG1	3.87605e-76	0.264446	0.902	0.842	1.0337e-71	Mom	BTG1
RNF7	6.05871e-76	0.226148	0.932	0.858	1.6158e-71	Mom	RNF7
HLA-C	6.23225e-75	0.201659	0.994	0.983	1.66208e-70	Mom	HLA-C
SRD5A3	2.45842e-73	0.263718	0.801	0.669	6.55637e-69	Mom	SRD5A3
ABCA12	3.44033e-73	0.213864	0.444	0.289	9.17501e-69	Mom	ABCA12
RPS9	1.06844e-72	0.236004	0.999	0.998	2.84941e-68	Mom	RPS9
SERINC2	1.09747e-72	0.226166	0.883	0.795	2.92683e-68	Mom	SERINC2
RPS3A	6.01925e-71	0.239336	1	0.999	1.60527e-66	Mom	RPS3A
RPL29	7.81339e-71	0.236961	0.999	0.998	2.08375e-66	Mom	RPL29
RPL10	1.35223e-70	0.348873	1	1	3.60626e-66	Mom	RPL10
NFKBIA	2.32506e-70	0.32568	0.778	0.646	6.20069e-66	Mom	NFKBIA
OST4	3.78291e-70	0.234747	0.982	0.953	1.00887e-65	Mom	OST4
CST3	3.94833e-70	0.238431	0.998	0.988	1.05298e-65	Mom	CST3
COX5A	6.54275e-70	0.206159	0.989	0.958	1.74489e-65	Mom	COX5A
RPL11	2.77133e-69	0.310085	1	0.999	7.39086e-65	Mom	RPL11
FGFBP1	4.95795e-67	0.208621	0.48	0.331	1.32224e-62	Mom	FGFBP1
HLA-DRA	5.95829e-67	0.242028	0.75	0.59	1.58902e-62	Mom	HLA-DRA
TXN	2.42988e-66	0.320197	0.999	0.998	6.48024e-62	Mom	TXN
ZFAS1	3.01675e-66	0.239518	0.976	0.947	8.04537e-62	Mom	ZFAS1
PSMA7	3.88004e-66	0.21529	0.976	0.94	1.03477e-61	Mom	PSMA7
RPL18A	4.59348e-64	0.270866	0.999	0.998	1.22504e-59	Mom	RPL18A
EEF1D	7.98271e-64	0.266398	0.981	0.945	2.12891e-59	Mom	EEF1D
CD47	1.02973e-63	0.214552	0.861	0.729	2.7462e-59	Mom	CD47
NDUFV2	1.74123e-63	0.201082	0.98	0.933	4.64369e-59	Mom	NDUFV2
CXCL2	2.33546e-63	0.511948	0.442	0.309	6.22843e-59	Mom	CXCL2
TIMP1	1.2953e-62	0.245085	0.544	0.399	3.45442e-58	Mom	TIMP1
DDT	2.4252e-62	0.209291	0.929	0.851	6.46776e-58	Mom	DDT
EEF1B2	3.91313e-62	0.253522	0.985	0.968	1.04359e-57	Mom	EEF1B2
NDUFS5	6.24989e-62	0.221024	0.994	0.979	1.66678e-57	Mom	NDUFS5
RNASEK	1.92819e-61	0.203317	0.997	0.982	5.14229e-57	Mom	RNASEK
RPL17	3.91053e-61	0.201376	0.999	0.999	1.0429e-56	Mom	RPL17
RPL14	6.81543e-61	0.271222	0.997	0.994	1.81761e-56	Mom	RPL14
RPL8	1.0432e-60	0.312152	0.999	0.997	2.78211e-56	Mom	RPL8
RPS3	1.06108e-60	0.35844	0.997	0.995	2.82979e-56	Mom	RPS3
SPRR3	1.94391e-60	0.333046	0.463	0.323	5.18422e-56	Mom	SPRR3
S100A11	3.95706e-60	0.242838	1	1	1.05531e-55	Mom	S100A11
GNG10	2.65414e-59	0.206601	0.891	0.805	7.07833e-55	Mom	GNG10
MARCKSL1	6.49935e-59	0.313537	0.662	0.561	1.73331e-54	Mom	MARCKSL1
PLAU	6.65033e-58	0.252053	0.334	0.204	1.77358e-53	Mom	PLAU
CDKN2A	3.61214e-57	0.314156	0.926	0.813	9.6332e-53	Mom	CDKN2A
SOD2	4.4582e-57	0.242768	0.918	0.823	1.18896e-52	Mom	SOD2
RPL32	6.13143e-57	0.258814	0.998	0.999	1.63519e-52	Mom	RPL32
CXCL5	1.67124e-56	0.253272	0.139	0.056	4.45702e-52	Mom	CXCL5
PRDX2	7.51751e-56	0.215947	0.971	0.925	2.00484e-51	Mom	PRDX2
S100A16	4.97568e-55	0.246795	0.763	0.68	1.32696e-50	Mom	S100A16
CEBPD	2.38825e-54	0.202853	0.909	0.829	6.36921e-50	Mom	CEBPD
RPL22	9.78056e-54	0.218459	0.997	0.994	2.60838e-49	Mom	RPL22
RPS12	1.24105e-53	0.430953	0.999	0.998	3.30976e-49	Mom	RPS12
RPS14	8.10264e-53	0.235315	1	0.999	2.16089e-48	Mom	RPS14
TXNDC17	1.04318e-52	0.218523	0.944	0.87	2.78206e-48	Mom	TXNDC17
SDC1	1.1812e-52	0.302807	0.808	0.736	3.15013e-48	Mom	SDC1
CDC42EP5	4.53718e-52	0.202416	0.555	0.43	1.21002e-47	Mom	CDC42EP5
RPL35A	2.66891e-51	0.245782	0.998	0.998	7.11772e-47	Mom	RPL35A
GAPDH	1.02253e-50	0.32778	0.998	0.991	2.72699e-46	Mom	GAPDH
GRN	1.17148e-50	0.336778	0.826	0.764	3.12423e-46	Mom	GRN
PHLDA2	1.72419e-49	0.290775	0.673	0.566	4.59825e-45	Mom	PHLDA2
RPS13	9.23166e-49	0.243522	0.999	0.998	2.46199e-44	Mom	RPS13
S100A8	1.02065e-48	0.540291	0.44	0.316	2.72196e-44	Mom	S100A8
RPS24	3.85018e-48	0.23161	0.999	0.999	1.02681e-43	Mom	RPS24
ADIRF	5.22797e-48	0.421886	0.729	0.644	1.39425e-43	Mom	ADIRF
GPRC5A	3.08881e-47	0.299148	0.61	0.485	8.23755e-43	Mom	GPRC5A
SPRR1B	3.49213e-47	0.235482	0.405	0.28	9.31317e-43	Mom	SPRR1B
TM4SF1	4.45022e-45	0.218017	0.505	0.377	1.18683e-40	Mom	TM4SF1
TPT1	1.46479e-44	0.249264	0.999	1	3.90644e-40	Mom	TPT1
TUBB	6.31599e-44	0.224942	0.783	0.687	1.68441e-39	Mom	TUBB
MYL6	6.52823e-44	0.269337	0.999	0.999	1.74101e-39	Mom	MYL6
CTSC	1.29355e-43	0.218936	0.701	0.604	3.44978e-39	Mom	CTSC
JPT1	2.54052e-43	0.242186	0.96	0.909	6.77531e-39	Mom	JPT1
CAPN13	3.02007e-43	0.323042	0.649	0.542	8.05421e-39	Mom	CAPN13
IGFL2-AS1	3.97773e-43	0.396431	0.628	0.553	1.06082e-38	Mom	IGFL2-AS1
CXCL1	9.24718e-43	0.853617	0.708	0.638	2.46613e-38	Mom	CXCL1
CEACAM5	1.90065e-42	0.274761	0.411	0.299	5.06884e-38	Mom	CEACAM5
GDF15	2.00305e-42	0.263673	0.898	0.799	5.34192e-38	Mom	GDF15
RPL5	2.33338e-42	0.217194	0.997	0.996	6.22289e-38	Mom	RPL5
HS3ST1	3.92955e-42	0.242609	0.744	0.649	1.04797e-37	Mom	HS3ST1
MGST1	5.50264e-42	0.33734	0.814	0.753	1.4675e-37	Mom	MGST1
RPL28	1.91506e-41	0.228827	0.999	0.999	5.10726e-37	Mom	RPL28
PRSS23	1.93059e-41	0.233065	0.94	0.934	5.14868e-37	Mom	PRSS23
CSTA	6.60837e-41	0.286594	0.627	0.517	1.76239e-36	Mom	CSTA
KRT7	2.18783e-40	0.341352	0.76	0.689	5.83471e-36	Mom	KRT7
SNHG29	3.37468e-40	0.265264	0.95	0.915	8.99992e-36	Mom	SNHG29
S100A14	1.07899e-39	0.365558	0.714	0.649	2.87757e-35	Mom	S100A14
RPS5	2.78411e-39	0.293653	0.995	0.992	7.42495e-35	Mom	RPS5
MYL12B	4.65677e-39	0.226276	0.998	0.992	1.24191e-34	Mom	MYL12B
RPLP2	7.76001e-39	0.224886	0.998	0.998	2.06952e-34	Mom	RPLP2
RPLP1	9.53142e-38	0.227005	1	1	2.54194e-33	Mom	RPLP1
RPS15A	3.75868e-37	0.25816	0.998	0.998	1.0024e-32	Mom	RPS15A
ID1	8.10693e-37	0.24679	0.945	0.948	2.16204e-32	Mom	ID1
RPS18	2.78987e-35	0.288526	0.999	0.999	7.44029e-31	Mom	RPS18
SLC6A14	3.05775e-33	0.213699	0.68	0.584	8.1547e-29	Mom	SLC6A14
SLURP2	1.84447e-32	0.647267	0.742	0.682	4.91903e-28	Mom	SLURP2
RPL12	4.39502e-32	0.271651	0.998	0.998	1.17211e-27	Mom	RPL12
CXCL17	1.15203e-30	0.326358	0.873	0.845	3.07234e-26	Mom	CXCL17
CEACAM6	1.4783e-30	0.312192	0.543	0.459	3.94247e-26	Mom	CEACAM6
CST6	1.61907e-30	0.700233	0.438	0.38	4.31789e-26	Mom	CST6
FABP5	9.73275e-30	0.43316	0.809	0.761	2.59563e-25	Mom	FABP5
PCSK1N	1.09309e-29	0.223069	0.747	0.654	2.91517e-25	Mom	PCSK1N
RPS20	2.71191e-28	0.206837	0.992	0.985	7.2324e-24	Mom	RPS20
CXCL8	1.31924e-27	0.548526	0.562	0.486	3.51829e-23	Mom	CXCL8
PI3	1.10223e-26	0.763679	0.638	0.57	2.93953e-22	Mom	PI3
IER3	3.95972e-26	0.258196	0.681	0.619	1.05602e-21	Mom	IER3
MDK	3.12773e-25	0.324588	0.885	0.866	8.34135e-21	Mom	MDK
HES4	4.05829e-25	0.222175	0.838	0.797	1.0823e-20	Mom	HES4
SFN	1.41565e-23	0.305759	0.762	0.684	3.77538e-19	Mom	SFN
MUC5B	2.94805e-23	0.222034	0.253	0.179	7.86215e-19	Mom	MUC5B
SLPI	2.66631e-22	0.250778	1	1	7.11078e-18	Mom	SLPI
MSMB	4.60618e-22	0.684829	0.678	0.636	1.22842e-17	Mom	MSMB
CCNO	2.66663e-20	0.287735	0.639	0.521	7.11163e-16	Mom	CCNO
LINC00342	2.22372e-19	0.270605	0.685	0.592	5.93043e-15	Mom	LINC00342
S100A4	1.36232e-18	0.387805	0.953	0.937	3.63318e-14	Mom	S100A4
RPL39	4.17328e-18	0.222015	0.999	0.999	1.11297e-13	Mom	RPL39
F3	3.33904e-17	0.240574	0.784	0.748	8.90487e-13	Mom	F3
AC073578.1	2.37773e-16	0.252465	0.169	0.117	6.34117e-12	Mom	AC073578.1
BPIFB1	7.06887e-16	0.3916	0.934	0.919	1.8852e-11	Mom	BPIFB1
IGFBP3	5.87308e-15	0.314166	0.807	0.774	1.56629e-10	Mom	IGFBP3
LYPD2	2.15234e-12	0.24236	0.965	0.955	5.74008e-08	Mom	LYPD2
RPS28	3.27904e-12	0.213193	0.999	1	8.74488e-08	Mom	RPS28
VIM	5.05058e-12	0.23318	0.542	0.491	1.34694e-07	Mom	VIM
S100A9	3.73885e-11	0.532361	0.827	0.797	9.97115e-07	Mom	S100A9
EPAS1	3.5688e-08	0.201091	0.869	0.853	0.000951763	Mom	EPAS1
S100A2	4.94468e-06	0.61603	0.867	0.807	0.13187	Mom	S100A2
S100A10	1.92453e-05	0.386966	0.974	0.984	0.513254	Mom	S100A10
MT2A	4.06692e-05	0.243285	0.879	0.862	1	Mom	MT2A
SCGB1A1	0.00235797	0.47971	0.527	0.475	1	Mom	SCGB1A1
MT1X	0.00750677	0.207821	0.776	0.764	1	Mom	MT1X
		Secretory Cells: PCD upregulated genes vs. Mom
	p_val	avg_log2FC	pct.1	pct.2	p_val_adj	cluster	gene
RPS4Y1	0	1.22326	0.353	0	0	PCD	RPS4Y1
DDX3Y	0	0.352155	0.297	0	0	PCD	DDX3Y
MT-ND4L	1.3238e-296	1.02033	0.96	0.911	3.53043e-292	PCD	MT-ND4L
KIF21A	2.3385e-286	0.554896	0.964	0.917	6.23654e-282	PCD	KIF21A
MT-ND5	5.64218e-285	0.663433	0.998	0.988	1.50471e-280	PCD	MT-ND5
EIF1AY	1.51236e-255	0.220897	0.246	0	4.03332e-251	PCD	EIF1AY
USP9Y	4.4281e-250	0.209682	0.242	0	1.18093e-245	PCD	USP9Y
ALDH3A1	5.29032e-248	0.668397	0.993	0.981	1.41088e-243	PCD	ALDH3A1
ZKSCAN1	2.84609e-240	0.429789	0.989	0.981	7.59022e-236	PCD	ZKSCAN1
SYNE2	3.5475e-237	0.541578	0.983	0.956	9.46083e-233	PCD	SYNE2
DSP	8.32116e-237	0.547506	0.981	0.955	2.21917e-232	PCD	DSP
PRKY	9.87115e-231	0.206031	0.226	0	2.63254e-226	PCD	PRKY
ALDH3B1	6.41184e-230	0.492459	0.931	0.88	1.70997e-225	PCD	ALDH3B1
CCDC81	1.91453e-228	0.371301	0.5	0.209	5.10585e-224	PCD	CCDC81
CCDC170	4.974e-215	0.515166	0.977	0.877	1.32652e-210	PCD	CCDC170
SLC7A2	1.22963e-214	0.490991	0.875	0.684	3.27931e-210	PCD	SLC7A2
CYP4B1	2.64776e-196	0.466877	0.986	0.966	7.06131e-192	PCD	CYP4B1
CFAP70	1.23598e-195	0.581248	0.869	0.695	3.29622e-191	PCD	CFAP70
VWA3B	2.11598e-190	0.428076	0.846	0.689	5.64311e-186	PCD	VWA3B
SYNE1	6.23369e-189	0.508765	0.94	0.79	1.66246e-184	PCD	SYNE1
RP1	3.10015e-183	0.568067	0.879	0.702	8.26778e-179	PCD	RP1
VPS13C	5.29308e-183	0.399274	0.974	0.946	1.41161e-178	PCD	VPS13C
NWD1	3.76508e-177	0.466399	0.909	0.799	1.00411e-172	PCD	NWD1
CFAP53	4.50406e-177	0.403731	0.908	0.781	1.20119e-172	PCD	CFAP53
CAST	1.31248e-176	0.357683	0.999	0.995	3.50026e-172	PCD	CAST
IK	1.83911e-169	0.450159	0.988	0.98	4.90472e-165	PCD	IK
DNAH7	5.63582e-169	0.467662	0.891	0.73	1.50302e-164	PCD	DNAH7
DNAH9	2.36122e-160	0.412051	0.876	0.757	6.29714e-156	PCD	DNAH9
HYDIN	2.74444e-159	0.438191	0.949	0.822	7.31914e-155	PCD	HYDIN
HNRNPU	8.96151e-159	0.370042	0.983	0.975	2.38995e-154	PCD	HNRNPU
GABPB1-AS1	5.17766e-157	0.419768	0.903	0.84	1.38083e-152	PCD	GABPB1-AS1
DTHD1	5.52886e-152	0.429132	0.907	0.751	1.47449e-147	PCD	DTHD1
MT-ND6	1.11233e-150	0.575511	0.873	0.773	2.96648e-146	PCD	MT-ND6
DSTN	1.62994e-149	0.287028	0.998	0.997	4.3469e-145	PCD	DSTN
EZR	5.21257e-149	0.340524	0.999	0.999	1.39014e-144	PCD	EZR
DNAH12	6.24574e-149	0.44015	0.907	0.758	1.66568e-144	PCD	DNAH12
DNAH10	1.24841e-145	0.399348	0.817	0.65	3.32938e-141	PCD	DNAH10
CFAP54	9.25657e-141	0.398506	0.749	0.568	2.46863e-136	PCD	CFAP54
DNAAF1	1.78055e-139	0.407021	0.966	0.841	4.74855e-135	PCD	DNAAF1
AKAP9	1.32076e-138	0.347165	0.992	0.986	3.52233e-134	PCD	AKAP9
PCM1	1.51331e-138	0.325895	0.981	0.971	4.03585e-134	PCD	PCM1
RFX3	3.91163e-135	0.386856	0.918	0.827	1.04319e-130	PCD	RFX3
EXPH5	1.693e-134	0.360097	0.916	0.886	4.51505e-130	PCD	EXPH5
WDR60	1.25831e-133	0.344353	0.905	0.845	3.35579e-129	PCD	WDR60
ERICH3	1.684e-132	0.369734	0.95	0.823	4.49107e-128	PCD	ERICH3
NEK10	3.11027e-132	0.36915	0.889	0.736	8.29477e-128	PCD	NEK10
GSTA2	3.1508e-131	0.532937	0.856	0.684	8.40286e-127	PCD	GSTA2
ADH7	1.2939e-129	0.335193	0.939	0.875	3.4507e-125	PCD	ADH7
ECT2L	2.57255e-129	0.465349	0.652	0.489	6.86074e-125	PCD	ECT2L
SAXO2	1.78575e-127	0.336802	0.935	0.844	4.76241e-123	PCD	SAXO2
CC2D2A	1.93505e-127	0.336431	0.905	0.809	5.16058e-123	PCD	CC2D2A
C9orf24	4.96358e-125	0.364211	0.982	0.899	1.32374e-120	PCD	C9orf24
GCLC	5.95487e-125	0.323062	0.882	0.833	1.5881e-120	PCD	GCLC
NCL	5.95957e-125	0.369153	0.966	0.949	1.58936e-120	PCD	NCL
DDX6	6.27061e-125	0.291914	0.921	0.9	1.67231e-120	PCD	DDX6
KIAA1211L	1.34864e-124	0.318735	0.852	0.791	3.5967e-120	PCD	KIAA1211L
FAM216B	2.3774e-123	0.34192	0.924	0.824	6.3403e-119	PCD	FAM216B
ABCA13	4.55765e-123	0.308475	0.983	0.888	1.21548e-118	PCD	ABCA13
TUBGCP2	7.21469e-123	0.299458	0.907	0.891	1.92408e-118	PCD	TUBGCP2
CPLANE1	1.66756e-122	0.330126	0.875	0.813	4.44722e-118	PCD	CPLANE1
KTN1	8.99983e-122	0.243757	0.996	0.994	2.40016e-117	PCD	KTN1
AHNAK2	1.52127e-121	0.4045	0.931	0.891	4.05707e-117	PCD	AHNAK2
CCDC113	5.55038e-121	0.346052	0.923	0.817	1.48023e-116	PCD	CCDC113
CEP126	7.77655e-121	0.352051	0.919	0.846	2.07393e-116	PCD	CEP126
DYNC2H1	4.5395e-120	0.366677	0.945	0.869	1.21064e-115	PCD	DYNC2H1
TAX1BP1	2.08695e-119	0.260265	0.994	0.995	5.56567e-115	PCD	TAX1BP1
RIPOR2	1.50966e-118	0.358384	0.755	0.629	4.0261e-114	PCD	RIPOR2
B3GNT5	2.25615e-118	0.330478	0.893	0.843	6.01692e-114	PCD	B3GNT5
CKB	3.22572e-118	0.40003	0.972	0.966	8.60267e-114	PCD	CKB
RGS22	7.03911e-118	0.259063	0.519	0.323	1.87726e-113	PCD	RGS22
SPEF2	8.75828e-118	0.356146	0.887	0.755	2.33574e-113	PCD	SPEF2
SAMHD1	1.53279e-116	0.300963	0.964	0.925	4.08779e-112	PCD	SAMHD1
AC013470.2	3.61777e-116	0.286805	0.726	0.561	9.64823e-112	PCD	AC013470.2
MUC15	9.38066e-115	0.339604	0.836	0.764	2.50173e-110	PCD	MUC15
ARHGAP18	3.11429e-113	0.320319	0.963	0.939	8.30551e-109	PCD	ARHGAP18
CCDC30	2.80374e-111	0.333769	0.843	0.707	7.47728e-107	PCD	CCDC30
CDHR3	1.36756e-110	0.325487	0.943	0.837	3.64716e-106	PCD	CDHR3
CLU	3.41489e-110	0.596904	0.96	0.95	9.10716e-106	PCD	CLU
DNAJA4	4.83071e-110	0.311814	0.91	0.871	1.2883e-105	PCD	DNAJA4
FHAD1	1.2229e-109	0.313962	0.72	0.57	3.26135e-105	PCD	FHAD1
TEX26	8.89442e-109	0.299746	0.751	0.592	2.37205e-104	PCD	TEX26
GSTA1	2.68835e-107	0.348807	0.978	0.919	7.16956e-103	PCD	GSTA1
CCDC146	3.18528e-107	0.328238	0.966	0.922	8.49482e-103	PCD	CCDC146
ALCAM	7.1793e-107	0.266242	0.997	0.996	1.91465e-102	PCD	ALCAM
LRRIQ1	2.18256e-106	0.338355	0.964	0.868	5.82068e-102	PCD	LRRIQ1
KIAA2012	1.17308e-105	0.265922	0.592	0.409	3.12847e-101	PCD	KIAA2012
DNAH11	1.37864e-105	0.33667	0.87	0.728	3.6767e-101	PCD	DNAH11
CTSS	4.31539e-105	0.30791	0.982	0.974	1.15087e-100	PCD	CTSS
DNAH6	2.91391e-104	0.326224	0.849	0.712	7.7711e-100	PCD	DNAH6
CFAP43	4.37738e-104	0.3424	0.896	0.776	1.1674e-99	PCD	CFAP43
DNAH3	1.03753e-103	0.308826	0.826	0.693	2.767e-99	PCD	DNAH3
CLUAP1	2.6967e-103	0.295978	0.922	0.881	7.19184e-99	PCD	CLUAP1
DGKH	2.92772e-103	0.329729	0.949	0.92	7.80792e-99	PCD	DGKH
MAPK10	7.13451e-103	0.326166	0.88	0.823	1.9027e-98	PCD	MAPK10
BASP1	3.03113e-102	0.30553	0.986	0.975	8.08371e-98	PCD	BASP1
TTLL10	4.91065e-102	0.31308	0.681	0.545	1.30962e-97	PCD	TTLL10
DDX5	1.47639e-101	0.237887	0.998	0.998	3.93739e-97	PCD	DDX5
ENAH	3.33907e-101	0.265962	0.974	0.982	8.90497e-97	PCD	ENAH
HECTD1	1.99364e-99	0.256906	0.961	0.956	5.31683e-95	PCD	HECTD1
SPAG17	2.06045e-99	0.312802	0.89	0.764	5.49501e-95	PCD	SPAG17
SETD2	3.57551e-99	0.297036	0.833	0.789	9.53554e-95	PCD	SETD2
NFIA	3.63229e-98	0.299854	0.965	0.965	9.68696e-94	PCD	NFIA
PPIL6	1.68564e-97	0.282363	0.913	0.827	4.49544e-93	PCD	PPIL6
EHF	3.3499e-97	0.330206	0.893	0.865	8.93384e-93	PCD	EHF
FILIP1	8.05781e-97	0.29354	0.82	0.675	2.14894e-92	PCD	FILIP1
CFAP45	1.09075e-96	0.300928	0.912	0.817	2.90893e-92	PCD	CFAP45
GTF2I	1.66487e-96	0.226008	0.992	0.994	4.44005e-92	PCD	GTF2I
ANK3	2.96728e-96	0.300463	0.883	0.839	7.91344e-92	PCD	ANK3
SON	1.28205e-93	0.225061	0.984	0.982	3.41911e-89	PCD	SON
ALOX15	1.69446e-93	0.370063	0.906	0.876	4.51896e-89	PCD	ALOX15
CDKL1	3.88728e-93	0.278733	0.642	0.482	1.0367e-88	PCD	CDKL1
SERBP1	7.01798e-93	0.228332	0.984	0.985	1.87162e-88	PCD	SERBP1
ZBBX	2.07718e-92	0.277105	0.833	0.71	5.53963e-88	PCD	ZBBX
EPPK1	4.03659e-92	0.302856	0.777	0.666	1.07652e-87	PCD	EPPK1
TRMT9B	4.14744e-92	0.281662	0.634	0.493	1.10608e-87	PCD	TRMT9B
PTBP3	4.6426e-91	0.252468	0.957	0.961	1.23813e-86	PCD	PTBP3
AL022068.1	1.27568e-90	0.258533	0.755	0.663	3.40212e-86	PCD	AL022068.1
JPT2	1.96385e-90	0.2402	0.904	0.927	5.23739e-86	PCD	JPT2
TRAF3IP1	2.4813e-90	0.277903	0.932	0.913	6.61738e-86	PCD	TRAF3IP1
TEAD1	3.0401e-90	0.284041	0.891	0.893	8.10763e-86	PCD	TEAD1
EFCAB10	3.15755e-90	0.27196	0.807	0.697	8.42087e-86	PCD	EFCAB10
CCDC39	3.19915e-90	0.298419	0.858	0.736	8.53182e-86	PCD	CCDC39
FMN1	4.38926e-90	0.285821	0.673	0.576	1.17057e-85	PCD	FMN1
YWHAE	6.87761e-89	0.223926	0.995	0.997	1.83419e-84	PCD	YWHAE
STK33	1.35323e-88	0.2655	0.853	0.744	3.60894e-84	PCD	STK33
SCAF11	2.32866e-88	0.238542	0.966	0.954	6.21029e-84	PCD	SCAF11
KIF2A	3.74096e-88	0.256887	0.824	0.782	9.97677e-84	PCD	KIF2A
NEK5	7.98759e-88	0.271982	0.853	0.751	2.13021e-83	PCD	NEK5
CDC42	9.10006e-88	0.256639	0.993	0.993	2.42689e-83	PCD	CDC42
ZFYVE16	3.81477e-87	0.284511	0.804	0.767	1.01736e-82	PCD	ZFYVE16
DDX17	3.98261e-87	0.236444	0.989	0.984	1.06212e-82	PCD	DDX17
DCDC1	4.72148e-87	0.26699	0.773	0.62	1.25917e-82	PCD	DCDC1
RCAN3	1.52621e-86	0.248746	0.876	0.863	4.07024e-82	PCD	RCAN3
SLFN13	1.61864e-86	0.286503	0.734	0.618	4.31675e-82	PCD	SLFN13
RAB11FIP1	1.90982e-86	0.247169	0.977	0.978	5.0933e-82	PCD	RAB11FIP1
GOLGB1	2.25873e-86	0.266824	0.957	0.942	6.02381e-82	PCD	GOLGB1
TMEM212	2.46832e-85	0.221873	0.538	0.383	6.58277e-81	PCD	TMEM212
MAP3K19	3.63176e-85	0.279372	0.919	0.823	9.68554e-81	PCD	MAP3K19
SCPEP1	5.34917e-85	0.277398	0.956	0.945	1.42657e-80	PCD	SCPEP1
ATXN7L3B	1.15214e-84	0.249225	0.88	0.88	3.07264e-80	PCD	ATXN7L3B
DRC3	1.17977e-84	0.290722	0.883	0.775	3.14632e-80	PCD	DRC3
GAPVD1	7.13971e-84	0.244787	0.895	0.9	1.90409e-79	PCD	GAPVD1
IFT80	2.99189e-83	0.254861	0.812	0.744	7.97907e-79	PCD	IFT80
HSPH1	6.60887e-83	0.261024	0.968	0.962	1.76252e-78	PCD	HSPH1
MALAT1	9.56092e-83	0.372702	1	0.999	2.5498e-78	PCD	MALAT1
SRGAP3	9.94984e-83	0.253265	0.843	0.807	2.65352e-78	PCD	SRGAP3
UTRN	3.37189e-82	0.253411	0.877	0.846	8.9925e-78	PCD	UTRN
BBOF1	5.32838e-82	0.252945	0.897	0.801	1.42103e-77	PCD	BBOF1
SMIM14	1.05772e-81	0.242711	0.972	0.983	2.82083e-77	PCD	SMIM14
SF3B1	1.84569e-81	0.263511	0.932	0.936	4.92228e-77	PCD	SF3B1
ANXA1	3.74184e-80	0.308563	0.999	1	9.97911e-76	PCD	ANXA1
SPATA6	6.88851e-80	0.238918	0.802	0.73	1.8371e-75	PCD	SPATA6
CD164	7.02913e-80	0.233397	0.963	0.972	1.8746e-75	PCD	CD164
CFAP44	8.65848e-80	0.267486	0.886	0.785	2.30913e-75	PCD	CFAP44
SRGAP3-AS2	1.59214e-79	0.227151	0.682	0.529	4.24609e-75	PCD	SRGAP3-AS2
WDR63	2.49077e-79	0.279388	0.794	0.674	6.64263e-75	PCD	WDR63
MAATS1	2.86389e-79	0.2598	0.81	0.687	7.6377e-75	PCD	MAATS1
AK7	7.10174e-79	0.256133	0.848	0.746	1.89396e-74	PCD	AK7
LRP11	6.25045e-77	0.248292	0.958	0.958	1.66693e-72	PCD	LRP11
CFAP221	1.29262e-76	0.235933	0.831	0.72	3.44729e-72	PCD	CFAP221
BAZ2B	1.10126e-75	0.24311	0.833	0.805	2.93696e-71	PCD	BAZ2B
MT-ND3	1.1761e-75	0.298199	1	0.999	3.13653e-71	PCD	MT-ND3
TRIP12	1.21473e-75	0.230999	0.912	0.917	3.23956e-71	PCD	TRIP12
SETX	2.07352e-75	0.251605	0.844	0.833	5.52986e-71	PCD	SETX
IQCG	1.17148e-74	0.247313	0.917	0.844	3.12422e-70	PCD	IQCG
CRIP1	3.07341e-74	0.258884	0.993	0.939	8.19648e-70	PCD	CRIP1
SMIM22	3.85872e-74	0.230871	0.978	0.99	1.02908e-69	PCD	SMIM22
WDR66	6.36713e-74	0.229414	0.919	0.852	1.69805e-69	PCD	WDR66
ST13	6.71119e-74	0.21545	0.974	0.98	1.78981e-69	PCD	ST13
SAMD15	1.64061e-73	0.231259	0.525	0.378	4.37534e-69	PCD	SAMD15
TNRC6B	4.18613e-73	0.207776	0.959	0.962	1.1164e-68	PCD	TNRC6B
AK9	6.05482e-73	0.266295	0.838	0.779	1.61476e-68	PCD	AK9
PIH1D2	8.52067e-73	0.254045	0.756	0.652	2.27238e-68	PCD	PIH1D2
CDC14A	1.44129e-72	0.247222	0.685	0.566	3.84379e-68	PCD	CDC14A
HMGN2	4.49529e-72	0.213925	0.927	0.948	1.19885e-67	PCD	HMGN2
SMARCA5	6.20533e-72	0.226149	0.916	0.922	1.6549e-67	PCD	SMARCA5
CHST9	1.35342e-71	0.205695	0.975	0.966	3.60945e-67	PCD	CHST9
RANBP2	1.7085e-71	0.254336	0.861	0.851	4.55639e-67	PCD	RANBP2
CASC1	5.87855e-71	0.241196	0.844	0.732	1.56775e-66	PCD	CASC1
ENKUR	7.64484e-71	0.239839	0.912	0.833	2.0388e-66	PCD	ENKUR
MACF1	8.35176e-71	0.241077	0.924	0.914	2.22733e-66	PCD	MACF1
CCDC125	8.50777e-71	0.231517	0.747	0.7	2.26894e-66	PCD	CCDC125
CCDC80	1.41952e-70	0.233312	0.961	0.934	3.78571e-66	PCD	CCDC80
RSPH1	2.40156e-70	0.236567	0.991	0.929	6.40473e-66	PCD	RSPH1
ODF2L	7.50635e-70	0.238483	0.946	0.916	2.00187e-65	PCD	ODF2L
SPATA18	1.1073e-69	0.244044	0.901	0.823	2.95305e-65	PCD	SPATA18
TSGA10	3.69658e-69	0.241031	0.824	0.765	9.85842e-65	PCD	TSGA10
HSPD1	3.79551e-69	0.225895	0.954	0.97	1.01223e-64	PCD	HSPD1
BCAS1	4.4088e-69	0.258783	0.883	0.876	1.17578e-64	PCD	BCAS1
CFDP1	4.49804e-69	0.215925	0.929	0.954	1.19958e-64	PCD	CFDP1
ARMC4	7.01637e-69	0.224684	0.761	0.648	1.8712e-64	PCD	ARMC4
CAPS	9.13646e-69	0.252967	0.998	0.984	2.4366e-64	PCD	CAPS
FAM227A	1.33659e-68	0.217164	0.879	0.754	3.56456e-64	PCD	FAM227A
KIAA1217	3.33265e-68	0.247828	0.825	0.812	8.88783e-64	PCD	KIAA1217
AHNAK	7.40763e-68	0.246847	0.978	0.964	1.97554e-63	PCD	AHNAK
PHF3	8.95617e-68	0.234516	0.826	0.811	2.38852e-63	PCD	PHF3
TRAK1	1.12678e-67	0.205403	0.903	0.916	3.005e-63	PCD	TRAK1
WDR78	1.1452e-67	0.246889	0.915	0.826	3.05413e-63	PCD	WDR78
CES4A	4.03527e-67	0.233295	0.588	0.463	1.07617e-62	PCD	CES4A
ENPP4	1.50633e-66	0.268553	0.852	0.837	4.01722e-62	PCD	ENPP4
CETN2	2.63533e-66	0.213632	0.987	0.971	7.02816e-62	PCD	CETN2
CHD4	3.74332e-66	0.203859	0.939	0.939	9.98306e-62	PCD	CHD4
C17orf97	5.07368e-66	0.228321	0.847	0.786	1.3531e-61	PCD	C17orf97
VMP1	5.34062e-66	0.25231	0.977	0.968	1.42429e-61	PCD	VMP1
IFT88	6.844e-66	0.238016	0.85	0.783	1.82523e-61	PCD	IFT88
PRPF4B	1.71872e-65	0.229934	0.864	0.851	4.58366e-61	PCD	PRPF4B
DZIP3	3.00014e-65	0.210206	0.895	0.836	8.00109e-61	PCD	DZIP3
KIAA1841	4.48539e-65	0.240644	0.764	0.686	1.19621e-60	PCD	KIAA1841
CFAP74	7.26108e-65	0.224262	0.732	0.619	1.93646e-60	PCD	CFAP74
HSPA1B	1.14073e-64	0.224305	0.741	0.732	3.0422e-60	PCD	HSPA1B
NEK11	1.26393e-64	0.222711	0.785	0.688	3.37077e-60	PCD	NEK11
GLIS3	2.82223e-64	0.221071	0.794	0.759	7.52662e-60	PCD	GLIS3
ANKUB1	4.26378e-64	0.230896	0.9	0.809	1.13711e-59	PCD	ANKUB1
ERICH5	5.42129e-64	0.233181	0.728	0.697	1.4458e-59	PCD	ERICH5
ITGB8	8.84946e-64	0.290952	0.836	0.831	2.36006e-59	PCD	ITGB8
PPP4R3B	2.32999e-63	0.206603	0.886	0.893	6.21386e-59	PCD	PPP4R3B
MAP1A	2.39465e-63	0.230669	0.87	0.779	6.3863e-59	PCD	MAP1A
ADGRF1	5.20881e-63	0.261196	0.922	0.915	1.38914e-58	PCD	ADGRF1
KIF27	5.2095e-63	0.22749	0.737	0.634	1.38932e-58	PCD	KIF27
PRSS12	2.69527e-62	0.230605	0.762	0.734	7.188e-58	PCD	PRSS12
AC008771.1	4.7904e-62	0.22638	0.774	0.773	1.27755e-57	PCD	AC008771.1
ZFAND5	7.44351e-62	0.205516	0.922	0.936	1.98511e-57	PCD	ZFAND5
SLK	7.50262e-62	0.22688	0.871	0.846	2.00087e-57	PCD	SLK
AZIN1	1.01851e-61	0.213887	0.916	0.927	2.71627e-57	PCD	AZIN1
FOXP1	1.95296e-61	0.204748	0.904	0.913	5.20836e-57	PCD	FOXP1
MEIS2	4.12814e-61	0.213479	0.866	0.872	1.10093e-56	PCD	MEIS2
CFLAR	6.66471e-61	0.207027	0.928	0.922	1.77741e-56	PCD	CFLAR
LRRC23	7.31694e-61	0.227718	0.929	0.918	1.95135e-56	PCD	LRRC23
COL28A1	7.54157e-61	0.202109	0.409	0.271	2.01126e-56	PCD	COL28A1
TNFAIP8L1	1.58137e-60	0.207827	0.898	0.824	4.21737e-56	PCD	TNFAIP8L1
MDM2	3.29488e-60	0.201458	0.938	0.936	8.7871e-56	PCD	MDM2
C20orf96	3.30124e-60	0.220697	0.681	0.582	8.80407e-56	PCD	C20orf96
N4BP2L2	1.6034e-59	0.215293	0.927	0.915	4.2761e-55	PCD	N4BP2L2
EIF4G3	1.68713e-59	0.211661	0.89	0.88	4.49939e-55	PCD	EIF4G3
CNTRL	1.96668e-59	0.228911	0.741	0.658	5.24493e-55	PCD	CNTRL
TP53BP1	2.35862e-59	0.217088	0.822	0.792	6.29021e-55	PCD	TP53BP1
TOP2B	3.83008e-59	0.223854	0.811	0.806	1.02144e-54	PCD	TOP2B
ALDH3A2	4.61775e-59	0.211295	0.848	0.845	1.23151e-54	PCD	ALDH3A2
POLR2J3	6.13453e-59	0.239154	0.834	0.817	1.63602e-54	PCD	POLR2J3
CLMN	6.59066e-59	0.224132	0.919	0.896	1.75766e-54	PCD	CLMN
CCDC180	2.95382e-58	0.21037	0.656	0.539	7.87755e-54	PCD	CCDC180
NSUN7	4.20317e-58	0.20542	0.701	0.615	1.12094e-53	PCD	NSUN7
DST	4.64381e-58	0.328423	0.911	0.894	1.23846e-53	PCD	DST
TPR	5.59866e-58	0.207523	0.916	0.914	1.49311e-53	PCD	TPR
NUDC	2.81588e-57	0.217321	0.976	0.974	7.50967e-53	PCD	NUDC
CCN2	6.91503e-57	0.201533	0.947	0.939	1.84417e-52	PCD	CCN2
ARGLU1	1.8403e-56	0.24054	0.905	0.892	4.9079e-52	PCD	ARGLU1
NIPBL	2.80495e-56	0.202767	0.865	0.87	7.48053e-52	PCD	NIPBL
NEK1	3.87987e-56	0.218387	0.736	0.677	1.03472e-51	PCD	NEK1
RPGRIP1L	4.26685e-56	0.230333	0.742	0.667	1.13793e-51	PCD	RPGRIP1L
PHIP	6.34522e-56	0.20215	0.899	0.898	1.69221e-51	PCD	PHIP
ARMC3	1.08166e-55	0.212054	0.915	0.829	2.88468e-51	PCD	ARMC3
PRDX5	1.26031e-55	0.216487	0.999	0.999	3.36112e-51	PCD	PRDX5
EGR1	2.27502e-55	0.246232	0.897	0.867	6.06726e-51	PCD	EGR1
SYTL2	1.97621e-54	0.239632	0.866	0.867	5.27036e-50	PCD	SYTL2
GCC2	2.73449e-54	0.205234	0.951	0.943	7.29262e-50	PCD	GCC2
ADSS	3.22186e-54	0.203152	0.872	0.886	8.59237e-50	PCD	ADSS
PNRC1	3.6572e-54	0.204488	0.912	0.911	9.7534e-50	PCD	PNRC1
MNS1	8.04061e-54	0.211846	0.872	0.79	2.14435e-49	PCD	MNS1
ARHGAP5	3.38678e-53	0.205372	0.925	0.928	9.0322e-49	PCD	ARHGAP5
CAPS2	4.2143e-53	0.205807	0.65	0.564	1.12391e-48	PCD	CAPS2
FTX	8.6053e-53	0.248769	0.758	0.715	2.29495e-48	PCD	FTX
RTCA-AS1	9.82017e-53	0.22105	0.568	0.47	2.61894e-48	PCD	RTCA-AS1
CASC2	1.20027e-52	0.2075	0.638	0.537	3.20101e-48	PCD	CASC2
SPTBN1	2.00417e-52	0.210481	0.971	0.974	5.34492e-48	PCD	SPTBN1
TEX9	4.19381e-52	0.200449	0.808	0.738	1.11845e-47	PCD	TEX9
HSPA4	8.35651e-52	0.22313	0.889	0.893	2.2286e-47	PCD	HSPA4
CCDC17	9.50961e-52	0.203689	0.902	0.858	2.53612e-47	PCD	CCDC17
PALMD	3.27223e-51	0.235725	0.73	0.661	8.72671e-47	PCD	PALMD
FZD6	1.25929e-50	0.21692	0.82	0.812	3.35841e-46	PCD	FZD6
SNTN	1.72091e-50	0.205002	0.983	0.9	4.58951e-46	PCD	SNTN
DRC1	1.7072e-49	0.200925	0.875	0.787	4.55293e-45	PCD	DRC1
TSHZ2	3.20428e-49	0.207717	0.742	0.712	8.5455e-45	PCD	TSHZ2
PBX1	3.24973e-49	0.212843	0.845	0.853	8.66669e-45	PCD	PBX1
PARP4	3.26189e-49	0.223292	0.74	0.731	8.69913e-45	PCD	PARP4
DHX40	5.01868e-49	0.201214	0.81	0.812	1.33843e-44	PCD	DHX40
CLIP1	1.83366e-48	0.203888	0.915	0.917	4.89018e-44	PCD	CLIP1
PROS1	2.59558e-48	0.202134	0.569	0.467	6.92216e-44	PCD	PROS1
ZNF33A	3.44229e-48	0.202338	0.793	0.777	9.18025e-44	PCD	ZNF33A
ITGA2	3.84393e-48	0.310373	0.892	0.884	1.02514e-43	PCD	ITGA2
CCNL1	3.89597e-48	0.245471	0.796	0.773	1.03902e-43	PCD	CCNL1
IKZF2	1.9307e-47	0.212571	0.859	0.861	5.14898e-43	PCD	IKZF2
SEPTIN2	6.49058e-47	0.212245	0.937	0.949	1.73097e-42	PCD	SEPTIN2
ATF7IP	7.32396e-46	0.20749	0.754	0.743	1.95323e-41	PCD	ATF7IP
LMO7	8.71725e-46	0.204122	0.933	0.942	2.3248e-41	PCD	LMO7
FAM214A	2.66305e-44	0.204849	0.826	0.829	7.10208e-40	PCD	FAM214A
NIN	4.38581e-42	0.202153	0.82	0.807	1.16965e-37	PCD	NIN
JUN	1.34454e-40	0.22399	0.915	0.89	3.58576e-36	PCD	JUN
MUC16	1.76691e-40	0.216638	0.977	0.973	4.71218e-36	PCD	MUC16
MACC1	1.30406e-39	0.276098	0.838	0.835	3.47781e-35	PCD	MACC1
NFAT5	3.46214e-38	0.213056	0.799	0.775	9.23318e-34	PCD	NFAT5
SPON2	1.31979e-37	0.220036	0.676	0.634	3.51975e-33	PCD	SPON2
KCNQ1OT1	2.05714e-35	0.233738	0.62	0.56	5.48619e-31	PCD	KCNQ1OT1
SNHG14	3.59941e-34	0.213894	0.746	0.733	9.59927e-30	PCD	SNHG14
LY75	1.45905e-32	0.20301	0.695	0.675	3.89114e-28	PCD	LY75
MYOF	3.87788e-31	0.259171	0.905	0.907	1.03419e-26	PCD	MYOF
MT-ATP8	5.41976e-31	0.205974	0.5	0.443	1.4454e-26	PCD	MT-ATP8
EPPIN	6.7421e-31	0.235755	0.526	0.465	1.79805e-26	PCD	EPPIN
CTNNB1	4.23871e-28	0.201452	0.911	0.924	1.13042e-23	PCD	CTNNB1
AL357093.2	3.14487e-25	0.238767	0.916	0.871	8.38706e-21	PCD	AL357093.2
TMEM190	2.87933e-20	0.402947	0.862	0.85	7.6789e-16	PCD	TMEM190
SERPINB3	7.51935e-09	0.251496	0.795	0.779	0.000200533	PCD	SERPINB3
BPIFA1	3.74757e-08	0.243073	0.868	0.865	0.000999441	PCD	BPIFA1
UPK3BL1	7.87046e-06	0.247207	0.675	0.713	0.209897	PCD	UPK3BL1

## Sheet: iPSC PCDviPSC_cont
		Multiciliated Cells: iPSc PCD upregulated vs iPSc control
	p_val	avg_log2FC	pct.1	pct.2	p_val_adj
SUGCT	2.00676732359776e-57	13.1541	0.064	0.147	6.02030197079327e-54
PPBP	4.66434680518796e-65	12.6877	0.026	0.26	1.39930404155639e-61
AC053513.1	8.80121877423196e-114	12.4969	0.102	0.229	2.64036563226959e-110
ADAMTS1	3.36638613592189e-26	12.332	0.019	0.168	1.00991584077657e-22
MYO3B	3.3961795333966e-146	11.9828	0.059	0.267	1.01885386001898e-142
SPOCK3	9.18835659418589e-22	11.9683	0.042	0.13	2.75650697825577e-18
TRIM31	1.30540282189626e-94	11.9147	0.141	0.186	3.91620846568878e-91
ANKRD1	7.64337857611454e-124	11.5335	0.071	0.248	2.29301357283436e-120
SCN1A	1.66336328455328e-183	11.0256	0.034	0.272	4.99008985365983e-180
TPM2	1.121118106102e-74	10.9359	0.059	0.183	3.363354318306e-71
PLAUR	9.03775506025548e-50	10.5497	0.062	0.23	2.71132651807664e-46
MIA	1.03965543682182e-81	10.3551	0.132	0.131	3.11896631046546e-78
ROBO2	3.47655744354221e-105	10.2947	0.034	0.162	1.04296723306266e-101
HLA-F	6.14871714741494e-93	9.95325	0.146	0.358	1.84461514422448e-89
PKP1	2.23003000906357e-32	9.90532	0.035	0.162	6.69009002719072e-29
BASP1-AS1	5.06787384769466e-216	9.89561	0.064	0.333	1.5203621543084e-212
ITGA4	3.39208823541786e-189	9.8766	0.056	0.171	1.01762647062536e-185
FAM83A	6.81409794452022e-52	9.85937	0.052	0.246	2.04422938335607e-48
LIF	2.01061266821366e-142	9.83336	0.071	0.279	6.03183800464098e-139
FYB1	1.46175883132301e-35	9.78174	0.042	0.275	4.38527649396903e-32
APOBEC3A	1.02132705778913e-87	9.76801	0.031	0.247	3.06398117336738e-84
KRT6A	3.97350351813748e-78	9.65696	0.033	0.152	1.19205105544124e-74
AL356234.2	3.68328285364147e-60	9.64563	0.111	0.231	1.10498485609244e-56
CEACAM7	1.30112693987819e-25	9.61104	0.011	0.274	3.90338081963456e-22
SFTPB	0.090932	9.54892	0.01	0.216	1
CALML3	8.34411406528386e-23	9.25704	0.04	0.193	2.50323421958516e-19
COL4A4	1.33936361353334e-27	9.21447	0.045	0.154	4.01809084060003e-24
CAPN6	2.08558987075744e-51	9.19107	0.055	0.219	6.25676961227233e-48
PTHLH	8.99618767091646e-152	9.11451	0.056	0.307	2.69885630127494e-148
S100A8	1.34406294135418e-48	9.09544	0.063	0.266	4.03218882406255e-45
COL8A1	1.11467878435311e-77	9.06405	0.089	0.173	3.34403635305932e-74
COMP	1.82178014101727e-40	8.93468	0.043	0.155	5.46534042305181e-37
B3GALT5	4.54771518831813e-117	8.91764	0.04	0.255	1.36431455649544e-113
CILP	3.36017158296461e-67	8.89556	0.05	0.263	1.00805147488938e-63
AKAP12	9.38149645931741e-55	8.77337	0.124	0.139	2.81444893779522e-51
PDE5A	7.13619465396465e-56	8.75124	0.054	0.18	2.1408583961894e-52
TGFB2	2.00104127569547e-78	8.63969	0.102	0.228	6.00312382708642e-75
ADGRF4	5.00891343225288e-44	8.6339	0.052	0.245	1.50267402967586e-40
LINC00964	2.54216700369155e-13	8.57751	0.048	0.151	7.62650101107466e-10
AC073320.1	0.0369026	8.57624	0.012	0.186	1
VSNL1	2.47832552056648e-10	8.53874	0.03	0.135	7.43497656169944e-07
SAMD4A	4.57605854612247e-85	8.53381	0.077	0.279	1.37281756383674e-81
SOSTDC1	3.55071624974912e-18	8.51642	0.046	0.249	1.06521487492473e-14
IL1B	2.77159763749743e-33	8.51155	0.018	0.315	8.31479291249228e-30
MUCL1	3.04402489338287e-172	8.42885	0.086	0.249	9.13207468014862e-169
S100A7	1.95021197346956e-58	8.41985	0.013	0.331	5.85063592040868e-55
GUCY1A2	9.19178845340809e-73	8.41937	0.091	0.21	2.75753653602243e-69
TAGLN	0.347633	8.33466	0.192	0.223	1
DLC1	2.19007928999402e-20	8.26532	0.029	0.177	6.57023786998207e-17
CALML3-AS1	2.23097148705436e-160	8.25451	0.074	0.254	6.69291446116308e-157
FHL2	4.6882250550903e-40	8.22583	0.083	0.248	1.40646751652709e-36
PRICKLE1	3.93588335589299e-91	8.16141	0.09	0.308	1.1807650067679e-87
WNT6	0.264535	7.93878	0.027	0.125	1
SLC2A3	1.7392092901666e-27	7.9106	0.046	0.148	5.21762787049981e-24
NEGR1	6.04756640809489e-107	7.89045	0.089	0.169	1.81426992242847e-103
MYL9	1.09314183584576e-44	7.85231	0.165	0.127	3.27942550753728e-41
CLIC3	3.75837379495242e-05	7.83985	0.033	0.271	0.112751
SHISA2	2.37609096272783e-21	7.83283	0.082	0.23	7.12827288818349e-18
CLEC7A	3.27424500052491e-68	7.79965	0.084	0.307	9.82273500157472e-65
AL365259.1	5.26231263534761e-29	7.74055	0.04	0.161	1.57869379060428e-25
ARL15	3.26928969784519e-31	7.7314	0.108	0.176	9.80786909353556e-28
PTGS2	4.20470632602008e-35	7.71579	0.184	0.249	1.26141189780603e-31
IL32	8.80236853375331e-27	7.71	0.048	0.143	2.64071056012599e-23
PIPOX	1.5580658338834e-105	7.66878	0.051	0.257	4.67419750165019e-102
UBD	7.47643953511273e-145	7.60064	0.069	0.352	2.24293186053382e-141
KLK13	7.48713541446515e-51	7.58877	0.038	0.325	2.24614062433954e-47
FILIP1L	0.0251695	7.57486	0.056	0.195	1
COL1A1	0.0398551	7.54502	0.097	0.189	1
CD96	8.54074444981969e-127	7.53644	0.066	0.241	2.56222333494591e-123
LCP1	1.59369240689506e-25	7.52385	0.083	0.302	4.78107722068519e-22
MYC	1.32206075741707e-72	7.49367	0.106	0.247	3.9661822722512e-69
PHLDB2	2.65161360476467e-74	7.48874	0.136	0.21	7.954840814294e-71
PHLDA1	3.52398567038624e-41	7.45451	0.07	0.231	1.05719570111587e-37
TINAGL1	8.35548612347877e-58	7.44121	0.096	0.247	2.50664583704363e-54
PLAU	1.26900889779904e-40	7.40673	0.203	0.296	3.80702669339711e-37
PVT1	7.68393168104474e-77	7.39376	0.286	0.305	2.30517950431342e-73
DSC2	0.133744	7.3823	0.219	0.29	1
COL17A1	1.83454916513981e-120	7.33207	0.092	0.208	5.50364749541943e-117
CAVIN1	3.73349039835951e-84	7.32485	0.058	0.174	1.12004711950785e-80
EDN1	4.3106274587355e-52	7.31634	0.17	0.336	1.29318823762065e-48
ZNF114	4.12235351430491e-52	7.29909	0.017	0.42	1.23670605429147e-48
COL4A1	3.2957075747168e-09	7.29667	0.066	0.148	9.8871227241504e-06
SYNPO2	5.46457504425832e-60	7.26529	0.105	0.153	1.6393725132775e-56
PLAT	7.16195673139627e-31	7.24641	0.053	0.193	2.14858701941888e-27
AL590705.1	2.69061722674598e-77	7.18921	0.029	0.42	8.07185168023794e-74
HIST1H1D	4.07991280705406e-89	7.1848	0.053	0.407	1.22397384211622e-85
LINC01220	2.9272593938032e-22	7.16787	0.036	0.318	8.78177818140961e-19
SLC1A2	8.0361997169154e-117	7.12461	0.07	0.374	2.41085991507462e-113
IGF1	2.36275519621445e-123	7.11665	0.149	0.337	7.08826558864334e-120
SOWAHB	3.7805164973811e-92	7.10836	0.164	0.23	1.13415494921433e-88
LGALS1	4.52121279039728e-21	7.10531	0.032	0.13	1.35636383711918e-17
PDZK1IP1	2.41407430943162e-91	7.0992	0.043	0.225	7.24222292829485e-88
CDC42EP1	3.91374226657389e-05	7.09838	0.042	0.138	0.117412
DAB2	3.12484362608516e-124	7.08232	0.098	0.369	9.37453087825548e-121
SERPINB13	8.09928329127813e-44	7.08152	0.047	0.147	2.42978498738344e-40
ZNF483	2.19441906734847e-126	7.05533	0.148	0.274	6.5832572020454e-123
TPM1	0.7782	7.013	0.337	0.353	1
AC009093.2	3.8048305866129e-63	7.01265	0.117	0.113	1.14144917598387e-59
ETS1	2.24889524697679e-80	6.99409	0.173	0.287	6.74668574093037e-77
CXCL6	5.17671408322968e-97	6.96429	0.057	0.228	1.5530142249689e-93
SLCO1B3	1.23688462028349e-192	6.95577	0.034	0.36	3.71065386085046e-189
ENC1	5.70410556221051e-11	6.94163	0.324	0.407	1.71123166866315e-07
KDR	9.30979996896709e-95	6.93086	0.093	0.268	2.79293999069013e-91
GSTA2	6.62303204125684e-43	6.92433	0.249	0.248	1.98690961237705e-39
TM4SF1	0.0809643	6.90837	0.048	0.207	1
C15orf48	4.69828909881518e-21	6.89177	0.137	0.279	1.40948672964455e-17
TMEM45A	7.36153492421133e-143	6.88617	0.057	0.23	2.2084604772634e-139
LINC02082	3.17620803814039e-129	6.87772	0.137	0.225	9.52862411442117e-126
SPOCK2	2.4401147716329e-11	6.86052	0.049	0.19	7.3203443148987e-08
LRRC75A	1.05773564121625e-26	6.82095	0.154	0.212	3.17320692364875e-23
ADAMTS18	1.98079624632215e-42	6.80704	0.033	0.229	5.94238873896644e-39
OR6C76	1.65405671826621e-37	6.79869	0.072	0.12	4.96217015479864e-34
NCKAP5	9.34148843048109e-58	6.79654	0.053	0.187	2.80244652914433e-54
CST6	1.13834506147672e-10	6.79557	0.272	0.173	3.41503518443017e-07
GALR2	2.93938739107855e-07	6.78755	0.133	0.243	0.000881816
FAT3	0.0798708	6.74442	0.076	0.17	1
MT-ND4L	9.43133330648845e-05	6.73181	0.383	0.404	0.28294
AC097625.1	5.62555914836902e-67	6.72538	0.052	0.166	1.68766774451071e-63
RBM24	8.15833217006823e-61	6.71902	0.143	0.174	2.44749965102047e-57
MLLT11	0.00668725	6.71125	0.053	0.149	1
USP10	0.624795	6.70567	0.35	0.246	1
ITGB6	1.43768007410032e-32	6.65158	0.209	0.163	4.31304022230096e-29
COL5A2	0.915549	6.65117	0.13	0.206	1
MCF2L2	7.61732554827924e-46	6.64192	0.255	0.172	2.28519766448377e-42
TMEM190	1.35330210033759e-13	6.64036	0.399	0.277	4.05990630101276e-10
OXTR	1.21389324886593e-21	6.6323	0.242	0.099	3.6416797465978e-18
CCL20	0.00458862	6.62767	0.03	0.211	1
FST	1.08781431583459e-75	6.60903	0.05	0.127	3.26344294750376e-72
COL4A2	0.00817075	6.59414	0.077	0.12	1
PIP	1.99128890699985e-90	6.59374	0.118	0.211	5.97386672099954e-87
AL161431.1	8.1855613366678e-246	6.59102	0.095	0.523	2.45566840100034e-242
DSP	0.00907192	6.58948	0.399	0.356	1
DSC3	8.74401863084864e-15	6.58896	0.228	0.185	2.62320558925459e-11
ALDH1A3	3.82228918144546e-26	6.58545	0.318	0.322	1.14668675443364e-22
CLU	2.6718201249531e-12	6.56085	0.379	0.232	8.0154603748593e-09
CEACAM5	7.39091963037997e-28	6.54121	0.041	0.287	2.21727588911399e-24
PRDM1	2.1655929204817e-115	6.52344	0.106	0.22	6.4967787614451e-112
WIPF3	1.06799866427224e-91	6.51699	0.114	0.264	3.20399599281673e-88
PCDH19	9.33276416027774e-11	6.5167	0.106	0.162	2.79982924808332e-07
AC058791.1	8.55108842116339e-154	6.51409	0.111	0.268	2.56532652634902e-150
CCND1	0.0212688	6.50076	0.334	0.334	1
OCIAD2	0.304842	6.49656	0.411	0.421	1
GOLGA8H	5.59991140437178e-40	6.47829	0.101	0.102	1.67997342131153e-36
CXCL3	2.15543454994449e-61	6.45944	0.086	0.236	6.46630364983347e-58
SERPINB2	1.17233721546787e-44	6.45272	0.075	0.217	3.5170116464036e-41
CCDC125	1.436933154284e-140	6.44664	0.217	0.257	4.310799462852e-137
CXCL8	3.314162590146e-44	6.43403	0.131	0.292	9.94248777043801e-41
AC073370.1	6.86217764818173e-47	6.4271	0.209	0.213	2.05865329445452e-43
JCAD	2.46363456725963e-122	6.41851	0.095	0.231	7.39090370177889e-119
ZYX	9.19057131201147e-44	6.41665	0.105	0.234	2.75717139360344e-40
CH25H	0.00214792	6.40575	0.072	0.171	1
GPR157	2.76956326894583e-29	6.37883	0.116	0.2	8.30868980683749e-26
BMP1	7.33902973400688e-18	6.36901	0.074	0.24	2.20170892020206e-14
CX3CL1	6.99285393682483e-73	6.35208	0.097	0.311	2.09785618104745e-69
ACSM3	1.54828463200992e-25	6.34763	0.066	0.298	4.64485389602977e-22
AMIGO2	1.23371509575264e-10	6.33245	0.121	0.162	3.70114528725793e-07
NECAB1	5.1487401434049e-76	6.33101	0.042	0.317	1.54462204302147e-72
WDR97	7.41508659039449e-40	6.32417	0.07	0.194	2.22452597711835e-36
TREM1	5.53491064513509e-12	6.27976	0.075	0.249	1.66047319354053e-08
ANOS1	1.96031079491365e-14	6.26757	0.158	0.216	5.88093238474094e-11
FMN2	1.81111413191034e-27	6.2664	0.051	0.215	5.43334239573103e-24
RAB3B	0.731319	6.25635	0.083	0.128	1
EREG	5.54030261745128e-135	6.24722	0.141	0.353	1.66209078523538e-131
MMP7	3.59546532597702e-23	6.23608	0.291	0.279	1.0786395977931e-19
IL1R1	8.54592766271582e-36	6.2324	0.167	0.263	2.56377829881475e-32
HBB	1.32686584313906e-10	6.20124	0.033	0.241	3.98059752941719e-07
ANKH	2.72175120804702e-97	6.19712	0.083	0.138	8.16525362414105e-94
SPTSSB	7.9811940124935e-26	6.1933	0.103	0.246	2.39435820374805e-22
SEMA3D	6.44490193266405e-13	6.18976	0.047	0.138	1.93347057979921e-09
VIM	7.09077019269753e-10	6.18723	0.332	0.231	2.12723105780926e-06
MATN2	6.58340631427624e-37	6.1863	0.094	0.179	1.97502189428287e-33
ARTN	3.01825301597306e-09	6.17423	0.071	0.332	9.05475904791917e-06
CARS	4.77774825839244e-06	6.1665	0.376	0.296	0.0143332
CDKN2B	0.390125	6.15092	0.295	0.344	1
PDLIM7	0.00597856	6.14384	0.129	0.213	1
SELENOP	7.77863964711325e-06	6.1345	0.313	0.305	0.0233359
SLC16A1-AS1	7.05875972262625e-41	6.13364	0.085	0.223	2.11762791678788e-37
CXCL5	1.35970844066846e-31	6.13177	0.043	0.198	4.07912532200537e-28
KCNE3	1.23724129582696e-72	6.13038	0.192	0.222	3.71172388748089e-69
MMP10	4.83553379773102e-102	6.1263	0.096	0.129	1.45066013931931e-98
HOPX	0.288608	6.12296	0.131	0.188	1
DAPL1	8.50697514748851e-09	6.11295	0.059	0.217	2.55209254424655e-05
GJB2	0.500431	6.1021	0.044	0.194	1
NRP1	0.183993	6.10171	0.075	0.222	1
LINC02526	1.3177945558348e-32	6.10064	0.102	0.2	3.9533836675044e-29
FLNA	7.79451097207386e-21	6.08196	0.156	0.19	2.33835329162216e-17
MT1G	2.10314234783364e-06	6.07352	0.013	0.276	0.00630943
KCP	1.67702053194139e-23	6.07287	0.071	0.217	5.03106159582418e-20
CSKMT	0.0257306	6.05893	0.092	0.216	1
IER3	0.23929	6.05701	0.197	0.221	1
HIST1H4E	1.56727687849469e-55	6.05248	0.099	0.42	4.70183063548407e-52
TSHZ2	6.05236623974752e-31	6.04325	0.135	0.197	1.81570987192426e-27
AHNAK2	4.56157077772673e-09	6.02271	0.323	0.212	1.36847123331802e-05
SERPINB5	0.174406	6.01474	0.272	0.177	1
SKIL	0.0823797	6.00943	0.358	0.333	1
GPX2	1.46960665587241e-20	6.00457	0.141	0.276	4.40881996761722e-17
IGFBP3	0.0289221	5.99177	0.286	0.231	1
CXCL2	1.51699133474225e-88	5.97016	0.141	0.301	4.55097400422675e-85
PLCG2	0.00088043	5.95405	0.279	0.349	1
CWH43	1.02405570346564e-51	5.94239	0.061	0.134	3.07216711039693e-48
RARRES1	0.00256763	5.92997	0.363	0.215	1
CLNK	3.76309172176514e-08	5.91065	0.032	0.211	0.000112893
C1orf56	3.32982890819905e-09	5.90772	0.247	0.319	9.98948672459715e-06
NRXN1	1.24561546365938e-07	5.90508	0.108	0.105	0.000373685
CEL	4.40654387801267e-98	5.86849	0.155	0.215	1.3219631634038e-94
PRSS23	1.81769216417837e-07	5.86272	0.313	0.324	0.000545308
MAP2	3.12085589901099e-22	5.86208	0.128	0.146	9.36256769703297e-19
MPPED2	4.81866649823998e-32	5.8433	0.062	0.21	1.44559994947199e-28
TXLNB	0.0603192	5.83903	0.16	0.207	1
KCNMB2	9.74199639123349e-22	5.83373	0.115	0.228	2.92259891737005e-18
NEDD9	2.91573105938576e-09	5.8254	0.338	0.296	8.74719317815727e-06
AQP5	1.37420133435543e-36	5.81043	0.038	0.325	4.1226040030663e-33
NPNT	5.26109248632607e-10	5.80917	0.065	0.164	1.57832774589782e-06
CRIP1	0.816385	5.80575	0.38	0.316	1
TCN1	6.8326657246822e-55	5.79956	0.086	0.316	2.04979971740466e-51
LTBP1	9.82023176028691e-09	5.78131	0.105	0.198	2.94606952808607e-05
THBS1	3.12736948618654e-31	5.77479	0.087	0.19	9.38210845855963e-28
MIR181A1HG	4.91037122911235e-86	5.76635	0.113	0.208	1.4731113687337e-82
LYPD1	3.66602216460396e-77	5.76217	0.128	0.212	1.09980664938119e-73
LAMA2	1.07191609099899e-12	5.74158	0.083	0.162	3.21574827299697e-09
BACH2	5.54845538551434e-127	5.73954	0.068	0.207	1.6645366156543e-123
VGLL3	8.89551038227412e-14	5.73441	0.097	0.229	2.66865311468224e-10
IFIT2	3.92372479116203e-15	5.73428	0.278	0.241	1.17711743734861e-11
TNNC1	3.92046925062097e-82	5.72782	0.115	0.163	1.17614077518629e-78
PRLR	1.41583459191666e-24	5.7212	0.049	0.194	4.24750377574999e-21
CD74	1.49388117289038e-17	5.70837	0.308	0.156	4.48164351867113e-14
PMEPA1	1.72804697430304e-66	5.70651	0.154	0.149	5.18414092290912e-63
PODXL2	7.11072306973675e-12	5.70167	0.07	0.188	2.13321692092103e-08
MAF	0.0260948	5.701	0.266	0.309	1
PLA2R1	7.22386218733111e-94	5.68187	0.079	0.23	2.16715865619933e-90
ITGA2	0.000105176	5.68014	0.321	0.248	0.315529
PCDH9	6.65688360899489e-33	5.67819	0.066	0.256	1.99706508269847e-29
TFPI2	1.8605073501129e-36	5.6776	0.122	0.307	5.5815220503387e-33
KATNBL1	0.000341164	5.67542	0.389	0.444	1
TIMP2	0.69626	5.65754	0.26	0.331	1
PDGFA	6.91632610811437e-26	5.65215	0.14	0.334	2.07489783243431e-22
APOBEC3G	1.18189398267596e-31	5.64814	0.133	0.133	3.54568194802788e-28
PGBD5	7.43886712894979e-27	5.63935	0.022	0.178	2.23166013868494e-23
RTCA-AS1	0.153135	5.6305	0.423	0.272	1
S100A6	3.02822313006126e-10	5.61848	0.405	0.345	9.0846693901838e-07
NABP1	2.88948913781318e-10	5.61657	0.133	0.26	8.66846741343955e-07
GSN	0.000454735	5.61546	0.384	0.32	1
TNFAIP2	9.17415007546648e-23	5.60477	0.076	0.23	2.75224502263994e-19
TNFSF15	1.24151355104884e-44	5.58779	0.124	0.336	3.72454065314653e-41
AASS	3.50868855318514e-107	5.57833	0.096	0.345	1.05260656595554e-103
IFI30	8.83580089951728e-79	5.56419	0.304	0.392	2.65074026985518e-75
FRMD6	2.42673024015417e-19	5.5616	0.157	0.164	7.2801907204625e-16
SLC23A2	1.04630912834521e-231	5.5574	0.088	0.546	3.13892738503563e-228
EMP1	2.67411257987596e-21	5.54436	0.043	0.221	8.02233773962788e-18
LINC01206	5.58802795867245e-29	5.54181	0.274	0.169	1.67640838760174e-25
NECTIN1	7.9498896213618e-33	5.53136	0.131	0.234	2.38496688640854e-29
GLIS3-AS1	1.7876384129659e-13	5.50348	0.103	0.21	5.36291523889771e-10
AKR1C3	0.000147212	5.50035	0.059	0.208	0.441635
SH3RF3	5.33623701003116e-50	5.4984	0.116	0.156	1.60087110300935e-46
GATA3	6.72946867164189e-86	5.49764	0.121	0.202	2.01884060149257e-82
FGFBP1	8.58460140879451e-54	5.49621	0.07	0.257	2.57538042263835e-50
FBLN1	5.3201433069143e-07	5.48623	0.136	0.285	0.00159604
BPIFA1	1.54814068384526e-169	5.48469	0.133	0.429	4.64442205153577e-166
NRARP	2.54914506924106e-05	5.47719	0.081	0.247	0.0764744
SH3BGRL3	1.51624609274696e-14	5.46892	0.411	0.299	4.54873827824087e-11
C6	0.230869	5.46223	0.094	0.165	1
TUBB6	4.92700588223804e-65	5.43355	0.104	0.21	1.47810176467141e-61
MYLK3	5.97243333517315e-13	5.43086	0.124	0.162	1.79173000055195e-09
KRT23	0.0231097	5.42819	0.344	0.274	1
WIF1	4.38402476570952e-28	5.42765	0.07	0.16	1.31520742971286e-24
RBP1	5.1499893772787e-22	5.39941	0.305	0.439	1.54499681318361e-18
NANOS1	3.85221570782972e-19	5.39877	0.093	0.134	1.15566471234892e-15
MGAM	1.92625189180393e-132	5.39253	0.151	0.37	5.77875567541178e-129
ATP10B	4.82385235201464e-93	5.37814	0.145	0.405	1.44715570560439e-89
FXYD5	0.00553642	5.37746	0.074	0.147	1
WNT9A	3.67301870071319e-46	5.37453	0.109	0.135	1.10190561021396e-42
MIR34AHG	1.07758480215067e-107	5.37347	0.155	0.211	3.232754406452e-104
IFI27	0.000392415	5.37289	0.354	0.259	1
KRT18	0.448145	5.34852	0.401	0.382	1
AC092142.1	2.66640799284141e-05	5.34533	0.108	0.155	0.0799922
SOX9	0.998611	5.34177	0.326	0.153	1
TUBA4A	0.040448	5.34024	0.102	0.16	1
SLC4A4	4.86938187481279e-79	5.33942	0.069	0.231	1.46081456244384e-75
C20orf85	2.65847715918105e-08	5.33398	0.452	0.367	7.97543147754314e-05
JAG1	0.461049	5.33139	0.253	0.358	1
WNT5A	4.71676914260599e-10	5.32909	0.146	0.298	1.4150307427818e-06
LDLRAD4	3.76254289076619e-104	5.32327	0.135	0.194	1.12876286722986e-100
NUAK1	1.83564284374027e-33	5.30681	0.157	0.181	5.50692853122082e-30
MNS1	0.000472535	5.30345	0.328	0.359	1
FHOD1	1.23698562009388e-59	5.30008	0.145	0.241	3.71095686028165e-56
SEMA5A	4.7811084071149e-87	5.29946	0.067	0.531	1.43433252213447e-83
DNAH6	0.00109892	5.29859	0.354	0.345	1
SLC13A3	0.200474	5.29489	0.053	0.183	1
SNORC	1.83363573418012e-13	5.29251	0.057	0.16	5.50090720254035e-10
ABCA1	2.81847284106742e-34	5.28568	0.212	0.288	8.45541852320225e-31
PLEKHA4	0.000485581	5.28427	0.079	0.203	1
BIRC3	9.23513518908425e-22	5.26987	0.171	0.255	2.77054055672527e-18
SCG3	1.09634733019571e-60	5.26195	0.262	0.179	3.28904199058712e-57
COL3A1	2.51515690446045e-40	5.25884	0.088	0.133	7.54547071338134e-37
CAV1	0.000558929	5.25499	0.134	0.34	1
VCAN	0.593893	5.25001	0.371	0.36	1
LRMP	0.000622301	5.24719	0.207	0.302	1
BCL11A	0.0200654	5.24516	0.141	0.35	1
MUC5AC	2.67022599106733e-20	5.24495	0.005	0.178	8.01067797320198e-17
SAA2	1.65773949125064e-77	5.23009	0.199	0.142	4.97321847375192e-74
CBR3	8.44727060188484e-05	5.22879	0.068	0.294	0.253418
HOMER3	0.0228685	5.22799	0.177	0.308	1
GABRB3	8.18731814247384e-58	5.22743	0.007	0.308	2.45619544274215e-54
KLF2	2.39840379140007e-17	5.22713	0.053	0.227	7.19521137420021e-14
AQP4-AS1	0.76415	5.2195	0.357	0.249	1
LINC00327	2.59174048460898e-60	5.21949	0.064	0.159	7.77522145382694e-57
LINC00342	3.17167130156544e-54	5.21876	0.343	0.522	9.51501390469631e-51
TNNT3	0.220808	5.19514	0.342	0.327	1
COX6B2	2.59693267832611e-22	5.1926	0.147	0.176	7.79079803497832e-19
DPYSL3	4.11573927318102e-08	5.19183	0.07	0.204	0.000123472
GRM5	5.95695996964586e-55	5.18737	0.182	0.151	1.78708799089376e-51
CYP1B1	0.016993	5.18241	0.224	0.287	1
S100A16	0.0603487	5.18144	0.29	0.298	1
FBLIM1	1.94793107405526e-18	5.16727	0.124	0.19	5.84379322216578e-15
EPHB2	0.462025	5.16465	0.133	0.154	1
AREG	2.22380798408014e-16	5.1622	0.221	0.31	6.67142395224041e-13
CDH2	2.88452783797693e-61	5.15713	0.03	0.247	8.6535835139308e-58
S100A4	0.15961	5.15484	0.404	0.337	1
DTL	4.13963263243539e-42	5.15117	0.048	0.456	1.24188978973062e-38
FXYD1	0.00165275	5.14492	0.369	0.222	1
AC020656.2	0.0368692	5.13635	0.044	0.288	1
PTMS	0.00101656	5.1347	0.289	0.315	1
FOXQ1	4.68372044402568e-05	5.1322	0.144	0.199	0.140512
OAS3	2.65331486326148e-08	5.12887	0.104	0.206	7.95994458978443e-05
SLC51B	0.0416901	5.12755	0.144	0.254	1
ATAD2	8.19365732940456e-43	5.12335	0.095	0.391	2.45809719882137e-39
DIRAS2	6.27590684236443e-31	5.12272	0.083	0.234	1.88277205270933e-27
TRMT9B	5.04399302382445e-39	5.12257	0.195	0.114	1.51319790714733e-35
ADM	0.14603	5.11895	0.059	0.245	1
AKR1C1	6.58577217871728e-38	5.11873	0.201	0.275	1.97573165361518e-34
LAMB3	0.176281	5.1149	0.275	0.332	1
DMRTA2	1.4171106684068e-17	5.11188	0.083	0.318	4.2513320052204e-14
SAA1	9.90469364064932e-80	5.11179	0.168	0.185	2.9714080921948e-76
PTPN2	0.564481	5.11171	0.419	0.386	1
PTPRM	1.36973722021768e-30	5.09906	0.159	0.227	4.10921166065304e-27
CYGB	4.26652481346166e-77	5.09805	0.095	0.2	1.2799574440385e-73
LRAT	0.000481232	5.09778	0.177	0.382	1
PHLDA2	8.0514879035926e-11	5.09088	0.193	0.307	2.41544637107778e-07
PLEKHG4B	5.28561853497614e-09	5.07373	0.099	0.152	1.58568556049284e-05
SPARC	4.89872579580549e-23	5.07352	0.135	0.208	1.46961773874165e-19
RORB	9.63277317518769e-11	5.06849	0.103	0.245	2.88983195255631e-07
ARL4D	0.00607824	5.06103	0.064	0.29	1
DPF1	0.000132067	5.05755	0.075	0.176	0.3962
F2R	4.63371495928695e-32	5.04554	0.153	0.243	1.39011448778609e-28
PART1	0.0230222	5.04172	0.035	0.328	1
SCGB2A1	0.530886	5.03611	0.306	0.334	1
SYT12	6.68007202690523e-66	5.0352	0.035	0.369	2.00402160807157e-62
WNT4	0.00213974	5.02607	0.187	0.365	1
SLC16A7	9.52207975572208e-28	5.02394	0.097	0.274	2.85662392671662e-24
IFITM3	3.02893072027037e-06	5.02259	0.328	0.381	0.00908679
AC025539.1	3.41976073793815e-73	5.01546	0.156	0.225	1.02592822138144e-69
TRAM1	0.021981	5.01266	0.392	0.425	1
GJA1	6.40572450644964e-09	5.01037	0.134	0.137	1.92171735193489e-05
IFIT3	0.738542	5.00399	0.328	0.301	1
COL9A3	0.302162	4.98609	0.064	0.148	1
CCDC80	0.000135071	4.98588	0.349	0.199	0.405212
OMG	3.57705508808011e-24	4.98115	0.403	0.254	1.07311652642403e-20
DCBLD2	0.0018584	4.98075	0.413	0.317	1
ENPEP	4.22550628748241e-08	4.97162	0.102	0.155	0.000126765
RARRES2	3.07339288250513e-149	4.96893	0.19	0.492	9.2201786475154e-146
LBH	1.02352495439148e-20	4.96741	0.373	0.247	3.07057486317443e-17
CXCL1	1.16539478936785e-14	4.94808	0.189	0.317	3.49618436810356e-11
SLC34A2	0.110895	4.94734	0.331	0.214	1
GSTA1	9.93704897993703e-14	4.94152	0.342	0.221	2.98111469398111e-10
RNASE1	1.30405014428971e-33	4.94117	0.164	0.503	3.91215043286912e-30
RSAD2	0.262705	4.93967	0.368	0.199	1
RAP2B	0.0626734	4.92799	0.288	0.264	1
AKR1C2	0.724445	4.91751	0.299	0.3	1
BNC2	0.00908255	4.90761	0.124	0.264	1
MUC13	3.93420773194633e-12	4.90042	0.355	0.285	1.1802623195839e-08
PYGO1	0.0514497	4.89812	0.067	0.367	1
SPINK1	4.09625040125673e-42	4.89183	0.042	0.273	1.22887512037702e-38
GALNT5	1.10812232418042e-14	4.8881	0.18	0.275	3.32436697254127e-11
PLAC4	3.31196171441367e-165	4.88313	0.067	0.322	9.935885143241e-162
IRAK3	2.08289013613631e-58	4.87588	0.126	0.152	6.24867040840892e-55
SMYD3	2.41541566533589e-06	4.8641	0.365	0.28	0.00724625
MEST	0.0636185	4.86403	0.133	0.298	1
MT-ND6	9.17402148652937e-11	4.85606	0.387	0.455	2.75220644595881e-07
IGFBP6	2.74075221055652e-33	4.85471	0.059	0.22	8.22225663166957e-30
ATG9B	0.416676	4.84672	0.083	0.315	1
CD44	2.47690825526117e-55	4.84569	0.097	0.229	7.43072476578352e-52
TP63	5.61358028157561e-06	4.83888	0.075	0.129	0.0168407
HMGN3	2.28986532476761e-45	4.82359	0.484	0.263	6.86959597430284e-42
ISG15	1.13490134438262e-06	4.81782	0.308	0.342	0.0034047
ICAM1	3.4880044212096e-54	4.8163	0.183	0.29	1.04640132636288e-50
SRD5A2	0.00124825	4.81617	0.14	0.117	1
PAPSS2	0.507295	4.8161	0.097	0.349	1
SCGB3A2	6.48837153121853e-16	4.81448	0.182	0.357	1.94651145936556e-12
ITLN1	1.64624635150074e-96	4.80886	0.015	0.228	4.93873905450221e-93
CDH6	2.50539741139393e-78	4.80878	0.157	0.144	7.51619223418178e-75
F3	8.05568877035325e-06	4.80698	0.261	0.318	0.0241671
CPE	5.59035570128427e-12	4.80675	0.122	0.332	1.67710671038528e-08
RAB15	1.10880532057018e-21	4.80178	0.09	0.265	3.32641596171055e-18
EPPIN	3.49006421828148e-52	4.79591	0.234	0.318	1.04701926548444e-48
CDKN1C	8.06097978937182e-07	4.79496	0.193	0.318	0.00241829
AL357093.2	0.0257203	4.79483	0.346	0.418	1
CREB3L1	0.40262	4.79481	0.027	0.164	1
ALDH1L1	0.826382	4.78831	0.281	0.174	1
NUPR1	0.00219334	4.78692	0.268	0.305	1
IFIT1	0.984545	4.7838	0.326	0.281	1
FHOD3	6.25017883367031e-10	4.78043	0.097	0.207	1.87505365010109e-06
TNNT1	2.81742527213261e-17	4.77744	0.098	0.162	8.45227581639782e-14
PAQR7	0.455427	4.77681	0.192	0.181	1
ACSBG1	0.0164356	4.77458	0.295	0.279	1
TCHH	2.7955941408079e-87	4.77424	0.078	0.455	8.3867824224237e-84
UPK1B	1.52558504798239e-06	4.77009	0.22	0.285	0.00457676
PLK3	0.569825	4.76811	0.092	0.241	1
CCDC81	0.0499121	4.76352	0.25	0.214	1
ISG20	0.00348873	4.76205	0.378	0.376	1
SFN	2.18014478467251e-35	4.7587	0.209	0.16	6.54043435401752e-32
SERPINA1	0.153658	4.7482	0.145	0.181	1
SCEL	1.80670258983084e-19	4.74706	0.201	0.359	5.42010776949252e-16
DUSP6	1.29499861748035e-07	4.74632	0.078	0.222	0.0003885
PLAGL1	0.0178877	4.7424	0.07	0.195	1
CALD1	9.64174579364453e-06	4.73883	0.258	0.243	0.0289252
C4orf46	1.91855634646961e-23	4.73359	0.083	0.354	5.75566903940884e-20
TUBB2A	0.00602539	4.73292	0.139	0.253	1
ZACN	2.99779946540477e-05	4.73266	0.055	0.239	0.089934
SDC2	0.127078	4.72837	0.085	0.247	1
KYNU	1.98830067005655e-37	4.72604	0.068	0.227	5.96490201016965e-34
FABP5	2.29236566632657e-19	4.72499	0.161	0.339	6.87709699897971e-16
SLC16A12	0.0881162	4.72417	0.141	0.213	1
LRRC18	0.000366051	4.7228	0.061	0.256	1
ITGA6	0.002345	4.72227	0.124	0.228	1
AL390719.2	0.778815	4.71404	0.102	0.208	1
GABRP	3.82183215593083e-10	4.71351	0.303	0.263	1.14654964677925e-06
SLC29A3	8.83564995335736e-05	4.70964	0.129	0.169	0.265069
ATP12A	0.986315	4.69855	0.357	0.288	1
LAMA3	2.5300705524068e-08	4.68961	0.187	0.317	7.59021165722041e-05
MT1X	2.58482951680603e-05	4.68453	0.284	0.402	0.0775449
PAQR4	1.96093481880924e-21	4.68292	0.165	0.508	5.88280445642773e-18
CASC15	3.05891147857351e-16	4.67967	0.268	0.149	9.17673443572053e-13
SDR16C5	4.41395020574874e-36	4.67921	0.053	0.241	1.32418506172462e-32
TFF3	1.38941468974097e-05	4.67849	0.354	0.441	0.0416824
BCAM	0.0840359	4.67419	0.203	0.39	1
PLA2G10	0.648838	4.66394	0.351	0.145	1
RNLS	5.89020558648177e-14	4.6507	0.089	0.282	1.76706167594453e-10
BHLHE41	2.28945316183159e-70	4.6449	0.163	0.142	6.86835948549476e-67
MX1	0.325235	4.64094	0.349	0.318	1
KRT8	0.428209	4.6387	0.415	0.417	1
EEPD1	1.36513239921053e-41	4.63605	0.056	0.36	4.0953971976316e-38
ADGRL3	3.80485307621835e-07	4.63541	0.102	0.21	0.00114146
HES2	4.72736790308402e-06	4.63536	0.091	0.305	0.0141821
MAP7D2	1.20494459510602e-07	4.63449	0.056	0.2	0.000361483
ANKRD36C	2.69845728947242e-50	4.62804	0.343	0.554	8.09537186841726e-47
MSLN	1.26059651082763e-07	4.61709	0.053	0.334	0.000378179
SERPINE1	0.844119	4.61678	0.018	0.282	1
MSMB	8.66319671663877e-128	4.61541	0.14	0.291	2.59895901499163e-124
TNFRSF12A	0.00476057	4.61505	0.271	0.305	1
IFITM2	8.90600914168937e-23	4.61434	0.276	0.331	2.67180274250681e-19
RASSF2	5.82243981464692e-40	4.61071	0.034	0.413	1.74673194439408e-36
GPC3	2.08579421528173e-26	4.60888	0.065	0.215	6.25738264584519e-23
DNAJA4	0.260492	4.59593	0.34	0.361	1
MUC5B	2.63889762952269e-49	4.58994	0.01	0.197	7.91669288856807e-46
ERICH3	4.72630653458885e-19	4.5786	0.415	0.254	1.41789196037666e-15
CDC42EP5	0.0340525	4.56699	0.104	0.212	1
IGFBP5	3.111612289263e-31	4.56181	0.423	0.275	9.334836867789e-28
ACKR3	2.83279725710793e-14	4.55073	0.13	0.187	8.4983917713238e-11
HPGD	3.13524446681956e-26	4.55002	0.136	0.285	9.40573340045867e-23
ZNF295-AS1	9.26904641567572e-13	4.54504	0.336	0.318	2.78071392470272e-09
SCPEP1	0.0225967	4.54403	0.395	0.339	1
CLEC19A	2.652205944498e-51	4.54387	0.081	0.204	7.95661783349401e-48
ATP13A4	0.00271899	4.54313	0.132	0.304	1
LINC01088	3.11824860692057e-40	4.54173	0.071	0.171	9.35474582076171e-37
DOCK11	1.94650668014687e-26	4.53581	0.085	0.373	5.83952004044062e-23
PHEX	1.52745812647038e-57	4.53417	0.288	0.262	4.58237437941113e-54
PLK2	0.371188	4.52976	0.374	0.34	1
GPC1	3.25833793985926e-05	4.52271	0.278	0.228	0.0977501
CYP4B1	9.19544429016984e-07	4.51195	0.378	0.292	0.00275863
PRR18	2.47853253637033e-07	4.4937	0.077	0.33	0.00074356
ITGB8	6.74786715341828e-09	4.49176	0.397	0.271	2.02436014602548e-05
CRABP2	0.17308	4.48985	0.184	0.214	1
ID1	0.589272	4.48957	0.335	0.243	1
CYP2F1	1.87612142668424e-19	4.48796	0.157	0.255	5.62836428005271e-16
LRRC8B	0.419511	4.48528	0.413	0.344	1
COL18A1	1.48851442077871e-34	4.48513	0.112	0.263	4.46554326233614e-31
TUBB	9.28102590232474e-05	4.48374	0.315	0.35	0.278431
S100A10	0.122341	4.46457	0.39	0.386	1
KLK11	2.70406766435714e-23	4.4645	0.207	0.342	8.11220299307143e-20
GADD45A	0.759664	4.46153	0.343	0.333	1
LINC01927	1.96912410419114e-50	4.4544	0.078	0.25	5.90737231257342e-47
LAD1	2.20938800806161e-11	4.44996	0.114	0.285	6.62816402418484e-08
ACAA2	0.0151924	4.44827	0.401	0.383	1
C8orf34	0.0794948	4.44631	0.186	0.111	1
S100A14	0.482286	4.44514	0.241	0.291	1
SLCO3A1	1.39665178204528e-59	4.4438	0.247	0.309	4.18995534613583e-56
DHRS9	4.50536337287582e-29	4.44263	0.312	0.285	1.35160901186275e-25
CD36	0.0162799	4.44187	0.047	0.238	1
NT5E	7.83823689146271e-53	4.43446	0.061	0.429	2.35147106743881e-49
MIR4435-2HG	4.17796749407931e-05	4.41437	0.295	0.371	0.125339
NMB	0.037798	4.41334	0.337	0.4	1
CYP4X1	3.46164043810414e-19	4.413	0.128	0.324	1.03849213143124e-15
CES4A	0.00267505	4.41223	0.129	0.134	1
FAM3D	3.40602642249686e-16	4.40259	0.168	0.267	1.02180792674906e-12
KCNMA1	4.38229785058407e-26	4.40214	0.113	0.249	1.31468935517522e-22
RAD51AP1	1.01854645670003e-41	4.39962	0.059	0.495	3.05563937010009e-38
IFITM1	4.83218555017613e-33	4.3994	0.119	0.211	1.44965566505284e-29
LRP8	1.60032051445642e-09	4.39845	0.122	0.231	4.80096154336925e-06
FERMT1	0.182816	4.39771	0.154	0.195	1
LAYN	9.52033301394582e-06	4.39553	0.12	0.14	0.028561
SOX11	5.63079106015052e-17	4.38988	0.218	0.314	1.68923731804516e-13
TSPAN4	0.200052	4.38454	0.081	0.274	1
CENPJ	2.74244941181249e-50	4.38343	0.137	0.463	8.22734823543748e-47
CLDN9	7.00671245983194e-09	4.38326	0.11	0.246	2.10201373794958e-05
MIR222HG	1.9753887123204e-67	4.36449	0.103	0.287	5.9261661369612e-64
ELFN2	6.28485630806281e-19	4.35039	0.14	0.089	1.88545689241884e-15
TMSB10	0.666179	4.34842	0.371	0.351	1
TGFBI	3.58149385590216e-17	4.34566	0.205	0.212	1.07444815677065e-13
DSG2	0.0259667	4.34239	0.359	0.331	1
AC007405.1	6.98944280105904e-39	4.33915	0.14	0.196	2.09683284031771e-35
AC011603.2	3.63720772176351e-81	4.33904	0.078	0.339	1.09116231652905e-77
KCNJ16	6.94881219685355e-17	4.32327	0.13	0.146	2.08464365905606e-13
GPRC5A	0.405537	4.31127	0.321	0.292	1
HELLS	1.19532367070119e-62	4.31097	0.256	0.507	3.58597101210357e-59
IFI44L	0.000572418	4.3108	0.369	0.318	1
HSPB1	0.677803	4.3094	0.318	0.351	1
CADM1	1.7466073241868e-12	4.30705	0.171	0.45	5.23982197256039e-09
ABAT	0.00541079	4.30615	0.339	0.361	1
PPP1R1B	5.1307561059245e-06	4.30494	0.032	0.442	0.0153923
DBN1	0.789948	4.30375	0.124	0.248	1
DNER	0.22482	4.28955	0.294	0.174	1
AC144450.1	0.292067	4.28537	0.042	0.327	1
SOD2	0.601489	4.28048	0.436	0.412	1
CACNG6	1.81465516381723e-16	4.27882	0.067	0.152	5.4439654914517e-13
BMF	5.76331931704355e-26	4.26241	0.114	0.182	1.72899579511307e-22
PHLDB1	1.15680187181805e-12	4.25962	0.089	0.35	3.47040561545415e-09
EMP3	0.276447	4.25934	0.053	0.299	1
TIMP4	0.319044	4.2546	0.161	0.135	1
ADGRF5	8.9958243518202e-11	4.25281	0.134	0.28	2.69874730554606e-07
CACNB4	0.00290844	4.24464	0.07	0.204	1
AC245041.2	9.2604455928785e-42	4.24452	0.185	0.156	2.77813367786355e-38
MX2	2.62853528354512e-64	4.23644	0.272	0.206	7.88560585063537e-61
SULF1	1.04058540804201e-18	4.23438	0.096	0.196	3.12175622412604e-15
ST8SIA1	0.954443	4.23375	0.301	0.183	1
TYMS	6.77202775722927e-54	4.23362	0.107	0.433	2.03160832716878e-50
PIEZO2	4.78668970499698e-37	4.233	0.118	0.307	1.43600691149909e-33
FASTKD3	1.15675227475027e-40	4.2294	0.099	0.24	3.47025682425082e-37
ADH6	5.8530505080787e-06	4.22882	0.151	0.088	0.0175592
SLC28A2	1.74149592247104e-36	4.22685	0.01	0.258	5.22448776741312e-33
LMO4	5.96653735035229e-05	4.22523	0.366	0.456	0.178996
MIR29B2CHG	1.15934638599668e-31	4.22272	0.225	0.177	3.47803915799005e-28
PEG10	7.38563681198437e-12	4.22224	0.335	0.396	2.21569104359531e-08
HEPACAM2	2.03463602644646e-27	4.22201	0.075	0.311	6.10390807933939e-24
AC245060.5	1.74971400257635e-07	4.21988	0.074	0.327	0.000524914
DST	4.31920642428663e-05	4.21441	0.345	0.309	0.129576
FTH1	1.46918217633457e-20	4.21329	0.463	0.287	4.4075465290037e-17
CDH3	0.383749	4.21137	0.189	0.26	1
BCAT1	1.86150890254687e-49	4.20987	0.258	0.306	5.5845267076406e-46
MAN1A1	4.05499305109034e-36	4.20444	0.233	0.392	1.2164979153271e-32
AGR2	0.0085111	4.19294	0.398	0.37	1
PIK3R1	0.346212	4.19114	0.367	0.339	1
RASD1	2.44748443963218e-23	4.17982	0.04	0.262	7.34245331889655e-20
S100P	0.200074	4.17838	0.316	0.34	1
GLI3	9.77716293286665e-10	4.17526	0.187	0.36	2.93314887985999e-06
GMNN	0.513553	4.17125	0.189	0.348	1
ACTG1	0.000837149	4.16998	0.414	0.365	1
DNAJC22	1.03379371261959e-06	4.16657	0.098	0.392	0.00310138
BST2	0.0816695	4.16646	0.365	0.398	1
TLCD2	0.0551426	4.16476	0.395	0.325	1
BCDIN3D-AS1	0.0103595	4.15586	0.089	0.169	1
HMMR	0.0740264	4.15102	0.053	0.379	1
SRSF8	0.198746	4.14223	0.351	0.437	1
SLC23A1	4.17205039818335e-10	4.13511	0.232	0.153	1.25161511945501e-06
NOTCH1	7.05484489207252e-24	4.13117	0.128	0.236	2.11645346762176e-20
TNFAIP3	2.85312522009477e-05	4.12859	0.387	0.259	0.0855938
CTNNA2	1.507443291974e-24	4.11733	0.023	0.284	4.52232987592199e-21
CAV2	6.17910949097234e-22	4.11035	0.299	0.47	1.8537328472917e-18
SH3KBP1	1.51241983587403e-11	4.10644	0.25	0.315	4.5372595076221e-08
PDGFC	2.74235243371759e-09	4.1029	0.173	0.26	8.22705730115278e-06
KLK12	2.97029350390901e-42	4.09407	0.089	0.301	8.91088051172704e-39
ID3	0.000100533	4.09048	0.297	0.207	0.301599
CD109	1.18636731658416e-05	4.08917	0.394	0.382	0.035591
INPP5D	2.87465828823433e-54	4.08625	0.189	0.176	8.623974864703e-51
INHBB	2.10410326806554e-06	4.08514	0.231	0.233	0.00631231
LPCAT1	4.31175312326534e-08	4.0798	0.104	0.376	0.000129353
GBP1	0.00035528	4.07586	0.379	0.304	1
HIST1H2BH	4.08801221895203e-54	4.07547	0.187	0.306	1.22640366568561e-50
STAG3	0.00603048	4.0737	0.098	0.233	1
DKK1	0.064736	4.06723	0.098	0.405	1
TMPRSS3	4.38990463087023e-11	4.06652	0.285	0.267	1.31697138926107e-07
ALOX15	0.00320569	4.06618	0.405	0.344	1
VGLL1	2.63387083859952e-35	4.06492	0.138	0.243	7.90161251579857e-32
FNDC11	0.0934879	4.06139	0.197	0.239	1
POLQ	1.4264632882922e-60	4.06019	0.124	0.292	4.27938986487659e-57
SNHG12	0.392339	4.05879	0.128	0.296	1
PPFIBP1	0.00664508	4.05529	0.207	0.318	1
CFAP300	0.389649	4.05314	0.392	0.357	1
STEAP4	1.54849785792101e-54	4.05307	0.229	0.287	4.64549357376303e-51
TMEM41A	1.12775251320196e-06	4.03104	0.19	0.302	0.00338326
ARHGAP24	0.0249695	4.02929	0.346	0.388	1
MTURN	0.521051	4.02512	0.299	0.265	1
CYP51A1	7.12638499790731e-21	4.02323	0.391	0.358	2.13791549937219e-17
LMO3	0.0011522	4.02217	0.154	0.323	1
SLC26A2	2.26850558476589e-20	4.02202	0.139	0.195	6.80551675429767e-17
ID2	0.938887	4.01491	0.362	0.349	1
CSTA	0.0154774	4.01355	0.09	0.311	1
PXDN	0.0445062	4.01103	0.273	0.403	1
MACC1	0.000246852	4.00792	0.347	0.233	0.740555
TPM4	0.00754993	4.00689	0.348	0.377	1
PPP1R14B	2.57611462429963e-09	4.00182	0.369	0.437	7.7283438728989e-06
GAS6	1.71759708038966e-21	3.99356	0.082	0.273	5.15279124116898e-18
EGR2	0.000477802	3.98987	0.078	0.298	1
KCNAB2	0.0483256	3.98949	0.097	0.174	1
LINC01564	0.415439	3.98136	0.154	0.163	1
ST3GAL6	1.16432080791688e-09	3.97264	0.39	0.213	3.49296242375065e-06
TENT5C	6.66163328615587e-11	3.97035	0.168	0.35	1.99848998584676e-07
SH3BP2	8.47626285373894e-15	3.96144	0.135	0.301	2.54287885612168e-11
SESN3	0.17573	3.9573	0.318	0.362	1
SYNGR1	3.10862798440485e-22	3.95095	0.118	0.263	9.32588395321456e-19
GRHL1	0.0145787	3.94987	0.346	0.315	1
C12orf74	8.07600125009794e-31	3.94712	0.337	0.204	2.42280037502938e-27
DUSP5	0.702651	3.94558	0.142	0.334	1
SLC7A5	0.00570767	3.94501	0.072	0.291	1
SPNS2	8.51861163140671e-32	3.94313	0.155	0.3	2.55558348942201e-28
CNKSR3	8.93963733357031e-12	3.94286	0.262	0.205	2.68189120007109e-08
ADRB1	0.00977938	3.94103	0.152	0.191	1
SLC6A14	4.94894589193845e-42	3.93876	0.231	0.275	1.48468376758153e-38
SOCS3	0.0752463	3.93578	0.156	0.32	1
CCND2	0.290179	3.93385	0.198	0.227	1
SLC40A1	0.25145	3.93145	0.327	0.353	1
SVIL	0.00120955	3.91771	0.402	0.456	1
AL353770.4	0.0239173	3.91691	0.375	0.31	1
VAV3	0.00696851	3.91387	0.15	0.322	1
EGR3	0.732456	3.90988	0.152	0.231	1
GAS6-AS1	4.34479273477834e-33	3.90611	0.125	0.222	1.3034378204335e-29
DDX58	0.000271873	3.89826	0.351	0.349	0.815619
BAALC	2.08036151995767e-14	3.89249	0.38	0.146	6.241084559873e-11
LCK	0.00113952	3.89196	0.044	0.33	1
FAM13C	5.33483404382334e-06	3.89134	0.142	0.166	0.0160045
EPSTI1	0.214323	3.88722	0.361	0.296	1
ORC6	2.03680473861716e-16	3.88048	0.11	0.464	6.11041421585149e-13
CDT1	2.62689682393029e-36	3.88015	0.104	0.502	7.88069047179086e-33
SLC44A5	0.12179	3.87773	0.343	0.221	1
PCLO	8.64852056374394e-17	3.87584	0.078	0.208	2.59455616912318e-13
ABCA13	0.00659947	3.87531	0.355	0.222	1
RAI14	0.882569	3.87443	0.338	0.357	1
SCGB3A1	2.67482917263007e-63	3.87441	0.335	0.689	8.0244875178902e-60
BARD1	1.50519925547517e-48	3.87233	0.212	0.477	4.51559776642551e-45
PTN	9.43469987459556e-44	3.87155	0.166	0.435	2.83040996237867e-40
KCND2	3.55612485077428e-17	3.8697	0.067	0.177	1.06683745523228e-13
NREP	5.52590238957053e-05	3.86738	0.175	0.256	0.165777
LINC01410	7.28816180011845e-20	3.86658	0.247	0.195	2.18644854003553e-16
ST6GALNAC2	0.0102752	3.86412	0.092	0.208	1
SLC29A1	9.55213534883681e-18	3.86353	0.148	0.21	2.86564060465104e-14
SHISA8	7.46241555268569e-12	3.8625	0.067	0.467	2.23872466580571e-08
IFI6	6.63494837164123e-05	3.86178	0.401	0.42	0.199048
HYLS1	3.34126690034767e-24	3.86006	0.07	0.398	1.0023800701043e-20
TFRC	0.000214377	3.85542	0.217	0.399	0.643131
AC005487.1	1.21043714438029e-57	3.85484	0.109	0.131	3.63131143314087e-54
AHNAK	0.396738	3.85469	0.387	0.399	1
ABI3BP	3.74975983390582e-51	3.85379	0.3	0.392	1.12492795017175e-47
PITX1	1.48456697218617e-07	3.84823	0.348	0.419	0.00044537
BHLHE40	0.36641	3.84817	0.296	0.344	1
LKAAEAR1	4.06248162590999e-06	3.84797	0.225	0.342	0.0121874
KIF4A	7.8395674877059e-12	3.84369	0.158	0.293	2.35187024631177e-08
DEPP1	3.03171263619839e-55	3.84357	0.126	0.236	9.09513790859517e-52
SLC16A9	8.33125010371232e-07	3.8429	0.194	0.177	0.00249938
KIF26B	7.29548286712793e-39	3.8423	0.147	0.325	2.18864486013838e-35
MALAT1	5.00504019437177e-19	3.8378	0.413	0.584	1.50151205831153e-15
NPW	6.48694845578136e-80	3.83685	0.036	0.197	1.94608453673441e-76
ST8SIA4	9.10745883332873e-09	3.83635	0.279	0.317	2.73223764999862e-05
CYB5A	0.000259764	3.83182	0.373	0.39	0.779293
LAMC1	0.00301305	3.83029	0.286	0.319	1
SOX21	1.42947111865954e-13	3.82644	0.141	0.297	4.2884133559786e-10
KRT5	2.76375728994282e-70	3.82197	0.158	0.121	8.29127186982846e-67
CSRP2	0.350394	3.81143	0.079	0.387	1
KRT7	5.34616777892861e-08	3.81031	0.305	0.381	0.000160385
LINC01571	7.39842487210277e-15	3.80749	0.282	0.127	2.21952746163083e-11
CAVIN2	2.80174324579481e-33	3.80515	0.257	0.255	8.40522973738443e-30
MEX3A	0.655458	3.79067	0.094	0.294	1
FANCM	5.86298914652181e-23	3.79061	0.103	0.382	1.75889674395654e-19
FADS2	2.8916401277996e-15	3.78524	0.171	0.494	8.6749203833988e-12
CLDN1	0.00165763	3.78477	0.378	0.339	1
TEX26	3.90706001957146e-06	3.78437	0.355	0.251	0.0117212
OAS2	0.980365	3.78024	0.375	0.28	1
TRNP1	0.581453	3.77759	0.249	0.186	1
PLPP3	8.4865602527952e-36	3.77606	0.202	0.288	2.54596807583856e-32
SEL1L3	6.17717125419063e-23	3.77482	0.341	0.283	1.85315137625719e-19
CCL28	0.00775769	3.7735	0.353	0.195	1
PNMA8C	1.09860806501e-12	3.76347	0.121	0.232	3.29582419503e-09
LRIF1	0.00410962	3.76133	0.318	0.379	1
KRT15	0.943399	3.75751	0.297	0.276	1
BX005040.1	4.6384252547465e-09	3.75469	0.398	0.277	1.39152757642395e-05
CYB5D2	0.000395529	3.75462	0.358	0.391	1
FRRS1	0.0243545	3.75261	0.212	0.118	1
KRT19	8.36981794473648e-06	3.75226	0.398	0.341	0.0251095
RHOV	5.56942305055313e-09	3.74947	0.17	0.31	1.67082691516594e-05
CFTR	3.5058339556957e-13	3.74443	0.093	0.208	1.05175018670871e-09
LRP1B	2.32881836253525e-101	3.74237	0.058	0.362	6.98645508760574e-98
OLFML2A	0.0212411	3.74231	0.242	0.256	1
FOXN4	1.25138549371733e-46	3.73322	0.053	0.394	3.754156481152e-43
KLK10	1.11876211598712e-39	3.73015	0.209	0.293	3.35628634796137e-36
C8orf88	4.28147084608332e-59	3.72469	0.03	0.409	1.284441253825e-55
SH3PXD2A	0.607812	3.72323	0.322	0.374	1
HLA-A	0.979283	3.72159	0.389	0.354	1
SLC15A2	4.57869368379508e-23	3.71438	0.32	0.327	1.37360810513852e-19
KRT4	1.21283056181974e-19	3.71324	0.259	0.292	3.63849168545921e-16
HERC5	1.02707498285725e-28	3.71182	0.343	0.298	3.08122494857174e-25
METTL7A	2.3392245246489e-27	3.7104	0.416	0.237	7.0176735739467e-24
HLA-B	0.00868008	3.70982	0.403	0.336	1
INSIG1	8.88170037937264e-53	3.70671	0.31	0.555	2.66451011381179e-49
BCL2	0.000807721	3.69706	0.089	0.302	1
CALM1	3.04822990931866e-19	3.69475	0.46	0.302	9.14468972795598e-16
KLF13	1.42413692328022e-07	3.69188	0.225	0.251	0.000427241
HS3ST1	0.00227676	3.68795	0.187	0.21	1
KCNQ1OT1	0.440912	3.68788	0.377	0.367	1
HCAR2	0.114466	3.68015	0.175	0.307	1
TINCR	0.00192426	3.67519	0.17	0.323	1
RP1	1.49319269308705e-22	3.66704	0.432	0.254	4.47957807926114e-19
RNF19A	0.428245	3.66632	0.419	0.35	1
CYTOR	2.58832441841774e-15	3.66577	0.348	0.273	7.76497325525321e-12
DCDC2	0.00203675	3.66231	0.219	0.305	1
ZNF721	0.0101093	3.66007	0.405	0.418	1
SLFN11	2.31559482274105e-64	3.65597	0.071	0.426	6.94678446822316e-61
STK38L	0.000577661	3.64189	0.243	0.291	1
TP53I3	0.459963	3.64145	0.246	0.359	1
SLC7A1	1.11718110825908e-07	3.63532	0.114	0.32	0.000335154
HIST1H2BN	2.87359220871782e-67	3.62982	0.178	0.425	8.62077662615346e-64
POC1B-AS1	0.00189245	3.62825	0.297	0.236	1
CFB	1.72287970971248e-15	3.62786	0.322	0.341	5.16863912913743e-12
TMEM120B	0.72759	3.62645	0.203	0.206	1
MAFB	3.89544101972391e-22	3.62521	0.108	0.238	1.16863230591717e-18
TESMIN	8.48853007474239e-27	3.62221	0.098	0.514	2.54655902242272e-23
KRT81	0.0104593	3.61268	0.018	0.268	1
STK17B	5.2218787756168e-06	3.61138	0.266	0.332	0.0156656
AQP3	5.77120906164286e-12	3.61115	0.379	0.279	1.73136271849286e-08
SOX4	0.116597	3.60528	0.385	0.365	1
CTSV	7.38816638598574e-64	3.60477	0.257	0.52	2.21644991579572e-60
C1orf87	0.00815885	3.60065	0.186	0.236	1
PSAT1	8.64962583785157e-19	3.6006	0.106	0.327	2.59488775135547e-15
POC1A	9.09324895403751e-33	3.6004	0.101	0.476	2.72797468621125e-29
PDP1	7.95028590396629e-14	3.59806	0.262	0.246	2.38508577118989e-10
GCNT3	2.00979691482626e-11	3.59716	0.134	0.298	6.02939074447877e-08
TCTEX1D4	8.55398341095871e-08	3.59636	0.4	0.3	0.00025662
ASS1	3.14107270455299e-46	3.59141	0.132	0.274	9.42321811365897e-43
MSN	1.02017107186909e-29	3.58745	0.128	0.227	3.06051321560727e-26
CTSC	6.45648201022754e-07	3.58565	0.283	0.337	0.00193694
THRB	0.87411	3.58146	0.274	0.311	1
SAMD9L	2.1142896094805e-07	3.57836	0.374	0.326	0.000634287
SPINK5	6.5000329782039e-20	3.57606	0.324	0.383	1.95000989346117e-16
NUSAP1	1.42238429925452e-32	3.57493	0.061	0.412	4.26715289776357e-29
IFIH1	0.000913007	3.57176	0.38	0.322	1
DPYSL2	4.83681974610957e-40	3.57094	0.153	0.545	1.45104592383287e-36
C4orf19	0.790779	3.57063	0.361	0.191	1
RAD51D	1.87279717120597e-82	3.56584	0.158	0.427	5.61839151361792e-79
SYTL2	3.77885693616711e-15	3.56504	0.423	0.308	1.13365708085013e-11
RNASE4	0.0114807	3.56466	0.411	0.275	1
SMPD3	0.00680318	3.56345	0.374	0.185	1
ABLIM1	0.000592311	3.56044	0.421	0.374	1
ZWINT	3.45788678550215e-61	3.5597	0.081	0.494	1.03736603565065e-57
ABCA12	3.06832433659714e-46	3.55506	0.323	0.21	9.20497300979143e-43
AF117829.1	8.1503376916175e-21	3.55263	0.249	0.288	2.44510130748525e-17
HDAC9	0.0107875	3.55113	0.362	0.173	1
PTGER4	6.73053029747119e-16	3.55097	0.203	0.316	2.01915908924136e-12
AGBL2	0.115055	3.55017	0.355	0.28	1
COBLL1	0.17242	3.54853	0.213	0.357	1
CNTD1	1.02311725060591e-15	3.54649	0.307	0.289	3.06935175181773e-12
GSTA4	0.02528	3.54627	0.195	0.366	1
RNPC3	1.05312919764602e-13	3.54306	0.322	0.342	3.15938759293805e-10
INPP4B	0.0588389	3.53729	0.392	0.319	1
IPO11	9.85975092610129e-05	3.53596	0.391	0.289	0.295793
GBP4	8.58000026788626e-94	3.53452	0.126	0.183	2.57400008036588e-90
WFDC2	4.79877744183885e-05	3.52787	0.334	0.433	0.143963
AMOTL2	3.53839180950042e-15	3.52681	0.274	0.27	1.06151754285013e-11
TRIP13	5.73299693905521e-15	3.52588	0.403	0.25	1.71989908171656e-11
ASPM	3.32456637177989e-53	3.52298	0.064	0.438	9.97369911533966e-50
RSPH10B	0.0382526	3.52286	0.166	0.27	1
NFIL3	2.60131751013707e-17	3.51817	0.223	0.264	7.80395253041121e-14
ARRDC3	0.173694	3.51686	0.354	0.327	1
ZNF503	0.250051	3.51667	0.27	0.376	1
GUCY1A1	9.83365791640617e-49	3.51546	0.105	0.304	2.95009737492185e-45
NTN1	0.00277562	3.51278	0.195	0.429	1
BCL3	1.00496531454023e-24	3.51184	0.141	0.241	3.0148959436207e-21
ARL4C	3.88911288584807e-34	3.50904	0.284	0.478	1.16673386575442e-30
LINC00589	2.47116305035161e-60	3.50726	0.198	0.221	7.41348915105484e-57
ADGRG6	1.69224734489884e-06	3.50609	0.307	0.318	0.00507674
XIST	2.57919139779968e-07	3.50351	0.405	0.495	0.000773757
LGR4	0.0172641	3.49572	0.371	0.315	1
MALL	8.15897031813237e-16	3.49549	0.126	0.243	2.44769109543971e-12
RDH10	1.91926533039014e-05	3.4882	0.349	0.359	0.057578
CLDN3	0.0284929	3.48556	0.383	0.342	1
MT-ND5	0.00123407	3.48451	0.408	0.425	1
IGFBP4	0.329819	3.48413	0.19	0.214	1
MDK	6.19000263795482e-25	3.48142	0.326	0.448	1.85700079138645e-21
MFSD4A	8.40248688410665e-07	3.47999	0.157	0.34	0.00252075
SKA3	3.88957692672133e-22	3.47726	0.052	0.418	1.1668730780164e-18
GCNT1	0.182502	3.47609	0.358	0.216	1
MFGE8	5.60884583371722e-07	3.47495	0.334	0.433	0.00168265
MYCL	1.92014866736446e-34	3.4721	0.21	0.425	5.76044600209339e-31
GMPR	0.0968363	3.46053	0.142	0.266	1
FUOM	0.0245679	3.4587	0.162	0.381	1
LRRC8A	0.591315	3.45865	0.222	0.249	1
TENT5A	0.989536	3.45841	0.367	0.282	1
NT5C3A	0.000387743	3.4566	0.411	0.322	1
ZNF431	0.000565927	3.45568	0.374	0.387	1
SERPINH1	2.20265528084755e-06	3.45291	0.22	0.289	0.00660797
ALPK3	2.92670155982156e-33	3.45238	0.209	0.315	8.78010467946469e-30
AL121820.2	2.66184308972075e-06	3.44099	0.183	0.319	0.00798553
GAS8	0.000342253	3.43976	0.159	0.427	1
PZP	5.05229187437774e-44	3.43841	0.208	0.109	1.51568756231332e-40
HMGB3	6.80139122188285e-36	3.43704	0.362	0.545	2.04041736656485e-32
HMGCS1	2.53126126951725e-24	3.43236	0.352	0.481	7.59378380855175e-21
GADD45G	5.07342013482743e-07	3.43206	0.167	0.279	0.00152203
COCH	1.13159657514638e-95	3.42665	0.143	0.52	3.39478972543914e-92
FANCI	2.7555394142547e-56	3.42583	0.178	0.536	8.26661824276409e-53
SMIM35	2.48018377362785e-22	3.41977	0.169	0.255	7.44055132088355e-19
TNFSF10	0.100293	3.41847	0.357	0.367	1
AC144652.1	1.21124351019761e-38	3.41313	0.1	0.482	3.63373053059282e-35
KCTD12	0.000622513	3.40936	0.38	0.274	1
TRMT12	8.86359060766221e-38	3.40277	0.187	0.357	2.65907718229866e-34
JPT1	2.17722289128169e-08	3.4009	0.409	0.501	6.53166867384508e-05
POU2AF1	0.0107571	3.39956	0.24	0.258	1
MT3	5.08006013918704e-15	3.39924	0.082	0.424	1.52401804175611e-11
RCAN1	0.239069	3.39621	0.113	0.248	1
TTK	3.39805230196633e-82	3.39561	0.07	0.467	1.0194156905899e-78
DUT	4.87190685008931e-05	3.3936	0.425	0.441	0.146157
MAGED2	0.000224682	3.39244	0.414	0.327	0.674047
SC5D	0.463245	3.39136	0.379	0.31	1
SGO1	0.494278	3.38819	0.047	0.366	1
CATSPERD	4.21889308005801e-07	3.38695	0.384	0.221	0.00126567
CCDC18	1.17509227239314e-49	3.38689	0.112	0.498	3.52527681717943e-46
STXBP6	0.000110859	3.38647	0.084	0.238	0.332576
FN1	5.12180386417399e-51	3.38559	0.173	0.13	1.5365411592522e-47
LAMP3	2.70939209759117e-17	3.38306	0.248	0.195	8.12817629277351e-14
CHAF1B	7.91229636658761e-63	3.37978	0.132	0.501	2.37368890997628e-59
MYH9	0.0241524	3.37859	0.394	0.414	1
DTHD1	8.48842911393732e-31	3.37251	0.455	0.258	2.54652873418119e-27
SRM	3.56847194170219e-09	3.3718	0.327	0.403	1.07054158251066e-05
KIF20B	5.79799683694339e-66	3.36687	0.175	0.532	1.73939905108302e-62
SLITRK6	0.00130733	3.36633	0.214	0.354	1
EPHA4	0.472656	3.36294	0.269	0.187	1
ARFIP2	0.467786	3.36216	0.386	0.388	1
ZBTB21	2.29672339347929e-44	3.36063	0.322	0.462	6.89017018043788e-41
ENDOD1	4.87973839900196e-16	3.35756	0.141	0.291	1.46392151970059e-12
NFATC4	3.35497852927191e-05	3.35635	0.102	0.254	0.100649
EFNA1	0.559803	3.35489	0.167	0.231	1
SPIN4	1.20205696707943e-43	3.35475	0.135	0.447	3.60617090123829e-40
POLH	2.32976350687864e-31	3.35197	0.186	0.402	6.98929052063593e-28
BPGM	0.291615	3.34885	0.392	0.33	1
MIPOL1	3.16584904828588e-06	3.34823	0.346	0.401	0.00949755
BLM	4.2439120517126e-53	3.34591	0.071	0.395	1.27317361551378e-49
TGM2	1.05555273975155e-20	3.3419	0.255	0.258	3.16665821925464e-17
TMEM47	0.850757	3.33654	0.351	0.151	1
HMGCR	1.14365179933218e-15	3.3341	0.39	0.492	3.43095539799655e-12
HIST1H2BG	7.5486812073278e-79	3.33254	0.219	0.358	2.26460436219834e-75
GOLIM4	0.389581	3.32575	0.198	0.237	1
GIPC2	8.3880885228745e-11	3.32211	0.252	0.172	2.51642655686235e-07
PNLDC1	0.189767	3.31959	0.133	0.22	1
MUC16	2.46238520815497e-19	3.31784	0.419	0.313	7.3871556244649e-16
LDHA	1.67022408604053e-14	3.31142	0.333	0.435	5.0106722581216e-11
OAS1	0.474387	3.30767	0.333	0.354	1
CLGN	4.11659233447389e-47	3.30637	0.091	0.317	1.23497770034217e-43
ARMCX3	1.03132509272956e-05	3.30542	0.4	0.361	0.0309398
LYZ	7.40174088447809e-99	3.29919	0.143	0.523	2.22052226534343e-95
MT1E	2.49670482478841e-10	3.29364	0.361	0.471	7.49011447436524e-07
AR	6.44319292430612e-11	3.29342	0.105	0.26	1.93295787729184e-07
RRM2	0.832822	3.29107	0.051	0.403	1
NUF2	3.02647713427494e-36	3.29053	0.056	0.401	9.07943140282481e-33
IRX5	0.260819	3.28577	0.375	0.401	1
CXCL17	0.000219805	3.28162	0.302	0.339	0.659415
RFWD3	2.61388298283187e-52	3.27385	0.205	0.416	7.8416489484956e-49
C10orf67	0.235436	3.2736	0.38	0.199	1
PTGFR	1.72318216451769e-18	3.27161	0.169	0.234	5.16954649355306e-15
CFL1	0.567776	3.26986	0.405	0.393	1
ADGRV1	0.139874	3.26886	0.286	0.297	1
C9orf24	1.11589051219546e-24	3.26694	0.488	0.311	3.34767153658639e-21
RFC4	1.49480628272189e-40	3.26638	0.119	0.522	4.48441884816567e-37
TRDMT1	1.36695983705632e-05	3.2658	0.403	0.297	0.0410088
DEUP1	1.45456782552953e-54	3.25918	0.294	0.535	4.36370347658859e-51
STEAP3	0.697856	3.25898	0.257	0.213	1
IQCA1	0.000209635	3.25745	0.36	0.331	0.628904
MFAP2	1.43479748972262e-11	3.24987	0.177	0.232	4.30439246916787e-08
CCDC190	0.00431103	3.24838	0.314	0.143	1
TMEM200C	0.0387409	3.24795	0.067	0.308	1
HMGA1	0.958421	3.24737	0.326	0.347	1
IER5L	1.12676318847481e-05	3.24182	0.231	0.379	0.0338029
ARHGAP11A	1.49744341449763e-29	3.24173	0.051	0.402	4.49233024349288e-26
EZH2	8.07848470508726e-30	3.24155	0.16	0.462	2.42354541152618e-26
TRIM16	0.253751	3.24115	0.286	0.326	1
FRAS1	0.992118	3.24076	0.239	0.285	1
POF1B	0.00802312	3.23833	0.117	0.234	1
ANKRD44	8.31579993837132e-20	3.23497	0.146	0.334	2.4947399815114e-16
KIF5C	1.25710197533108e-34	3.23391	0.02	0.387	3.77130592599325e-31
HSH2D	3.82462210872332e-63	3.22844	0.125	0.258	1.147386632617e-59
AL590004.3	1.3474159121102e-15	3.21825	0.344	0.242	4.04224773633061e-12
TMEM31	0.032569	3.21005	0.004	0.294	1
PARM1	0.26264	3.20687	0.203	0.257	1
CMPK2	5.89853368544926e-14	3.20611	0.314	0.255	1.76956010563478e-10
CXCL16	2.70920426269042e-06	3.20429	0.227	0.207	0.00812761
CENPH	5.72983618515103e-44	3.19878	0.094	0.458	1.71895085554531e-40
ERCC6L	1.16727901516467e-14	3.19397	0.059	0.413	3.50183704549402e-11
SCD	8.00894658626585e-21	3.19323	0.344	0.488	2.40268397587976e-17
TTC39A	1.35283283691835e-36	3.18726	0.231	0.513	4.05849851075505e-33
ZNF430	5.0399363925174e-05	3.18488	0.2	0.299	0.151198
BACE2	2.75969689277332e-24	3.18482	0.313	0.382	8.27909067831996e-21
HTRA1	0.790827	3.18396	0.215	0.23	1
AL590491.2	0.442412	3.18373	0.378	0.169	1
DDIT4	0.838912	3.18155	0.236	0.394	1
PRAG1	1.22498320412982e-10	3.17035	0.171	0.22	3.67494961238946e-07
MYO10	1.34487181059892e-06	3.16641	0.37	0.422	0.00403462
GALNT6	0.00338019	3.16509	0.262	0.272	1
MSMO1	7.71044366752605e-05	3.1649	0.402	0.418	0.231313
SLC38A1	0.00104609	3.16282	0.353	0.388	1
NAMPT	3.40316968221515e-05	3.15975	0.384	0.401	0.102095
NCF2	3.94220885092366e-15	3.15792	0.387	0.501	1.1826626552771e-11
WNK2	0.10884	3.15456	0.322	0.468	1
ALDH2	0.000286998	3.15387	0.38	0.347	0.860995
PRC1	1.11035887490188e-55	3.1523	0.067	0.391	3.33107662470564e-52
ERP27	8.1372409435539e-19	3.14614	0.141	0.284	2.44117228306617e-15
VPS13D	8.94134676648902e-05	3.14322	0.387	0.34	0.26824
GAS7	1.73590458841391e-26	3.13898	0.192	0.255	5.20771376524173e-23
CHPT1	4.09830869558775e-13	3.13473	0.194	0.463	1.22949260867632e-09
SCGB1A1	2.56410236116254e-70	3.13452	0.246	0.487	7.69230708348763e-67
HNMT	1.56743313721204e-10	3.1338	0.19	0.232	4.70229941163612e-07
TMSB4X	8.04332006459302e-14	3.13188	0.346	0.391	2.41299601937791e-10
PCK2	0.0541068	3.13178	0.078	0.309	1
SMIM6	3.14198629178335e-31	3.1265	0.313	0.451	9.42595887535005e-28
ZBTB8A	9.15513076311732e-27	3.12534	0.159	0.36	2.7465392289352e-23
VSTM2L	0.407331	3.12502	0.358	0.309	1
MTFP1	9.06996717151488e-239	3.12171	0.106	0.567	2.72099015145446e-235
NDUFA6	0.81878	3.11991	0.427	0.391	1
C3	3.9315981761375e-21	3.11891	0.256	0.398	1.17947945284125e-17
RHOBTB3	2.71360788780362e-20	3.11554	0.354	0.506	8.14082366341085e-17
FOLR1	1.10799585452854e-10	3.11539	0.159	0.351	3.32398756358563e-07
SMC2	5.05545083827978e-20	3.11434	0.24	0.468	1.51663525148393e-16
KIF14	8.17554242233648e-97	3.10997	0.063	0.418	2.45266272670094e-93
PRKD1	0.0155814	3.10945	0.103	0.315	1
ARNTL2	1.30996178114282e-51	3.10611	0.197	0.518	3.92988534342845e-48
PTMA	7.10792036053573e-05	3.10611	0.39	0.469	0.213238
TRIM38	0.324584	3.10296	0.363	0.289	1
ARHGAP23	0.165978	3.10206	0.263	0.238	1
PHACTR2	0.0396147	3.10075	0.402	0.428	1
FABP6	0.000382916	3.09955	0.396	0.314	1
SLC7A2	5.75651911891855e-05	3.09882	0.398	0.348	0.172696
FBLN2	6.56171031592425e-27	3.09272	0.127	0.242	1.96851309477728e-23
ANKRD35	1.15703368413028e-10	3.08992	0.36	0.298	3.47110105239083e-07
METRN	0.359678	3.08763	0.391	0.332	1
MRPS31	5.94167507469818e-41	3.08453	0.456	0.227	1.78250252240945e-37
DNMBP-AS1	2.11964188090878e-09	3.07509	0.17	0.145	6.35892564272635e-06
IMPA2	8.88092741314793e-10	3.07333	0.075	0.349	2.66427822394438e-06
CDKL1	3.05257433052486e-08	3.07221	0.322	0.283	9.15772299157457e-05
OASL	5.80146496939214e-11	3.07165	0.023	0.138	1.74043949081764e-07
LINC02363	1.64883518532534e-18	3.06974	0.199	0.172	4.94650555597603e-15
MTSS1	0.904162	3.06941	0.288	0.302	1
LMO2	0.94259	3.06725	0.277	0.323	1
MUC20	0.796911	3.0619	0.414	0.403	1
MGLL	0.0937714	3.0615	0.204	0.255	1
FNDC3B	0.879869	3.05824	0.428	0.354	1
FADS1	1.75611701647267e-13	3.05739	0.352	0.473	5.26835104941801e-10
APOE	2.58478411031763e-12	3.05723	0.189	0.202	7.75435233095287e-09
ADRA2A	9.49050994520508e-41	3.05666	0.014	0.243	2.84715298356152e-37
SULT2B1	5.07979411761249e-42	3.05388	0.06	0.197	1.52393823528375e-38
CETN2	2.09732240055376e-23	3.05318	0.477	0.297	6.29196720166129e-20
UBE2C	4.5975550195913e-34	3.04772	0.052	0.419	1.37926650587739e-30
NWD1	0.868043	3.0434	0.344	0.127	1
BIRC5	0.00173105	3.03687	0.03	0.299	1
AKAP9	0.0861806	3.03554	0.43	0.367	1
RPL41	3.98864690424489e-12	3.03004	0.483	0.342	1.19659407127347e-08
RNF213	0.0146949	3.02936	0.395	0.297	1
PROC	0.00176331	3.02484	0.086	0.305	1
TRIM55	0.00014487	3.02375	0.196	0.161	0.434609
RBM45	2.68422491459759e-15	3.02348	0.332	0.467	8.05267474379277e-12
NEAT1	4.41553151631881e-28	3.01743	0.407	0.587	1.32465945489564e-24
WDR72	2.79116251668625e-57	3.01703	0.062	0.139	8.37348755005876e-54
B2M	1.72407503619441e-23	3.01094	0.46	0.325	5.17222510858324e-20
CYP27A1	0.313714	3.00929	0.254	0.214	1
IL1RAP	2.11320791129699e-42	3.0032	0.187	0.306	6.33962373389097e-39
CAPS	5.26935792250453e-10	3.00022	0.48	0.378	1.58080737675136e-06
SLPI	2.41449671445407e-13	3.0002	0.342	0.43	7.24349014336221e-10
ANO3	2.41075475635776e-21	2.99758	0.135	0.304	7.23226426907328e-18
LINC00240	1.57161791277494e-05	2.99486	0.311	0.297	0.0471485
NCAPH	1.60950776004858e-09	2.99239	0.047	0.378	4.82852328014574e-06
ATP6V1C2	0.419049	2.98714	0.221	0.242	1
PNMA8A	1.82279706154211e-34	2.98712	0.168	0.374	5.46839118462632e-31
APOD	2.37947602268331e-06	2.98652	0.131	0.357	0.00713843
AL031772.1	3.77910421416623e-76	2.98112	0.208	0.187	1.13373126424987e-72
FSIP2	0.750762	2.97777	0.38	0.291	1
LIG1	4.52227122701173e-44	2.97755	0.257	0.555	1.35668136810352e-40
IGFBP7	4.5011879878142e-41	2.9759	0.442	0.281	1.35035639634426e-37
RAPH1	7.59472663697969e-78	2.97448	0.201	0.47	2.27841799109391e-74
PXDC1	1.45478957367194e-06	2.97379	0.278	0.227	0.00436437
BRCA1	2.87028619515236e-32	2.97311	0.349	0.518	8.61085858545709e-29
AURKA	1.29715468117733e-71	2.96599	0.079	0.414	3.89146404353198e-68
CDKN2D	3.57606320709649e-40	2.96366	0.257	0.422	1.07281896212895e-36
MXRA7	0.024298	2.95952	0.411	0.359	1
SMIM31	6.55952044659409e-27	2.95693	0.191	0.32	1.96785613397823e-23
MAD2L1	2.47958980146531e-59	2.95464	0.209	0.51	7.43876940439594e-56
LDLR	9.52588407681585e-31	2.95428	0.331	0.49	2.85776522304475e-27
CLDN16	5.6533463443646e-09	2.95412	0.29	0.185	1.69600390330938e-05
CDC25B	5.07037206148709e-64	2.95228	0.118	0.317	1.52111161844613e-60
VEGFA	1.07764115514932e-16	2.95062	0.114	0.374	3.23292346544795e-13
ATL2	0.139693	2.94483	0.344	0.396	1
JAKMIP2	6.9745069199905e-16	2.94201	0.056	0.266	2.09235207599715e-12
RAB11FIP1	2.4716865222392e-05	2.93448	0.424	0.356	0.0741506
AC022075.1	0.0120923	2.9247	0.409	0.232	1
RRP12	2.74816088922609e-05	2.923	0.369	0.428	0.0824448
MIS18A	6.11063397944524e-66	2.91926	0.192	0.53	1.83319019383357e-62
HIST1H2AG	1.82502534610679e-68	2.91837	0.078	0.422	5.47507603832036e-65
STON2	1.54445119702192e-34	2.91529	0.287	0.472	4.63335359106576e-31
CASP3	1.41855723657235e-20	2.91	0.401	0.472	4.25567170971705e-17
ZC3H12A	0.000100994	2.90909	0.156	0.281	0.302981
TFPI	5.33344541599849e-13	2.90801	0.107	0.43	1.60003362479955e-09
CNIH2	0.0215565	2.90557	0.29	0.334	1
WARS	8.06225367194666e-07	2.90354	0.425	0.467	0.00241868
PLOD2	5.39762647775657e-26	2.90261	0.367	0.541	1.61928794332697e-22
RNF150	1.1781613183323e-48	2.90092	0.213	0.195	3.53448395499691e-45
PCCA	0.0175581	2.89893	0.196	0.257	1
SPTSSA	2.47648139893982e-13	2.89496	0.348	0.502	7.42944419681947e-10
ARMH4	0.838888	2.89469	0.343	0.294	1
DUOX1	0.32413	2.89356	0.366	0.319	1
AMOTL1	0.67251	2.89267	0.385	0.365	1
TOX3	3.22463583546472e-11	2.89256	0.245	0.453	9.67390750639415e-08
CEP85L	5.27428738999132e-07	2.89042	0.36	0.263	0.00158229
AGRN	0.216997	2.88586	0.304	0.413	1
RNF217	0.000808711	2.88434	0.345	0.3	1
GLRX	1.45819682551781e-12	2.88326	0.375	0.442	4.37459047655344e-09
EVL	4.11227881177038e-12	2.88303	0.388	0.442	1.23368364353112e-08
RASGEF1B	0.240288	2.88298	0.381	0.263	1
PYCARD	0.000193257	2.87753	0.357	0.344	0.57977
DBF4	1.7980436844469e-73	2.87566	0.198	0.527	5.39413105334071e-70
UACA	0.015051	2.87389	0.397	0.36	1
SLC7A11	2.43222820660005e-33	2.86782	0.212	0.282	7.29668461980014e-30
CENPT	3.46164065776993e-19	2.86162	0.185	0.45	1.03849219733098e-15
GOLGA8A	0.166252	2.86102	0.09	0.34	1
PCNT	1.49703296529201e-48	2.85874	0.377	0.528	4.49109889587603e-45
AC020916.1	4.07793948723274e-22	2.8586	0.265	0.21	1.22338184616982e-18
CD59	1.42437971172391e-52	2.85852	0.487	0.254	4.27313913517174e-49
RTTN	4.57557592452386e-24	2.8535	0.172	0.456	1.37267277735716e-20
ESYT1	7.93198925289717e-09	2.8534	0.251	0.427	2.37959677586915e-05
LYAR	7.42154062486277e-59	2.85117	0.273	0.532	2.22646218745883e-55
DDX60L	1.01138995262913e-06	2.85046	0.282	0.249	0.00303417
MTFR2	2.07684930884887e-26	2.84509	0.085	0.391	6.23054792654661e-23
GNPTAB	2.65120381029437e-05	2.84392	0.288	0.323	0.0795361
XAF1	0.29665	2.83986	0.374	0.282	1
LCN2	6.22567597588495e-17	2.83761	0.293	0.427	1.86770279276548e-13
AL359220.1	0.6776	2.83517	0.139	0.301	1
PIM1	5.65138267144358e-34	2.83419	0.156	0.377	1.69541480143307e-30
LACC1	1.2544284081213e-24	2.83385	0.273	0.249	3.7632852243639e-21
MELK	1.64411025932345e-50	2.83252	0.087	0.505	4.93233077797034e-47
TRIM6	7.29639135106957e-65	2.83104	0.089	0.4	2.18891740532087e-61
MET	0.0950526	2.82882	0.357	0.348	1
IFNGR1	0.750295	2.82149	0.404	0.371	1
IFI35	0.977612	2.82073	0.348	0.334	1
KIF6	2.27894566875919e-05	2.81999	0.392	0.275	0.0683684
CITED4	1.2405906906126e-07	2.8189	0.41	0.256	0.000372177
GAS2L3	4.14889200963031e-103	2.81741	0.056	0.421	1.24466760288909e-99
KRT13	8.39013933281268e-08	2.81333	0.184	0.225	0.000251704
CENPW	2.16551463940305e-55	2.81297	0.136	0.514	6.49654391820915e-52
DNAJC15	9.20207324210685e-36	2.81249	0.165	0.277	2.76062197263205e-32
SEC14L4	0.0398224	2.80911	0.27	0.28	1
SMC4	5.21128619988749e-70	2.80005	0.335	0.539	1.56338585996625e-66
SORL1	0.226911	2.79613	0.227	0.368	1
FBXO32	0.540182	2.7945	0.324	0.26	1
SPON2	0.00747607	2.79191	0.251	0.3	1
COX6C	6.79010933681469e-55	2.79151	0.408	0.593	2.03703280104441e-51
EPAS1	1.20101424617569e-12	2.78891	0.29	0.378	3.60304273852707e-09
NUDT7	0.779122	2.78496	0.228	0.277	1
STAU2	2.78229926940215e-41	2.78121	0.336	0.528	8.34689780820646e-38
CCDC88A	1.78163498194294e-40	2.77888	0.188	0.461	5.34490494582883e-37
MCM3	0.501745	2.77805	0.184	0.243	1
MAP7D3	3.24827313635392e-15	2.77551	0.132	0.455	9.74481940906175e-12
JDP2	4.79122633097834e-29	2.76593	0.185	0.243	1.4373678992935e-25
TMEM64	1.31326554074674e-11	2.76004	0.388	0.473	3.93979662224022e-08
MDM2	7.00256545729017e-34	2.75956	0.394	0.582	2.10076963718705e-30
RBM20	8.45363360728497e-15	2.75351	0.281	0.246	2.53609008218549e-11
CMTM7	9.05054823845803e-05	2.75258	0.294	0.33	0.271516
TMEM161B-AS1	0.535037	2.74479	0.351	0.314	1
MAP3K20	7.10771607884252e-09	2.74401	0.356	0.431	2.13231482365276e-05
AC013264.1	7.02511434276037e-21	2.74398	0.436	0.283	2.10753430282811e-17
PIGR	1.26814610731428e-05	2.7378	0.375	0.336	0.0380444
TMPRSS4	0.0837543	2.73699	0.381	0.221	1
TSPAN2	1.54680168830011e-34	2.73307	0.12	0.43	4.64040506490033e-31
SYT5	4.26657814474711e-103	2.73086	0.114	0.384	1.27997344342413e-99
ZNF330	3.35625003790567e-29	2.72962	0.332	0.488	1.0068750113717e-25
BRCA2	9.51735063647561e-98	2.72911	0.176	0.51	2.85520519094268e-94
ZNHIT6	0.748752	2.72423	0.366	0.408	1
ODC1	5.0828788497212e-44	2.71668	0.35	0.538	1.52486365491636e-40
TACC3	1.16478132452808e-51	2.71608	0.095	0.471	3.49434397358423e-48
HACD4	1.76735572374697e-05	2.71572	0.403	0.294	0.0530207
S100A11	7.40692072097233e-19	2.71443	0.455	0.339	2.2220762162917e-15
CFAP58	0.058843	2.70652	0.367	0.214	1
NFKBIA	4.40261293224707e-05	2.70652	0.356	0.417	0.132078
NKX2-1	0.0273109	2.70619	0.313	0.336	1
SLC1A1	0.91956	2.7047	0.225	0.268	1
TM7SF3	3.7914258571918e-32	2.70465	0.384	0.499	1.13742775715754e-28
WLS	9.51825158558381e-05	2.7039	0.424	0.348	0.285548
ANKRD18A	0.190444	2.70356	0.396	0.275	1
CYP7B1	2.19689473025492e-62	2.70043	0.28	0.319	6.59068419076477e-59
GGH	3.23662859203863e-45	2.69837	0.162	0.555	9.7098857761159e-42
SUZ12	9.35677030500582e-26	2.69349	0.416	0.533	2.80703109150175e-22
MAGIX	1.94371782041345e-12	2.69321	0.137	0.262	5.83115346124035e-09
HRK	4.87141055301382e-25	2.69157	0.29	0.204	1.46142316590415e-21
IFIT5	0.525243	2.69032	0.37	0.356	1
LPAR3	1.25692871713498e-05	2.69006	0.359	0.32	0.0377079
MPV17L	0.800601	2.68838	0.208	0.156	1
ARHGDIB	3.25518008597478e-43	2.68795	0.229	0.402	9.76554025792434e-40
PRDX5	2.47088614755148e-47	2.68685	0.483	0.251	7.41265844265443e-44
GPR87	5.15380771882583e-10	2.68442	0.208	0.258	1.54614231564775e-06
ABCD2	2.39201329610313e-118	2.684	0.13	0.379	7.1760398883094e-115
STMN1	4.73881412721198e-28	2.68278	0.341	0.471	1.42164423816359e-24
HES1	0.959624	2.67443	0.378	0.409	1
GBP2	1.27943185003961e-30	2.67389	0.163	0.215	3.83829555011882e-27
EMB	5.65217026287979e-08	2.67262	0.352	0.382	0.000169565
STIL	7.76650984039744e-73	2.66974	0.31	0.547	2.32995295211923e-69
HIST1H3H	1.86823364163059e-19	2.66875	0.097	0.305	5.60470092489178e-16
CEACAM6	1.00674475965486e-10	2.66593	0.261	0.319	3.02023427896458e-07
PARP14	7.85429923997089e-11	2.66589	0.419	0.317	2.35628977199127e-07
KRT17	4.35873052839618e-12	2.66318	0.226	0.208	1.30761915851885e-08
HIST1H4H	3.96192452407545e-111	2.66219	0.245	0.4	1.18857735722263e-107
TUBA1A	6.729868305484e-20	2.66029	0.489	0.335	2.0189604916452e-16
FTL	0.000754082	2.66027	0.425	0.371	1
VWA8-AS1	2.12823888546966e-14	2.65821	0.227	0.091	6.38471665640898e-11
LGSN	2.49508715859834e-11	2.65708	0.081	0.289	7.48526147579501e-08
YPEL1	1.1262875337054e-60	2.65615	0.234	0.496	3.3788626011162e-57
IAH1	0.000543369	2.65602	0.194	0.454	1
IFI44	0.691799	2.65462	0.403	0.383	1
BBC3	2.38870603700652e-15	2.65384	0.143	0.233	7.16611811101956e-12
GPD1	2.7833405658122e-59	2.65213	0.04	0.35	8.35002169743659e-56
GPATCH1	0.0127614	2.64892	0.252	0.275	1
ENO1	5.97790191032887e-70	2.64777	0.34	0.602	1.79337057309866e-66
PHLDA3	1.31615655702052e-10	2.64399	0.348	0.318	3.94846967106156e-07
PKN2-AS1	8.43536319119208e-05	2.64239	0.025	0.307	0.253061
ATP1B3	0.000224655	2.63998	0.288	0.333	0.673965
IFI16	0.000180022	2.63725	0.394	0.36	0.540066
GCLC	1.84459298323942e-24	2.63301	0.414	0.259	5.53377894971826e-21
ZNF844	0.00790167	2.63206	0.187	0.225	1
PLEKHA1	0.170663	2.63038	0.379	0.369	1
HS6ST2	3.29089389341968e-12	2.62921	0.251	0.262	9.87268168025905e-09
SP110	0.241599	2.6246	0.402	0.381	1
PYGL	1.90456254347643e-12	2.622	0.354	0.461	5.71368763042929e-09
ACTB	1.40182462437381e-06	2.6122	0.419	0.348	0.00420547
ITIH2	6.55193844036689e-49	2.61152	0.002	0.296	1.96558153211007e-45
CNFN	0.257566	2.61003	0.246	0.234	1
SERTAD4-AS1	0.00564437	2.60913	0.359	0.309	1
TBC1D1	0.798148	2.6058	0.406	0.335	1
CCDC33	0.000264229	2.60564	0.398	0.302	0.792686
CHML	9.49549566573641e-33	2.60444	0.26	0.462	2.84864869972092e-29
DGCR6	2.82067295587808e-44	2.60385	0.139	0.486	8.46201886763423e-41
GADD45B	2.00914067101496e-21	2.60332	0.369	0.501	6.02742201304487e-18
SASS6	7.22911964620376e-50	2.59775	0.123	0.473	2.16873589386113e-46
TNS3	0.902355	2.59772	0.264	0.316	1
USP18	0.00208216	2.59112	0.357	0.422	1
PHGDH	1.90049258216932e-07	2.58765	0.282	0.445	0.000570148
CDC42SE1	0.744807	2.58726	0.352	0.392	1
CBR1	6.7705645751254e-06	2.58671	0.405	0.46	0.0203117
LPCAT2	3.38790130319083e-22	2.58367	0.232	0.234	1.01637039095725e-18
SLC25A25	1.73750271410142e-06	2.58364	0.169	0.281	0.00521251
KIF23	2.97224123503534e-89	2.58214	0.122	0.421	8.91672370510603e-86
AIG1	4.59301217928044e-25	2.5785	0.415	0.55	1.37790365378413e-21
PPM1E	3.05495486772813e-57	2.5742	0.088	0.478	9.16486460318438e-54
CDKN1A	0.00518498	2.57392	0.422	0.433	1
IRS1	0.207743	2.57325	0.296	0.35	1
HOTAIRM1	0.001595	2.56901	0.373	0.227	1
MALT1	0.571249	2.56765	0.193	0.284	1
ATF3	6.94650410069447e-06	2.56551	0.413	0.328	0.0208395
IGFL2-AS1	1.78374144002449e-183	2.56392	0.176	0.617	5.35122432007346e-180
NR2F1	2.7997953081178e-05	2.55815	0.407	0.331	0.0839939
PCSK5	5.0542208189094e-39	2.53853	0.325	0.21	1.51626624567282e-35
GSTP1	8.51416879218613e-46	2.53695	0.371	0.601	2.55425063765584e-42
GPNMB	0.000368872	2.53508	0.21	0.191	1
HIST1H2AE	1.76928043114384e-49	2.53431	0.117	0.331	5.30784129343153e-46
PLK1	3.076360939898e-42	2.52874	0.029	0.333	9.229082819694e-39
PTGER2	9.06780429255312e-11	2.52723	0.195	0.202	2.72034128776594e-07
PCNX2	7.04997881345692e-41	2.52555	0.149	0.222	2.11499364403707e-37
ZG16B	5.45304178290282e-07	2.52393	0.157	0.361	0.00163591
ECT2L	2.10474414279077e-06	2.52393	0.406	0.313	0.00631423
PTPN14	0.938372	2.52281	0.306	0.243	1
DDIT3	8.28078738052892e-17	2.52173	0.217	0.392	2.48423621415867e-13
PERP	8.86856559739747e-18	2.51566	0.452	0.315	2.66056967921924e-14
FHL1	1.66112390728405e-33	2.51092	0.193	0.263	4.98337172185215e-30
MARCKSL1	7.92850038025659e-19	2.49835	0.347	0.458	2.37855011407698e-15
AC023300.2	5.5445965936457e-07	2.49048	0.386	0.271	0.00166338
FNIP2	4.30355884687904e-32	2.48486	0.391	0.569	1.29106765406371e-28
HELZ2	0.217215	2.48464	0.219	0.251	1
ZNF214	0.597632	2.48294	0.423	0.297	1
CCNB2	1.73515666345227e-30	2.4759	0.073	0.441	5.2054699903568e-27
PCYT1B	1.24143149484777e-11	2.47074	0.305	0.342	3.7242944845433e-08
ALDH5A1	8.49972357467092e-36	2.47024	0.365	0.546	2.54991707240128e-32
NCOA7	0.154504	2.47	0.403	0.393	1
PLAC8	6.49089118020873e-26	2.4633	0.45	0.281	1.94726735406262e-22
MYO1C	1.02152026678415e-08	2.46184	0.266	0.368	3.06456080035244e-05
C1orf189	0.0081314	2.45781	0.406	0.314	1
G2E3	1.11511905313695e-31	2.45449	0.365	0.505	3.34535715941085e-28
FGD6	1.07721183041937e-13	2.45245	0.28	0.216	3.23163549125811e-10
THSD4	1.90281103986016e-11	2.45005	0.189	0.259	5.70843311958047e-08
ETHE1	0.00515785	2.44673	0.227	0.307	1
PHF7	1.3897546210886e-53	2.44264	0.17	0.481	4.1692638632658e-50
UCKL1-AS1	0.000183164	2.44151	0.381	0.243	0.549492
GLS	1.67827444808529e-06	2.43747	0.274	0.316	0.00503482
C19orf48	0.00352409	2.43643	0.091	0.381	1
DLGAP1	1.65109572637956e-18	2.42453	0.216	0.238	4.95328717913867e-15
CHAF1A	6.1197848930217e-52	2.42369	0.163	0.48	1.83593546790651e-48
S100A2	9.31763634209527e-26	2.42272	0.199	0.186	2.79529090262858e-22
TSPAN19	5.8050198787314e-26	2.41842	0.414	0.169	1.74150596361942e-22
CAPNS2	0.933003	2.41745	0.138	0.238	1
BTG2	2.22555940474198e-10	2.41598	0.381	0.316	6.67667821422593e-07
ZBBX	2.63031499856244e-06	2.41568	0.438	0.344	0.00789094
TXN	2.36798707555179e-31	2.41506	0.381	0.516	7.10396122665537e-28
ERRFI1	0.679834	2.41468	0.378	0.414	1
HES6	3.31833096980928e-77	2.41089	0.232	0.514	9.95499290942784e-74
CDK6	0.202782	2.40935	0.318	0.306	1
ITGB1	8.85052872172752e-09	2.40608	0.391	0.479	2.65515861651826e-05
CYP2W1	2.12937470019443e-111	2.40372	0.022	0.188	6.3881241005833e-108
MCIDAS	9.79390636640916e-50	2.4027	0.081	0.461	2.93817190992275e-46
DERL3	6.68319890932696e-14	2.40266	0.19	0.366	2.00495967279809e-10
SDC1	0.0336641	2.40231	0.311	0.333	1
SYNE1	3.27301919847742e-30	2.40204	0.442	0.248	9.81905759543225e-27
LINC01732	6.29849739044763e-05	2.40191	0.203	0.243	0.188955
CCDC60	0.610099	2.39782	0.361	0.375	1
AKAP6	0.00657861	2.39417	0.386	0.214	1
AC090371.1	2.70956984431729e-05	2.39341	0.193	0.207	0.0812871
CBL	0.796768	2.39081	0.2	0.216	1
AL121899.1	2.53791039163008e-11	2.38431	0.43	0.266	7.61373117489023e-08
NR4A1	8.11253589830569e-19	2.3811	0.18	0.28	2.43376076949171e-15
LRRC26	1.12207635254386e-81	2.3779	0.152	0.514	3.36622905763157e-78
SAMD9	0.367162	2.37472	0.389	0.366	1
CFAP299	0.0107732	2.37404	0.371	0.42	1
CFH	0.483594	2.36944	0.409	0.334	1
ZMYND12	0.790399	2.36787	0.365	0.255	1
PLCB4	7.51337272896706e-07	2.36591	0.404	0.309	0.00225401
PPM1K	0.00212697	2.36543	0.406	0.427	1
ME3	7.3281506249822e-11	2.36539	0.188	0.258	2.19844518749466e-07
KNL1	5.9176088088192e-73	2.36396	0.122	0.446	1.77528264264576e-69
EGLN3	2.86748271710401e-05	2.36356	0.217	0.197	0.0860245
EFNB2	0.845132	2.36118	0.302	0.371	1
PTPRK	0.906848	2.35885	0.368	0.354	1
MYL6	0.237486	2.34134	0.444	0.404	1
CAST	5.27027545133264e-18	2.34102	0.46	0.316	1.58108263539979e-14
NT5DC2	6.37831818630039e-13	2.33911	0.182	0.396	1.91349545589012e-09
PLIN2	1.87554801342595e-23	2.33834	0.229	0.39	5.62664404027784e-20
CD55	2.92959563632971e-16	2.33725	0.386	0.462	8.78878690898912e-13
ALDH3B1	6.10043787676799e-28	2.33444	0.45	0.245	1.8301313630304e-24
RAET1E	8.2495539522646e-12	2.33322	0.099	0.16	2.47486618567938e-08
RHOB	1.37775786570824e-05	2.32737	0.373	0.313	0.0413327
SRD5A3	0.00704503	2.32691	0.401	0.365	1
FGF14	6.4398297223181e-08	2.32266	0.407	0.222	0.000193195
PSIP1	7.56220472134626e-50	2.3088	0.392	0.574	2.26866141640388e-46
CLIC4	3.91792607409964e-05	2.30741	0.218	0.382	0.117538
UNC5B-AS1	0.00104747	2.30559	0.276	0.216	1
CLIC5	0.0170044	2.30326	0.399	0.188	1
FAM216A	2.87063715917265e-40	2.29991	0.134	0.441	8.61191147751796e-37
WDR24	0.129515	2.2985	0.236	0.298	1
MT2A	6.60531306341833e-53	2.29702	0.34	0.602	1.9815939190255e-49
TMEM232	0.156631	2.29618	0.429	0.333	1
LUCAT1	4.47860264527083e-72	2.29327	0.342	0.417	1.34358079358125e-68
GJB7	3.97518211520054e-33	2.29037	0.238	0.453	1.19255463456016e-29
GDF15	0.0240115	2.28647	0.383	0.357	1
AC007325.4	1.83131374271506e-71	2.28209	0.307	0.552	5.49394122814517e-68
ECT2	3.00341782257294e-79	2.27938	0.222	0.515	9.01025346771882e-76
ORAI1	7.88012359136322e-24	2.27882	0.279	0.533	2.36403707740897e-20
PPP1R2	1.24355101998252e-12	2.27534	0.417	0.465	3.73065305994755e-09
MAP2K6	1.18470870810932e-25	2.2748	0.18	0.17	3.55412612432795e-22
HSPA1A	8.73204654145861e-13	2.27099	0.186	0.356	2.61961396243758e-09
AC110058.1	2.38887405360513e-10	2.26861	0.361	0.174	7.16662216081538e-07
BTG1	0.0174703	2.26723	0.421	0.376	1
KANK2	3.14394866758457e-20	2.26588	0.232	0.378	9.43184600275371e-17
NCEH1	5.69429283394548e-08	2.26252	0.354	0.306	0.000170829
DYNLRB2	4.31660080196408e-24	2.26043	0.458	0.294	1.29498024058922e-20
SRGAP3-AS2	1.42391272960025e-20	2.26042	0.433	0.254	4.27173818880074e-17
TSPAN1	3.63170490394517e-09	2.25907	0.436	0.341	1.08951147118355e-05
ENPP3	9.54750206105734e-13	2.25876	0.102	0.239	2.8642506183172e-09
FAM3B	2.31056136381363e-24	2.25599	0.04	0.217	6.93168409144089e-21
CAMSAP2	0.0118839	2.2546	0.359	0.39	1
CAPG	4.74773706798874e-15	2.24962	0.137	0.279	1.42432112039662e-11
RPL10	0.388767	2.24952	0.382	0.333	1
ECPAS	0.997627	2.24815	0.406	0.362	1
SCARA3	3.12676037017339e-07	2.24332	0.17	0.307	0.000938028
SACS	0.0503381	2.2396	0.365	0.266	1
MT-ATP6	0.0112639	2.2371	0.45	0.368	1
SLC12A4	1.24809243161665e-05	2.2323	0.144	0.217	0.0374428
AK6	3.79861102185161e-42	2.22999	0.378	0.525	1.13958330655548e-38
MBD4	5.10636526038001e-28	2.22835	0.403	0.503	1.531909578114e-24
DHRS7	0.541426	2.22342	0.355	0.388	1
MYADM	3.85304002764105e-15	2.22303	0.403	0.45	1.15591200829231e-11
VWA3B	1.946047355162e-30	2.22189	0.445	0.249	5.838142065486e-27
CEP152	1.35031621084869e-81	2.21976	0.17	0.499	4.05094863254608e-78
VCL	0.00102853	2.21686	0.365	0.437	1
AC040169.1	0.000531493	2.21487	0.337	0.315	1
EVA1B	0.275659	2.21062	0.35	0.293	1
CEP295	7.38814427944518e-69	2.20939	0.26	0.558	2.21644328383355e-65
HIF1A	8.64312796394171e-09	2.20651	0.406	0.46	2.59293838918251e-05
PPP1R14A	4.52997576797581e-66	2.20586	0.029	0.227	1.35899273039274e-62
CD9	2.55177377783547e-07	2.20465	0.421	0.349	0.000765532
KPNA2	4.62527282954155e-73	2.20314	0.337	0.553	1.38758184886246e-69
PLCE1	1.31628212732909e-75	2.20223	0.331	0.548	3.94884638198728e-72
RCC2	1.84987194233463e-24	2.20006	0.376	0.501	5.54961582700389e-21
TNIK	8.28652735301387e-18	2.19825	0.24	0.224	2.48595820590416e-14
PLS3	0.0807607	2.19805	0.375	0.358	1
TANC2	0.980832	2.1961	0.391	0.347	1
FUT2	2.10913924069678e-25	2.19215	0.216	0.334	6.32741772209034e-22
FGF14-AS2	0.0353321	2.18362	0.266	0.342	1
ASAP2	5.15766447576596e-58	2.18296	0.271	0.529	1.54729934272979e-54
CAPSL	5.82662972432908e-06	2.18025	0.447	0.384	0.0174799
AC069185.1	0.527335	2.17804	0.096	0.232	1
CDK2AP2	1.93441968756758e-77	2.17799	0.304	0.536	5.80325906270273e-74
KLHDC8B	1.04616932551816e-50	2.17793	0.119	0.464	3.13850797655448e-47
STK32C	7.82645863000419e-14	2.17558	0.266	0.446	2.34793758900126e-10
C2orf92	1.25473973194411e-29	2.17385	0.228	0.149	3.76421919583233e-26
MGST1	8.76104951139104e-29	2.17164	0.331	0.471	2.62831485341731e-25
SLCO4C1	2.9519210222814e-07	2.16992	0.149	0.281	0.000885576
SNTN	3.05332995932988e-12	2.16704	0.458	0.364	9.15998987798963e-09
EPB41L2	1.36304524343294e-50	2.16487	0.201	0.507	4.08913573029882e-47
C11orf97	0.000880722	2.16319	0.406	0.325	1
BMP3	1.65916932670122e-10	2.16212	0.358	0.319	4.97750798010365e-07
NETO2	1.69727828344278e-37	2.15761	0.119	0.46	5.09183485032835e-34
CROCC	2.94854200199003e-07	2.15371	0.389	0.247	0.000884563
CNTNAP3	0.00119539	2.15357	0.392	0.326	1
LRIG1	0.0112569	2.14982	0.421	0.345	1
ETS2	3.6644469320601e-05	2.14692	0.375	0.336	0.109933
MT-CO2	0.838719	2.14279	0.435	0.414	1
DYNLT1	0.0346767	2.14215	0.44	0.362	1
TIMP1	7.58149193552785e-06	2.14203	0.262	0.394	0.0227445
S100A9	1.09926233466542e-35	2.13661	0.246	0.32	3.29778700399627e-32
HS3ST6	3.28729400965209e-12	2.13202	0.409	0.284	9.86188202895628e-09
TLE3	0.123959	2.12731	0.33	0.382	1
CP	0.412093	2.12557	0.393	0.369	1
JADE1	0.0349498	2.12055	0.392	0.327	1
CRIM1	0.00718572	2.1179	0.395	0.318	1
TSTD1	5.16788696685072e-20	2.11518	0.458	0.297	1.55036609005522e-16
HIST4H4	1.4257554025725e-87	2.11164	0.201	0.319	4.27726620771749e-84
SPTLC2	0.931558	2.11088	0.419	0.358	1
SCIN	0.00442361	2.0885	0.369	0.152	1
SGK1	1.38079155628847e-21	2.08745	0.327	0.161	4.14237466886542e-18
USP51	2.41256451362388e-30	2.08454	0.228	0.411	7.23769354087165e-27
F5	0.00193008	2.07972	0.379	0.231	1
NUAK2	1.06890143201725e-09	2.07933	0.31	0.193	3.20670429605175e-06
CTDSPL	1.0047725349801e-08	2.07772	0.304	0.417	3.01431760494029e-05
PTTG1	3.82140557573842e-83	2.07615	0.167	0.492	1.14642167272153e-79
MPZL2	0.00063311	2.06983	0.301	0.247	1
ADAM12	6.33965270088524e-05	2.0681	0.3	0.332	0.19019
HACD3	1.37398338451797e-57	2.06422	0.382	0.623	4.1219501535539e-54
CMYA5	0.00186754	2.06253	0.171	0.284	1
DDB2	3.5110921579589e-08	2.05455	0.176	0.203	0.000105333
TFAP2A	0.8155	2.05156	0.329	0.307	1
ATF5	0.0500417	2.04932	0.198	0.376	1
KIF20A	4.82554308267585e-16	2.0481	0.045	0.347	1.44766292480276e-12
MB	0.139519	2.04707	0.383	0.376	1
CFAP77	1.79029100281789e-20	2.04537	0.451	0.284	5.37087300845366e-17
IFFO2	9.76386738259248e-13	2.04459	0.28	0.318	2.92916021477775e-09
AL035420.3	0.174935	2.04459	0.313	0.234	1
UMPS	1.29501591017234e-29	2.04137	0.359	0.533	3.88504773051701e-26
RANBP9	1.00579852476063e-39	2.03882	0.388	0.518	3.01739557428189e-36
BX284668.5	0.00417904	2.03404	0.23	0.203	1
UBE2T	4.47464652563752e-59	2.033	0.284	0.565	1.34239395769126e-55
ANKMY1	1.31961888909617e-07	2.03173	0.43	0.297	0.000395886
CDC42EP3	8.41839795607943e-07	2.03138	0.382	0.277	0.00252552
TEKT3	0.0010485	2.02815	0.169	0.216	1
TP53AIP1	2.79040140143187e-20	2.02606	0.337	0.288	8.37120420429562e-17
VTCN1	3.51224259530847e-13	2.02353	0.338	0.266	1.05367277859254e-09
CEP126	9.10906544542054e-10	2.02079	0.455	0.344	2.73271963362616e-06
AC244090.1	0.209819	2.01747	0.392	0.348	1
DHFR	8.32988251209054e-72	2.01744	0.361	0.55	2.49896475362716e-68
SNAPC1	1.31701857568748e-29	2.01688	0.401	0.501	3.95105572706245e-26
PDP2	3.21018160164945e-54	2.01522	0.236	0.403	9.63054480494836e-51
CDCA7L	2.88746617031652e-48	2.0147	0.118	0.366	8.66239851094956e-45
XAGE2	1.65142166488315e-06	2.01067	0.127	0.136	0.00495426
ELOVL6	4.60526600653103e-14	2.00675	0.052	0.227	1.38157980195931e-10
IL18	9.37166302884206e-12	2.00338	0.368	0.256	2.81149890865262e-08
AC007906.2	0.0073974	1.99616	0.421	0.36	1
PIK3AP1	1.71609290107845e-30	1.9959	0.157	0.305	5.14827870323536e-27
MT-ND2	0.0933735	1.99588	0.42	0.37	1
PTPRZ1	8.45633256916239e-20	1.9919	0.321	0.248	2.53689977074872e-16
GLUL	5.60357060524576e-08	1.99105	0.428	0.337	0.000168107
CYSTM1	2.46198687714156e-20	1.98582	0.458	0.275	7.38596063142467e-17
WFS1	0.669521	1.98317	0.364	0.298	1
SLC38A2	6.61343784662667e-12	1.98307	0.34	0.403	1.984031353988e-08
SIPA1L2	6.74991236627214e-11	1.98078	0.24	0.374	2.02497370988164e-07
EZR	7.38100502413949e-10	1.97924	0.452	0.328	2.21430150724185e-06
COL2A1	7.573674371697e-81	1.97634	0.008	0.241	2.2721023115091e-77
LINC01876	0.408554	1.97546	0.205	0.253	1
RAB31	0.781558	1.97334	0.376	0.229	1
GFOD1	6.60450395014303e-61	1.96782	0.161	0.314	1.98135118504291e-57
AZIN1-AS1	0.183414	1.96647	0.377	0.277	1
LDLRAD1	2.25212028874871e-07	1.9657	0.433	0.343	0.000675636
ZNF766	2.36682212246622e-09	1.96336	0.297	0.273	7.10046636739865e-06
SLFN13	7.69504551514815e-07	1.96257	0.376	0.215	0.00230851
ID4	0.0325064	1.96014	0.177	0.308	1
PPDPF	3.41046820406146e-21	1.95915	0.456	0.314	1.02314046121844e-17
LINC00271	0.02727	1.95774	0.426	0.232	1
PDE7A	7.65114042765828e-09	1.95605	0.335	0.451	2.29534212829748e-05
ADGRG1	0.589315	1.95374	0.371	0.384	1
RGS22	1.03054225395135e-07	1.95213	0.399	0.277	0.000309163
UPK2	3.09340568163057e-32	1.94741	0.021	0.199	9.28021704489171e-29
HIST2H2BE	2.98479636491269e-37	1.94128	0.354	0.447	8.95438909473807e-34
PRUNE2	0.101993	1.94012	0.312	0.203	1
ERBB4	9.26259663196332e-06	1.93793	0.391	0.211	0.0277878
REV3L	3.51439159751938e-24	1.93409	0.413	0.548	1.05431747925582e-20
DNAH12	0.79791	1.93365	0.442	0.433	1
TPPP	7.84973281135186e-05	1.93243	0.199	0.263	0.235492
IDI1	2.65227199817235e-19	1.932	0.404	0.536	7.95681599451705e-16
SEMA3E	0.0352248	1.93045	0.4	0.274	1
USP13	5.00412664392144e-51	1.92824	0.268	0.507	1.50123799317643e-47
ECHS1	1.83710106936817e-10	1.92632	0.429	0.49	5.51130320810451e-07
C1orf194	2.96954146426295e-11	1.92551	0.47	0.345	8.90862439278884e-08
CD24	8.71437085203012e-51	1.92491	0.481	0.27	2.61431125560904e-47
RTN4	1.11805162557682e-16	1.92425	0.444	0.304	3.35415487673046e-13
LRP1	2.45250666893463e-05	1.92205	0.269	0.229	0.0735752
GALNT7	0.000363181	1.91727	0.354	0.401	1
USP28	0.00124222	1.9143	0.39	0.361	1
PARD6G-AS1	1.00638133043533e-74	1.9123	0.342	0.431	3.019143991306e-71
UBXN10	4.64635167883638e-15	1.91167	0.437	0.297	1.39390550365092e-11
LINC00882	7.50989887718533e-10	1.91145	0.293	0.156	2.2529696631556e-06
XBP1	1.73436000115691e-10	1.90826	0.399	0.33	5.20308000347074e-07
RBM38	0.124012	1.90793	0.403	0.345	1
BTG3	1.02995738744593e-68	1.90713	0.301	0.525	3.08987216233777e-65
EFCAB1	0.191029	1.90559	0.444	0.402	1
ALG1L	3.00455520339896e-11	1.90436	0.199	0.455	9.01366561019689e-08
PROS1	3.78006150813946e-05	1.89929	0.306	0.212	0.113402
ECE1	2.32808910740931e-07	1.89797	0.206	0.351	0.000698427
C16orf89	3.23522418290855e-89	1.89586	0.024	0.186	9.70567254872564e-86
LINC02265	0.0243974	1.89412	0.383	0.315	1
CFAP44	0.00592314	1.89195	0.425	0.327	1
TACSTD2	1.64039902595015e-23	1.89102	0.429	0.335	4.92119707785045e-20
RPL39L	1.1331972210843e-73	1.8891	0.185	0.469	3.39959166325291e-70
ANG	0.00356964	1.88798	0.306	0.382	1
POLR1A	7.99889686834108e-44	1.88594	0.264	0.485	2.39966906050232e-40
TUBA1C	6.94596563578116e-10	1.88326	0.38	0.45	2.08378969073435e-06
DNAAF1	4.3301881444906e-12	1.88071	0.48	0.34	1.29905644334718e-08
MRLN	0.215234	1.88061	0.389	0.26	1
KNDC1	4.29373893736361e-06	1.8802	0.384	0.249	0.0128812
COX19	0.00291635	1.87793	0.389	0.421	1
KCNK6	8.30178984690167e-28	1.87636	0.224	0.276	2.4905369540705e-24
HIST1H1C	1.72525696650835e-21	1.87509	0.353	0.456	5.17577089952505e-18
MORN5	2.05359788652208e-20	1.87285	0.454	0.288	6.16079365956624e-17
CDC16	0.0132681	1.87174	0.413	0.348	1
MT1F	0.357226	1.86551	0.184	0.337	1
ADAM15	7.25662078979325e-18	1.86544	0.176	0.445	2.17698623693798e-14
NOS3	3.02069832988908e-27	1.86316	0.03	0.273	9.06209498966724e-24
TRIB1	0.224103	1.85053	0.266	0.259	1
PLEKHH2	8.71783890988083e-28	1.85004	0.304	0.205	2.61535167296425e-24
FUCA1	3.64827705574705e-05	1.84812	0.354	0.444	0.109448
CTNNBIP1	4.236737073237e-23	1.84752	0.262	0.478	1.2710211219711e-19
CFL2	0.00439118	1.84732	0.275	0.37	1
CPM	0.000460935	1.84636	0.14	0.34	1
CDC14A	1.91048261930063e-06	1.84566	0.4	0.337	0.00573145
EVA1A	1.87386281009165e-13	1.8428	0.138	0.262	5.62158843027496e-10
VNN2	0.0577659	1.83584	0.222	0.233	1
PLEKHG1	0.00103541	1.8353	0.321	0.259	1
EFNB3	0.00037881	1.83501	0.309	0.229	1
HMGA2	5.63825275845515e-06	1.83428	0.33	0.316	0.0169148
RGCC	0.00852268	1.83326	0.407	0.377	1
BDH1	0.0115383	1.82524	0.333	0.319	1
ENOX1	0.0109652	1.82437	0.172	0.183	1
SYTL1	0.000575821	1.8236	0.434	0.358	1
VNN3	0.0879498	1.82202	0.395	0.301	1
RHOH	3.53847187398014e-160	1.82073	0.013	0.149	1.06154156219404e-156
SLC9A3R2	0.823335	1.81939	0.325	0.387	1
AL355601.1	5.39469667374096e-11	1.81412	0.33	0.215	1.61840900212229e-07
PRDX4	0.16227	1.81355	0.381	0.393	1
FOXN3	0.00165432	1.81332	0.313	0.422	1
LAMC2	0.000679642	1.8127	0.432	0.439	1
TMEM132A	9.16887386397202e-12	1.80705	0.151	0.276	2.75066215919161e-08
SNHG8	0.00482086	1.80643	0.357	0.399	1
CFAP70	7.7716803053984e-16	1.8062	0.446	0.28	2.33150409161952e-12
ARHGEF38	0.0723419	1.80619	0.39	0.352	1
GAREM1	0.0162868	1.80102	0.324	0.242	1
ITPR1	0.0485817	1.80035	0.383	0.168	1
RBMS3	2.39740660335153e-16	1.79945	0.287	0.237	7.19221981005458e-13
SGO2	1.58936719603446e-91	1.79885	0.227	0.49	4.76810158810337e-88
DTX4	2.7810659014311e-11	1.79865	0.305	0.315	8.3431977042933e-08
LTA4H	0.000717492	1.79793	0.352	0.379	1
MUC12	3.60579884188386e-33	1.79783	0.347	0.392	1.08173965256516e-29
C22orf15	0.432805	1.79543	0.403	0.367	1
CD164	3.43734767021657e-17	1.79455	0.446	0.313	1.03120430106497e-13
BAIAP2L1	0.00138489	1.79126	0.432	0.364	1
SMIM8	0.13923	1.79021	0.422	0.357	1
NELL2	1.03499175652715e-32	1.79014	0.415	0.208	3.10497526958145e-29
ROBO1	2.65717777708267e-12	1.78401	0.29	0.228	7.97153333124801e-09
GON7	7.0305834605434e-08	1.78388	0.455	0.349	0.000210918
SLC22A4	4.97024835781329e-18	1.78014	0.416	0.237	1.49107450734399e-14
AK8	0.0784227	1.77106	0.395	0.336	1
FOSL2	0.933151	1.76859	0.293	0.265	1
FGFR3	7.99066118234817e-17	1.76725	0.102	0.18	2.39719835470445e-13
MYDGF	7.62265356239726e-08	1.76105	0.329	0.427	0.00022868
DNAH10	2.23005713061703e-05	1.75635	0.422	0.326	0.0669017
ZNF703	0.0695916	1.75165	0.32	0.362	1
SH3BGRL	1.90812015336095e-66	1.75098	0.373	0.627	5.72436046008286e-63
TACC1	2.2840850128944e-22	1.74929	0.248	0.499	6.85225503868321e-19
CFAP53	1.80999085130874e-16	1.74816	0.456	0.316	5.42997255392623e-13
AC090204.1	1.27959230836414e-10	1.74706	0.315	0.361	3.83877692509243e-07
RTP4	5.76870940021368e-12	1.74698	0.256	0.216	1.7306128200641e-08
CDHR3	3.04989670233539e-14	1.74614	0.441	0.27	9.14969010700617e-11
RPL35	1.34726405492793e-09	1.74603	0.397	0.475	4.04179216478379e-06
ISYNA1	1.80906320990045e-64	1.74289	0.364	0.582	5.42718962970136e-61
CXXC4	0.546909	1.73942	0.307	0.298	1
GPC5-AS1	0.00056625	1.73678	0.194	0.176	1
PDLIM4	0.000152588	1.73545	0.419	0.361	0.457764
ARID3A	0.0080959	1.73274	0.373	0.348	1
TAGLN3	4.48508510879458e-07	1.73242	0.356	0.249	0.00134553
PACRG	1.24639586078786e-19	1.73004	0.434	0.287	3.73918758236359e-16
CCDC14	1.07909343521099e-68	1.73001	0.32	0.511	3.23728030563298e-65
INAFM1	3.09221435408082e-28	1.72901	0.159	0.42	9.27664306224246e-25
DNAJB13	0.00805465	1.72786	0.382	0.343	1
ENKUR	0.000229799	1.72638	0.466	0.391	0.689397
SLC2A12	0.56692	1.72632	0.28	0.168	1
PSMB9	0.000346886	1.72632	0.4	0.233	1
FOS	1.07869455324613e-06	1.72562	0.388	0.459	0.00323608
STOM	0.000989646	1.72391	0.407	0.299	1
KRT80	0.00166639	1.72225	0.325	0.31	1
PHF10	2.23918926404807e-24	1.72224	0.4	0.521	6.7175677921442e-21
TMEM97	3.25430969016271e-07	1.72201	0.124	0.268	0.000976293
E2F8	3.07085680676485e-05	1.72185	0.102	0.387	0.0921257
LGALS3	1.0360398037629e-15	1.72149	0.429	0.336	3.10811941128869e-12
CFAP126	0.255743	1.72066	0.448	0.428	1
LRRC34	0.0254234	1.71889	0.429	0.334	1
PDK4	9.76277200936232e-58	1.71871	0.185	0.293	2.92883160280869e-54
C22orf23	0.764785	1.71779	0.335	0.31	1
STARD4	2.24208705660295e-19	1.71674	0.245	0.291	6.72626116980886e-16
SEMA3A	4.08770376239014e-05	1.71522	0.411	0.217	0.122631
RPS12	0.0331521	1.71428	0.357	0.309	1
MYL12A	0.458243	1.7139	0.429	0.386	1
PAQR8	6.61523538523389e-15	1.71344	0.151	0.377	1.98457061557017e-11
JAK2	1.53818442683574e-07	1.71051	0.266	0.157	0.000461455
CCNB1IP1	0.546048	1.708	0.145	0.296	1
MYLIP	0.29077	1.70796	0.409	0.418	1
NR3C1	0.000291031	1.70686	0.391	0.337	0.873094
BASP1	9.74613372180798e-08	1.70537	0.448	0.377	0.000292384
MTHFD2	3.44277883745835e-58	1.70427	0.274	0.385	1.0328336512375e-54
RAB32	8.13911405133183e-38	1.70369	0.201	0.267	2.44173421539955e-34
FTO	0.000169388	1.70202	0.36	0.392	0.508164
CEP57L1	1.89699213604616e-40	1.69781	0.182	0.462	5.69097640813848e-37
BAIAP3	0.275266	1.69647	0.374	0.274	1
EFHC2	0.505442	1.69394	0.419	0.378	1
SPEF2	8.85442862920083e-13	1.69312	0.454	0.322	2.65632858876025e-09
H2AFZ	1.34129182775915e-77	1.68976	0.32	0.572	4.02387548327746e-74
LINC01513	0.0032679	1.68565	0.39	0.293	1
SLC27A2	6.16912498616548e-15	1.68442	0.409	0.275	1.85073749584964e-11
OAT	3.3828862340557e-64	1.68384	0.374	0.553	1.01486587021671e-60
PLCB1	0.0514792	1.68353	0.386	0.341	1
COL28A1	0.00341693	1.67923	0.363	0.181	1
MRVI1-AS1	0.00763355	1.67727	0.392	0.349	1
MT-ND1	0.2898	1.67664	0.419	0.39	1
CHST6	2.1914353045254e-24	1.66933	0.419	0.225	6.5743059135762e-21
MAP1B	0.0774192	1.66825	0.405	0.388	1
ZFP36L2	0.00134487	1.66811	0.396	0.42	1
ACTR6	1.51390827704082e-17	1.667	0.427	0.489	4.54172483112247e-14
MAP1LC3A	1.3542119027493e-07	1.66619	0.428	0.326	0.000406264
RFC2	1.35018477885898e-36	1.66549	0.141	0.493	4.05055433657693e-33
ZNF26	3.13976167322628e-22	1.65996	0.283	0.332	9.41928501967885e-19
TSC22D3	0.33037	1.65658	0.284	0.403	1
CENPU	7.44871888020794e-93	1.654	0.223	0.531	2.23461566406238e-89
DEGS2	1.3970466106371e-05	1.65397	0.39	0.343	0.0419114
GAPDH	8.65125338439847e-27	1.65215	0.412	0.589	2.59537601531954e-23
COLCA2	2.56309334175205e-05	1.65148	0.274	0.233	0.0768928
CEBPD	0.69089	1.65144	0.406	0.376	1
ABRACL	0.187858	1.64774	0.382	0.369	1
ADD3	9.93210490743638e-15	1.64473	0.446	0.297	2.97963147223091e-11
MORN2	8.47030609631858e-07	1.64376	0.45	0.324	0.00254109
GALNT11	0.0441383	1.64026	0.392	0.318	1
RORA	4.19184810572218e-10	1.63861	0.243	0.356	1.25755443171665e-06
RANBP1	1.2609992014035e-67	1.63431	0.34	0.563	3.78299760421048e-64
CCDC114	5.16698252511155e-08	1.6318	0.438	0.333	0.000155009
SYT8	6.91852897907769e-09	1.62958	0.269	0.224	2.07555869372331e-05
YEATS2	0.307172	1.62932	0.284	0.253	1
ARAP2	9.6108193434934e-05	1.62914	0.423	0.446	0.288325
IQCG	0.00357564	1.62586	0.466	0.405	1
FOXO1	0.792085	1.61648	0.333	0.24	1
TMEM106C	9.61199333832875e-91	1.61511	0.326	0.582	2.88359800149863e-87
ARHGAP29	4.8871140523012e-15	1.61465	0.274	0.411	1.46613421569036e-11
CEP55	5.24716755248522e-05	1.61426	0.026	0.294	0.157415
OSBPL6	4.84477631616559e-33	1.61204	0.42	0.178	1.45343289484968e-29
MAPK10	9.34213092824359e-13	1.61031	0.444	0.315	2.80263927847308e-09
AGR3	0.000924554	1.60782	0.443	0.376	1
MT-ATP8	1.79380095705455e-05	1.60742	0.41	0.441	0.053814
KRTCAP3	0.255009	1.6066	0.25	0.404	1
RBM43	2.15775476311315e-07	1.60558	0.415	0.296	0.000647326
SYNGR2	0.000813764	1.6051	0.35	0.328	1
HCG14	0.00473865	1.59507	0.37	0.258	1
CFAP65	1.01171737645699e-09	1.5927	0.428	0.291	3.03515212937096e-06
CLIP1	4.87131791883021e-07	1.59119	0.429	0.341	0.0014614
APOBEC3C	3.11056283045161e-40	1.58935	0.308	0.27	9.33168849135484e-37
ANKRD18B	2.05596705752139e-12	1.587	0.357	0.298	6.16790117256416e-09
CKAP4	0.00111129	1.58663	0.241	0.453	1
GALNT12	0.000497357	1.58588	0.19	0.354	1
HMOX1	4.79536070627171e-06	1.58427	0.101	0.32	0.0143861
WDR38	9.15507603229965e-07	1.58339	0.437	0.345	0.00274652
TMEM178A	2.4324324650174e-11	1.58255	0.262	0.282	7.29729739505219e-08
CHST15	0.0108076	1.58238	0.231	0.216	1
TXNIP	6.25429304900008e-06	1.58207	0.426	0.367	0.0187629
YWHAH	2.73858687913884e-54	1.58147	0.358	0.55	8.21576063741651e-51
JUN	0.565314	1.5809	0.401	0.425	1
BEX2	1.24839641782904e-14	1.58051	0.154	0.271	3.74518925348712e-11
DLEC1	0.47036	1.58016	0.44	0.37	1
SLC44A4	8.15206448941849e-20	1.58013	0.443	0.317	2.44561934682555e-16
TOGARAM2	6.23067391936273e-10	1.57696	0.433	0.281	1.86920217580882e-06
TTC16	0.223868	1.57427	0.369	0.276	1
LAP3	5.66012753683103e-10	1.5728	0.423	0.307	1.69803826104931e-06
PML	6.09380138318334e-13	1.57226	0.318	0.251	1.828140414955e-09
TTC29	4.06759939397554e-11	1.57195	0.434	0.307	1.22027981819266e-07
RPS6KA5	0.143677	1.57148	0.38	0.357	1
GLUD1	4.83468095399828e-13	1.56514	0.391	0.476	1.45040428619948e-09
CRYM	9.19019100744035e-21	1.56383	0.173	0.391	2.75705730223211e-17
PLPP1	0.022531	1.56193	0.172	0.215	1
BICC1	0.0170144	1.56169	0.343	0.22	1
ALDH1A1	6.00680772095091e-07	1.56128	0.418	0.322	0.00180204
EFHC1	1.37979690147874e-15	1.55845	0.473	0.322	4.13939070443623e-12
HYAL2	0.605679	1.55832	0.19	0.347	1
AGPAT2	1.4540117649618e-14	1.55715	0.311	0.419	4.3620352948854e-11
PPP1R36	0.84043	1.55492	0.305	0.227	1
NME5	0.00157288	1.55001	0.441	0.365	1
CPNE8	5.02719337031869e-07	1.54985	0.237	0.335	0.00150816
LMNTD1	7.82699866968469e-06	1.54698	0.328	0.285	0.023481
FGGY	3.8013587445019e-05	1.54313	0.421	0.318	0.114041
STOX2	0.759288	1.54262	0.374	0.35	1
LEKR1	0.614576	1.54212	0.391	0.333	1
AC092683.1	6.75395477638822e-17	1.54198	0.258	0.468	2.02618643291647e-13
ACSL1	6.87722092072176e-19	1.54008	0.35	0.392	2.06316627621653e-15
CEP120	2.52875541200242e-57	1.54003	0.361	0.528	7.58626623600725e-54
SDC4	4.15070645300819e-10	1.53879	0.413	0.32	1.24521193590246e-06
LRRC10B	0.00110287	1.53765	0.44	0.382	1
AL512274.1	0.323722	1.5364	0.318	0.203	1
CCNG2	0.919805	1.53594	0.236	0.335	1
PPIL6	0.00496535	1.53566	0.462	0.405	1
GPX8	9.38512425251999e-07	1.5306	0.34	0.369	0.00281554
LAMB2	0.00591478	1.52992	0.236	0.302	1
C19orf33	0.588741	1.52926	0.38	0.331	1
RMI1	3.60686437957765e-47	1.52734	0.323	0.55	1.0820593138733e-43
IDH3A	0.0520653	1.52236	0.39	0.394	1
LGALS3BP	2.65807189229598e-05	1.51987	0.409	0.446	0.0797422
TRIM29	0.00710258	1.51923	0.405	0.189	1
HLA-E	5.84303401208479e-05	1.51783	0.43	0.35	0.175291
KIF21A	1.56647628809772e-07	1.51352	0.409	0.32	0.000469943
TMEM212	3.32059574217925e-10	1.51294	0.411	0.256	9.96178722653775e-07
RPL34	0.170566	1.51171	0.428	0.379	1
MIS18BP1	6.35659044411934e-44	1.51109	0.355	0.528	1.9069771332358e-40
VILL	0.00271322	1.50977	0.203	0.18	1
LIPH	1.03168118357086e-12	1.50963	0.402	0.294	3.09504355071258e-09
ABCC2	3.70737908814353e-59	1.50917	0.287	0.25	1.11221372644306e-55
ANXA1	0.0335175	1.50909	0.436	0.442	1
SLC2A1	1.29659045939552e-11	1.50704	0.428	0.3	3.88977137818656e-08
SPAG17	2.36120397719565e-08	1.5066	0.453	0.334	7.08361193158695e-05
RGS7	6.18013942474609e-32	1.50642	0.005	0.279	1.85404182742383e-28
TNIP1	0.0335406	1.50622	0.379	0.325	1
SMAGP	0.000100648	1.50314	0.233	0.315	0.301944
ACKR4	0.546499	1.50293	0.389	0.211	1
CACNA1D	1.27622182215623e-16	1.50256	0.285	0.316	3.82866546646869e-13
PIFO	1.29630289722844e-10	1.50225	0.473	0.35	3.88890869168532e-07
CTXN1	2.927021437418e-06	1.50135	0.438	0.322	0.00878106
ZFP36L1	1.17188251781946e-12	1.50087	0.424	0.323	3.51564755345838e-09
CAPS2	2.98830376487531e-06	1.49875	0.434	0.309	0.00896491
FRMD4B	0.087944	1.49792	0.37	0.421	1
PLEC	1.26462278450016e-09	1.497	0.441	0.31	3.79386835350048e-06
ST7	3.48369137507406e-36	1.4956	0.25	0.53	1.04510741252222e-32
CD38	4.53906179592761e-11	1.49496	0.369	0.431	1.36171853877828e-07
HILPDA	0.101818	1.49433	0.419	0.365	1
FBXO31	0.113086	1.49284	0.269	0.233	1
PAM	0.000189906	1.49234	0.352	0.3	0.569717
LGALS9	5.00459704309047e-23	1.49163	0.21	0.282	1.50137911292714e-19
TMEM80	0.255267	1.4899	0.186	0.351	1
CALML4	0.763798	1.48981	0.408	0.343	1
DCDC2B	0.00527316	1.48917	0.391	0.224	1
SPECC1	0.00360789	1.48633	0.408	0.453	1
ANAPC4	0.313034	1.4852	0.231	0.279	1
DNPH1	6.990087087421e-15	1.48492	0.452	0.314	2.0970261262263e-11
KIF15	5.43847940164187e-26	1.48089	0.028	0.247	1.63154382049256e-22
BPIFB1	1.0996361256987e-83	1.48043	0.216	0.556	3.29890837709609e-80
PPL	0.391418	1.47967	0.416	0.351	1
PARP12	7.09901222854645e-07	1.47647	0.335	0.313	0.0021297
SESN2	3.08338296309761e-22	1.47474	0.092	0.166	9.25014888929284e-19
WASHC2A	2.18456869673833e-05	1.47273	0.426	0.306	0.0655371
IGSF10	0.0317464	1.47272	0.403	0.364	1
CCDC69	2.92817314670286e-11	1.46424	0.428	0.272	8.78451944010859e-08
GAS2L2	0.0842129	1.46366	0.373	0.268	1
TSC22D1	1.51215375673472e-05	1.46117	0.434	0.348	0.0453646
BMPR1B	2.78928311858471e-07	1.46113	0.304	0.253	0.000836785
IRX3	1.10961706173785e-09	1.4608	0.419	0.347	3.32885118521354e-06
GNG4	5.1540716976626e-80	1.46038	0.056	0.251	1.54622150929878e-76
CD47	9.56035270300896e-13	1.46017	0.416	0.49	2.86810581090269e-09
ERICH5	0.559554	1.46007	0.389	0.374	1
CHAC1	0.000911096	1.45986	0.025	0.255	1
ATP9A	3.01992637178188e-10	1.45964	0.439	0.314	9.05977911534564e-07
ZFP36	0.0813621	1.45851	0.429	0.354	1
FDXR	0.221844	1.45685	0.414	0.359	1
CMBL	1.36525267145066e-12	1.44662	0.222	0.287	4.09575801435198e-09
SNCAIP	0.388869	1.44537	0.348	0.344	1
CADPS2	0.0875319	1.44457	0.285	0.211	1
PALMD	1.70342260778309e-20	1.4438	0.417	0.273	5.11026782334926e-17
SERPINF1	1.05485957408611e-06	1.44328	0.195	0.368	0.00316458
CCL15	4.36901831335057e-17	1.44256	0.418	0.238	1.31070549400517e-13
MCM7	5.58723897482848e-19	1.43811	0.187	0.383	1.67617169244854e-15
AL163051.1	0.125465	1.4381	0.358	0.285	1
NENF	0.0209793	1.4366	0.379	0.395	1
GRN	0.34648	1.43627	0.345	0.35	1
PLXDC2	1.48611032294463e-06	1.43472	0.353	0.259	0.00445833
CKS2	3.82171105994649e-84	1.43467	0.268	0.501	1.14651331798395e-80
EHF	0.704275	1.43393	0.424	0.398	1
MORN3	9.38627939878118e-11	1.43099	0.428	0.31	2.81588381963435e-07
EPHX2	0.0315313	1.42983	0.22	0.206	1
ZNF440	2.87039578363512e-06	1.42951	0.414	0.336	0.00861119
CCDC144NL-AS1	0.29249	1.42879	0.422	0.402	1
TAF9	2.6009541827455e-60	1.42812	0.392	0.579	7.8028625482365e-57
FAM166B	8.72725683971137e-12	1.42657	0.431	0.287	2.61817705191341e-08
SRSF7	2.02810633725003e-37	1.42484	0.412	0.591	6.08431901175008e-34
DOCK8	0.0159361	1.42463	0.376	0.277	1
SRPX2	0.397322	1.41902	0.373	0.23	1
UBE2S	9.8907844548821e-40	1.41757	0.375	0.522	2.96723533646463e-36
SMYD2	0.00367355	1.41312	0.43	0.356	1
CAPN9	0.000511745	1.41271	0.196	0.245	1
CCDC170	5.06156344147952e-10	1.41199	0.49	0.395	1.51846903244386e-06
ENPP5	6.97173431028402e-08	1.40832	0.429	0.247	0.000209152
ZDHHC1	0.0333919	1.40652	0.406	0.344	1
MARCH10	0.0303331	1.40624	0.416	0.293	1
UNC93B1	8.7218908927027e-16	1.40439	0.429	0.284	2.61656726781081e-12
FHAD1	1.41958917655648e-09	1.40394	0.424	0.291	4.25876752966945e-06
PRSS12	0.00735056	1.40306	0.441	0.327	1
DUSP10	0.000160414	1.40232	0.335	0.351	0.481243
ACAP1	0.512917	1.40036	0.377	0.299	1
ZCCHC8	3.13596476906289e-07	1.39886	0.306	0.394	0.000940789
PPP1CB	9.48211966405223e-23	1.39591	0.445	0.285	2.84463589921567e-19
PNPT1	1.10953871708511e-27	1.39486	0.412	0.544	3.32861615125534e-24
SFTPA2	2.94049049394045e-62	1.39484	0.214	0.418	8.82147148182135e-59
FCGBP	2.21262498632929e-71	1.39405	0.012	0.198	6.63787495898787e-68
SEMA3C	5.62446512171243e-18	1.39368	0.427	0.319	1.68733953651373e-14
DNAI1	7.11344307162549e-05	1.39258	0.435	0.318	0.213403
ABL2	0.639157	1.38761	0.392	0.323	1
CD164L2	0.00143943	1.38691	0.411	0.287	1
NME1	6.07074811757363e-22	1.38071	0.354	0.518	1.82122443527209e-18
PRADC1	2.67874245020242e-85	1.37991	0.268	0.569	8.03622735060727e-82
CCDC34	1.10186826376911e-34	1.37886	0.386	0.547	3.30560479130734e-31
CCDC180	0.796483	1.37763	0.41	0.362	1
SERPING1	2.66977282735687e-08	1.37573	0.247	0.236	8.00931848207061e-05
RANGAP1	2.01033037795406e-21	1.37477	0.281	0.454	6.03099113386218e-18
MAP6	3.06606212257797e-07	1.3728	0.418	0.316	0.000919819
G0S2	6.06724999284259e-10	1.37246	0.024	0.265	1.82017499785278e-06
AC092802.1	1.05403548354841e-06	1.37142	0.335	0.304	0.00316211
GNL3	2.02711252743088e-10	1.36939	0.402	0.459	6.08133758229265e-07
CNTNAP3B	4.98047823229881e-05	1.36825	0.417	0.307	0.149414
C9orf135	0.260192	1.36512	0.441	0.437	1
EEA1	0.0651705	1.36419	0.384	0.407	1
VIM-AS1	2.06296499262866e-09	1.36225	0.409	0.254	6.18889497788599e-06
SPA17	0.0756616	1.36109	0.437	0.467	1
WNT7B	0.00341117	1.36103	0.293	0.305	1
HEATR5A	1.09846173070931e-17	1.36058	0.392	0.467	3.29538519212792e-14
RPS4X	0.0210153	1.35656	0.417	0.32	1
CCDC187	5.08699259559015e-09	1.35614	0.436	0.28	1.52609777867704e-05
PPIF	4.94361644612034e-50	1.35378	0.285	0.539	1.4830849338361e-46
CKS1B	1.17541795770515e-60	1.35273	0.354	0.555	3.52625387311546e-57
CENPM	0.877584	1.35122	0.407	0.359	1
PBX3	4.93551589139395e-11	1.35077	0.232	0.23	1.48065476741819e-07
SYNJ2	0.178291	1.34984	0.399	0.32	1
NDUFC1	3.3800739872863e-09	1.34973	0.439	0.325	1.01402219618589e-05
RNF207	0.00358943	1.34934	0.132	0.202	1
ANXA2	2.28851927328051e-09	1.34677	0.472	0.343	6.86555781984152e-06
CRLF1	8.10746407291933e-33	1.34337	0.026	0.137	2.4322392218758e-29
TNKS1BP1	0.0081648	1.34062	0.287	0.379	1
CASC2	5.21894512765435e-10	1.33931	0.43	0.305	1.5656835382963e-06
CWC25	1.98658154101892e-39	1.33744	0.324	0.525	5.95974462305675e-36
RAMP1	2.26026154029912e-05	1.33703	0.409	0.424	0.0678078
RPS2	0.74588	1.33517	0.397	0.357	1
HES4	0.786651	1.33358	0.377	0.333	1
CCDC17	1.17604402978266e-26	1.33321	0.449	0.257	3.52813208934799e-23
CFAP54	0.00764266	1.3316	0.432	0.354	1
CCDC173	0.0594523	1.33087	0.42	0.386	1
MDH1B	2.36421130326326e-05	1.32924	0.438	0.324	0.0709263
ARL3	2.87231127749399e-07	1.32923	0.439	0.35	0.000861693
DAW1	0.61423	1.32708	0.413	0.392	1
PTPRF	9.57625287472516e-06	1.32677	0.439	0.344	0.0287288
PPA1	1.44285798672983e-05	1.32567	0.398	0.439	0.0432857
TGFBR2	0.456657	1.32377	0.325	0.28	1
FCHSD2	1.60299684169845e-37	1.32345	0.228	0.487	4.80899052509535e-34
EPB41L4B	0.000113793	1.32287	0.43	0.32	0.341378
RSPH3	6.19994626312879e-05	1.32283	0.438	0.366	0.185998
ZNF814	0.364418	1.3228	0.262	0.319	1
WWC2	6.24342251760427e-08	1.32101	0.352	0.396	0.000187303
NXN	0.369525	1.31503	0.361	0.349	1
HP1BP3	0.113817	1.31266	0.416	0.413	1
CRACR2B	5.39585615994713e-26	1.31251	0.241	0.48	1.61875684798414e-22
CACHD1	0.233592	1.30917	0.273	0.194	1
CFAP47	0.551061	1.30531	0.417	0.367	1
RIIAD1	1.13582921617381e-10	1.30313	0.423	0.31	3.40748764852144e-07
ACSS1	7.4875720926339e-09	1.30275	0.311	0.315	2.24627162779017e-05
ESYT2	0.0127791	1.29982	0.439	0.364	1
GNA14	1.00837726326117e-05	1.29717	0.254	0.237	0.0302513
MYO5C	2.50115718599659e-29	1.2922	0.422	0.554	7.50347155798978e-26
CABCOCO1	4.56920222382263e-09	1.29059	0.441	0.301	1.37076066714679e-05
STARD9	1.17690230808346e-16	1.29033	0.228	0.225	3.53070692425037e-13
GBP6	1.96327995310731e-42	1.28935	0.043	0.212	5.88983985932192e-39
CKLF	2.01560804520825e-25	1.28796	0.395	0.521	6.04682413562474e-22
CASC1	0.46637	1.287	0.436	0.429	1
SERPINI2	4.37057971918485e-05	1.28626	0.304	0.292	0.131117
RPS3	0.870226	1.28616	0.373	0.331	1
ACAT2	5.34394620978769e-05	1.28073	0.228	0.442	0.160318
SYTL4	0.00322588	1.28041	0.188	0.341	1
SFXN3	0.0169617	1.27982	0.417	0.335	1
ENDOG	0.00213466	1.27943	0.441	0.365	1
FOXC1	0.000899805	1.27888	0.412	0.35	1
FAM92B	0.00375576	1.27886	0.453	0.405	1
RSPH1	1.89299668676759e-09	1.27797	0.497	0.382	5.67899006030277e-06
LINC02345	5.28173809686176e-13	1.27358	0.322	0.325	1.58452142905853e-09
CRY2	0.958912	1.27079	0.307	0.28	1
LINC02541	0.118869	1.26745	0.401	0.197	1
EFHD1	1.01694660127003e-06	1.26684	0.075	0.27	0.00305084
TMEM40	0.829673	1.26431	0.382	0.36	1
CLDN23	4.61711392950294e-07	1.26372	0.075	0.274	0.00138513
C6orf52	0.147248	1.2615	0.411	0.37	1
TPPP3	3.25271853879191e-07	1.25966	0.463	0.378	0.000975816
TUBG1	3.3901026546013e-71	1.25806	0.312	0.523	1.01703079638039e-67
HIST1H2BJ	4.18358560663999e-78	1.25786	0.211	0.447	1.255075681992e-74
RSPH4A	7.86317180866138e-06	1.25766	0.461	0.392	0.0235895
RPL13A	0.0034808	1.25475	0.447	0.351	1
MEIS2	0.824798	1.2529	0.43	0.426	1
TMC4	5.76546217076332e-16	1.25212	0.428	0.297	1.729638651229e-12
EFCAB10	1.31788422763119e-09	1.2515	0.454	0.336	3.95365268289357e-06
KLF10	3.27779492993214e-08	1.25076	0.394	0.418	9.83338478979643e-05
LRP10	1.24567352406642e-11	1.24979	0.439	0.345	3.73702057219926e-08
C9orf116	0.40458	1.24751	0.459	0.434	1
TMEM70	2.13358794362808e-13	1.24747	0.337	0.472	6.40076383088423e-10
MICAL3	0.14837	1.24317	0.413	0.33	1
AC127070.2	1.3283068017923e-06	1.24233	0.246	0.171	0.00398492
SYNE4	1.56490432978832e-10	1.24006	0.166	0.388	4.69471298936497e-07
LAPTM4B	4.1579929966642e-05	1.24005	0.364	0.395	0.12474
ADGRE5	7.15608022689749e-41	1.23964	0.355	0.533	2.14682406806925e-37
ANKRD50	2.63911584639871e-10	1.23688	0.369	0.443	7.91734753919614e-07
ABCA5	0.101999	1.23599	0.395	0.341	1
ACBD3-AS1	1.7637599477789e-18	1.2344	0.426	0.257	5.29127984333671e-15
SLC12A2	2.1293766745141e-16	1.22886	0.384	0.46	6.38813002354231e-13
HNRNPAB	2.08091823782019e-28	1.22814	0.379	0.537	6.24275471346058e-25
CASC9	7.87807777151106e-05	1.22559	0.329	0.365	0.236342
PSAP	1.22548086807647e-10	1.22518	0.441	0.353	3.6764426042294e-07
DNAH7	5.20933526330947e-05	1.2242	0.45	0.353	0.15628
CARHSP1	3.24513156060796e-45	1.22222	0.373	0.563	9.73539468182387e-42
MGAT5	0.140065	1.2219	0.411	0.356	1
DHCR7	2.33940724160052e-05	1.22166	0.093	0.241	0.0701822
C1orf116	0.00430434	1.21967	0.4	0.322	1
SPATA6L	0.238013	1.21831	0.385	0.377	1
GNAS	0.00877957	1.21689	0.465	0.399	1
FSTL1	0.200041	1.21636	0.408	0.366	1
DYNLL1	0.524781	1.21375	0.452	0.452	1
WDR78	1.10799613864966e-10	1.21222	0.462	0.336	3.32398841594899e-07
MIF	9.19770633801565e-64	1.21159	0.354	0.622	2.7593119014047e-60
ITM2B	4.66283060079221e-17	1.21121	0.458	0.324	1.39884918023766e-13
GAPVD1	2.3139446767093e-08	1.21051	0.445	0.311	6.9418340301279e-05
ATF7IP2	0.0191009	1.21032	0.408	0.322	1
RRM1	6.96493842393039e-10	1.20624	0.255	0.396	2.08948152717912e-06
NR5A2	5.72795104329592e-05	1.20457	0.281	0.186	0.171839
RPL12	0.000318547	1.20211	0.417	0.443	0.955641
PSMC3	3.69197637970392e-75	1.20119	0.356	0.557	1.10759291391118e-71
CROCC2	4.74366535787916e-28	1.2004	0.212	0.41	1.42309960736375e-24
IQANK1	0.47532	1.19989	0.401	0.315	1
GPR137B	3.79472840272292e-10	1.19726	0.223	0.386	1.13841852081688e-06
NEK5	3.64426111130536e-17	1.19385	0.45	0.293	1.09327833339161e-13
ABHD12B	4.42252630595279e-05	1.19289	0.208	0.253	0.132676
KLF3	0.0140749	1.19258	0.419	0.361	1
AC125611.4	9.13414964383338e-05	1.19222	0.263	0.193	0.274024
FAM81B	0.0316974	1.19134	0.452	0.408	1
SYTL5	1.16015988589272e-08	1.19092	0.298	0.207	3.48047965767815e-05
QPRT	9.99568834490594e-08	1.18972	0.334	0.452	0.000299871
TTC21B	0.000849592	1.18863	0.42	0.345	1
EML4	1.83075094311499e-14	1.18642	0.378	0.46	5.49225282934496e-11
MIR200CHG	5.60357015167835e-08	1.18348	0.412	0.289	0.000168107
KITLG	1.20247909192388e-23	1.18245	0.406	0.487	3.60743727577164e-20
CCDC89	3.90933473733808e-21	1.18175	0.329	0.379	1.17280042120142e-17
CDK4	0.253674	1.18057	0.248	0.275	1
TEX30	4.57741376300607e-81	1.17828	0.176	0.49	1.37322412890182e-77
FKBP11	0.718629	1.17806	0.318	0.242	1
CITED2	0.808042	1.17669	0.414	0.404	1
BRI3BP	8.70873129568532e-16	1.17661	0.352	0.499	2.6126193887056e-12
PRR29	0.000101469	1.17311	0.43	0.353	0.304407
TSNAXIP1	0.469413	1.17153	0.43	0.4	1
DCDC1	1.16289251786644e-08	1.17003	0.433	0.319	3.48867755359933e-05
RASSF6	0.186663	1.16877	0.385	0.351	1
KLF4	2.10616974029793e-11	1.16776	0.266	0.298	6.3185092208938e-08
CELSR2	0.543817	1.16333	0.291	0.258	1
WHAMM	0.826766	1.16243	0.22	0.373	1
B4GALT5	0.00291518	1.1609	0.393	0.369	1
RHOC	1.07863232176037e-10	1.16074	0.39	0.442	3.23589696528112e-07
BAX	2.48848806963272e-06	1.16058	0.431	0.454	0.00746546
CCDC148	0.00289735	1.15882	0.406	0.328	1
GDAP1	0.0981446	1.15754	0.242	0.289	1
ECI2	6.71391209238502e-11	1.15506	0.239	0.274	2.01417362771551e-07
CFAP52	4.06061083420169e-12	1.15302	0.458	0.311	1.21818325026051e-08
EGFR	3.69967486103329e-06	1.15216	0.392	0.428	0.011099
ZNF704	0.022828	1.15094	0.385	0.419	1
FOSB	0.00488325	1.1476	0.386	0.413	1
NPM1	1.42420535960145e-58	1.14734	0.378	0.573	4.27261607880436e-55
LINC00326	0.007394	1.14733	0.369	0.178	1
JUP	4.52860142809909e-08	1.14386	0.398	0.309	0.000135858
FYB2	0.00420065	1.14331	0.212	0.234	1
C11orf88	0.0770939	1.14239	0.447	0.487	1
RBKS	3.0455706299175e-09	1.13914	0.397	0.433	9.13671188975251e-06
SCAPER	2.63682366581493e-15	1.13864	0.223	0.462	7.91047099744478e-12
A4GALT	0.0292518	1.13734	0.261	0.211	1
C15orf65	0.922766	1.13449	0.435	0.381	1
FMN1	1.09185986903954e-08	1.13264	0.432	0.273	3.27557960711863e-05
MROH9	0.535564	1.13187	0.399	0.296	1
DZIP3	2.58204842126745e-22	1.13098	0.449	0.283	7.74614526380235e-19
ARPC2	1.46310847109821e-10	1.12758	0.425	0.506	4.38932541329463e-07
CKB	0.00645046	1.12674	0.433	0.482	1
IQCB1	0.115752	1.12647	0.425	0.37	1
LRP2BP	0.000202656	1.12554	0.385	0.41	0.607968
COBL	0.0638522	1.12437	0.372	0.323	1
SKAP2	0.796578	1.12025	0.411	0.253	1
TMEM45B	4.48846102658741e-09	1.11929	0.411	0.292	1.34653830797622e-05
FAM83H	0.0813998	1.11927	0.247	0.233	1
LRRC36	5.00368903477625e-27	1.11616	0.244	0.189	1.50110671043287e-23
E2F7	1.40618210430522e-88	1.11467	0.208	0.511	4.21854631291565e-85
CTSL	0.0923609	1.11398	0.414	0.361	1
SAT1	4.97529686013128e-35	1.11379	0.474	0.304	1.49258905803938e-31
PBXIP1	5.80407594726168e-07	1.11117	0.376	0.376	0.00174122
BCAS3	6.39194131330977e-17	1.11039	0.425	0.291	1.91758239399293e-13
DDX39A	4.03501449931646e-12	1.10987	0.139	0.419	1.21050434979494e-08
CFI	5.40879301844797e-06	1.10868	0.373	0.341	0.0162264
KIF22	3.13232188290561e-50	1.10756	0.325	0.557	9.39696564871683e-47
PCNA	0.464166	1.10673	0.392	0.407	1
SELENOM	3.84304039120139e-09	1.10405	0.161	0.301	1.15291211736042e-05
NHLRC4	0.0706361	1.10388	0.402	0.301	1
PPP1R14C	7.91079633255677e-08	1.10142	0.449	0.347	0.000237324
DDR1	6.30286365723532e-09	1.10121	0.445	0.339	1.89085909717059e-05
CCDC74B	0.691867	1.09928	0.416	0.381	1
DEPDC1	6.36653175071878e-16	1.09866	0.07	0.394	1.90995952521563e-12
LINC01091	9.42822888981699e-10	1.09791	0.29	0.393	2.8284686669451e-06
SELENBP1	0.172246	1.09765	0.227	0.222	1
MYCBPAP	1.5852304023267e-06	1.09645	0.378	0.336	0.00475569
OCEL1	0.0198881	1.09483	0.438	0.34	1
SLAIN2	1.32040223545383e-13	1.09365	0.42	0.282	3.96120670636149e-10
FAM184A	0.0032394	1.09224	0.38	0.281	1
ALCAM	1.07528364334958e-21	1.09215	0.469	0.308	3.22585093004873e-18
SLK	2.74985312899107e-12	1.09209	0.437	0.339	8.24955938697321e-09
NET1	2.82440201304146e-13	1.09111	0.422	0.318	8.47320603912437e-10
TAX1BP3	0.000756531	1.09042	0.375	0.233	1
SOX5	1.52542783172496e-09	1.08793	0.319	0.246	4.57628349517489e-06
PRSS22	7.08688266785794e-09	1.08708	0.354	0.326	2.12606480035738e-05
DRC3	4.79913066704474e-08	1.08633	0.448	0.334	0.000143974
LIMA1	0.479754	1.08495	0.404	0.35	1
CLIP4	7.32886529790962e-07	1.08399	0.388	0.183	0.00219866
PSTPIP2	0.637022	1.08369	0.18	0.2	1
CCDC146	1.34674790532188e-06	1.08169	0.481	0.395	0.00404024
PSMB8	0.00424498	1.08115	0.433	0.447	1
NCALD	0.254585	1.08113	0.397	0.266	1
CIB1	7.8798036752724e-13	1.07824	0.456	0.305	2.36394110258172e-09
TTC25	0.966011	1.07727	0.429	0.403	1
TCN2	2.23015773808486e-19	1.07617	0.106	0.163	6.69047321425459e-16
ODF3B	1.62529257753662e-15	1.07407	0.474	0.333	4.87587773260988e-12
CD82	8.36317814932908e-20	1.07276	0.332	0.352	2.50895344479872e-16
BUB1	1.06730287269729e-74	1.07253	0.089	0.419	3.20190861809187e-71
GABPB1-AS1	0.00015661	1.06945	0.436	0.351	0.469831
LMO7	0.0821351	1.0686	0.437	0.398	1
FAM229B	0.000220073	1.06832	0.457	0.368	0.660219
CHST9	6.06311574071361e-12	1.06427	0.441	0.335	1.81893472221408e-08
CCDC189	0.711634	1.06411	0.435	0.396	1
ITPR2	1.14112942846269e-28	1.06282	0.084	0.445	3.42338828538806e-25
TPX2	6.18080563367873e-89	1.06183	0.19	0.495	1.85424169010362e-85
RPS19	5.22636552866185e-08	1.06082	0.42	0.45	0.000156791
GRAMD2B	0.00810993	1.0598	0.403	0.422	1
TUBA1B	9.48128470432087e-66	1.05897	0.298	0.565	2.84438541129626e-62
CEP350	2.06500879137307e-45	1.05824	0.375	0.557	6.19502637411922e-42
TPT1	9.0960925141744e-13	1.05585	0.39	0.463	2.72882775425232e-09
IRS2	0.186396	1.0539	0.378	0.328	1
NR4A2	0.00179519	1.05272	0.418	0.448	1
RPS18	7.7581464224566e-15	1.05183	0.387	0.498	2.32744392673698e-11
ARMH1	0.000253993	1.05163	0.389	0.281	0.76198
ZKSCAN1	2.2245379968615e-18	1.05081	0.442	0.288	6.67361399058451e-15
CYB5R1	0.00177667	1.05028	0.424	0.332	1
NME2	0.000345457	1.04637	0.419	0.385	1
RSRC1	5.64740426641417e-26	1.04567	0.356	0.498	1.69422127992425e-22
RPS15A	0.000188932	1.04444	0.429	0.445	0.566795
IFT57	0.0836937	1.04274	0.462	0.407	1
RPL39	2.82006370402143e-16	1.04045	0.445	0.571	8.4601911120643e-13
RND3	4.96604940241543e-10	1.0391	0.398	0.298	1.48981482072463e-06
CLSTN1	2.16923516300054e-10	1.03467	0.441	0.333	6.50770548900163e-07
EPPK1	1.84000317442045e-14	1.03402	0.42	0.279	5.52000952326135e-11
CCNA1	2.3377700400897e-39	1.0336	0.144	0.381	7.01331012026909e-36
CELF1	2.22181029703317e-13	1.0322	0.451	0.32	6.66543089109952e-10
CFAP73	0.000232033	1.03151	0.435	0.348	0.6961
GLIPR2	0.226212	1.03037	0.381	0.343	1
SLC25A6	0.0119027	1.02984	0.398	0.398	1
FUT3	0.0198603	1.02971	0.158	0.21	1
LINC01186	8.85819273620541e-92	1.02955	0.266	0.199	2.65745782086162e-88
TTLL10	0.000747782	1.0281	0.434	0.342	1
IRF7	0.304203	1.02776	0.358	0.375	1
EIF5A	1.57368232465485e-30	1.0271	0.411	0.524	4.72104697396455e-27
NPC2	7.69604830485491e-22	1.0248	0.419	0.574	2.30881449145647e-18
TMTC1	6.16235505232654e-25	1.02435	0.081	0.294	1.84870651569796e-21
ZFHX3	0.000166059	1.02275	0.433	0.366	0.498176
JPT2	3.60113601605121e-20	1.02226	0.45	0.271	1.08034080481536e-16
FOCAD	1.0328278852405e-09	1.02165	0.418	0.313	3.09848365572149e-06
RPL27A	0.651567	1.0216	0.433	0.367	1
LDHB	0.990053	1.02012	0.444	0.431	1
RIPOR2	1.04766044635398e-17	1.01704	0.43	0.268	3.14298133906195e-14
KCNK1	1.06413254566965e-06	1.01656	0.402	0.426	0.0031924
PIH1D3	4.40676683236067e-13	1.01583	0.423	0.293	1.3220300497082e-09
DNAH2	0.195598	1.01429	0.415	0.265	1
FMO5	1.82651324682777e-29	1.01319	0.285	0.386	5.47953974048332e-26
NDRG2	0.505107	1.01097	0.367	0.347	1
CCDC78	7.87170418366908e-19	1.01085	0.456	0.304	2.36151125510072e-15
TC2N	3.55515768085773e-09	1.00989	0.437	0.337	1.06654730425732e-05
SCNN1A	0.097938	1.00871	0.29	0.281	1
STK33	1.3724231339757e-11	1.00788	0.446	0.334	4.1172694019271e-08
KIAA1211L	1.19765274699816e-07	1.00346	0.438	0.322	0.000359296
PRICKLE2	0.000105136	1.00288	0.374	0.256	0.315409
FAH	1.12277613319824e-05	1.00194	0.069	0.26	0.0336833
MAPK8IP1	0.00122942	1.00109	0.389	0.334	1
MYB	2.51401484501356e-19	1.00078	0.408	0.521	7.54204453504068e-16
PDE4DIP	0.249506	1.0003	0.409	0.319	1
STIMATE	6.13953197538347e-07	0.9989	0.428	0.424	0.00184186
TIPARP	0.00379507	0.996892	0.415	0.317	1
DAPK1	0.436502	0.99656	0.301	0.362	1
IK	0.619916	0.993947	0.457	0.472	1
[truncated: 897 more rows]
