# Supplementary material for: Transcriptional analysis of primary ciliary dyskinesia airway cells reveals a dedicated cilia glutathione pathway
Source: JCI Insight. 2024 Jul 23;9(17):e180198. doi: 10.1172/jci.insight.180198 (PMC11385084; doi:10.1172/jci.insight.180198)
Supplement: Supplemental table 3 [file jciinsight-9-180198-s203.xlsx]

## Sheet: Table S1A - PCD111 DNAH5
Feature_ID	entrezgene	external_gene_name	gene_biotype	external_gene_source	transcript_count	description	logFC	CI.L	CI.R	AveExpr	t	P.Value	adj.P.Val	B	linearFC	control_100_3	control_100_2	control_100_1	control_101_3	control_101_2	control_101_1	DNAH5 pcd_111_3	DNAH5 pcd_111_2	DNAH5 pcd_111_1
ENSG00000004809	85413	SLC22A16	protein_coding	HGNC Symbol	8	solute carrier family 22 member 16 [Source:HGNC Symbol;Acc:HGNC:20302]	10.7537	8.50886	12.9985	-1.102	9.81725	1.60E-10	9.68E-09	10.5736	1726.54	-3.67124	-6.75958	-6.507	-6.76733	-6.59247	-6.56886	4.43042	4.4389	4.61847
ENSG00000144820	84873	ADGRG7	protein_coding	HGNC Symbol	5	adhesion G protein-coupled receptor G7 [Source:HGNC Symbol;Acc:HGNC:19241]	9.78996	7.87532	11.7046	-2.27455	10.4787	3.81E-11	3.83E-09	12.2743	885.259	-4.51923	-2.67211	-0.484637	-2.67986	-6.59247	-6.56886	5.95705	5.7461	5.56725
ENSG00000170627	121355	GTSF1	protein_coding	HGNC Symbol	9	gametocyte specific factor 1 [Source:HGNC Symbol;Acc:HGNC:26565]	9.24896	7.77171	10.7262	-4.66791	12.8307	3.52E-13	1.90E-10	13.9559	608.435	-6.84116	-6.75958	-6.507	-6.76733	-6.59247	-6.56886	2.78882	2.86959	2.30696
ENSG00000229807	NA	XIST	lincRNA	HGNC Symbol	26	X inactive specific transcript [Source:HGNC Symbol;Acc:HGNC:12810]	6.35046	3.60052	9.1004	-3.03947	4.73253	5.89E-05	4.42E-04	1.41072	81.5977	-4.51923	-6.75958	-6.507	-5.18236	-6.59247	-6.56886	-0.797668	1.365	-0.388079
ENSG00000273259	NA	AL049839.2	protein_coding	Clone-based (Ensembl) gene	1	novel transcript	6.15866	4.82227	7.49505	-4.20218	9.4442	3.69E-10	1.74E-08	12.2375	71.4401	-2.19731	-2.11572	-1.64902	-1.63804	-3.42254	-3.39894	3.5105	3.11667	4.21947
ENSG00000244564	NA	AC096888.1	lincRNA	Clone-based (Ensembl) gene	1	novel transcript	5.72157	4.38744	7.05571	-3.97798	8.78878	1.67E-09	5.57E-08	8.88598	52.7674	-4.51923	-4.43765	-6.507	-6.76733	-6.59247	-4.24694	0.605911	-0.0931623	0.456802
ENSG00000053438	4826	NNAT	protein_coding	HGNC Symbol	6	neuronatin [Source:HGNC Symbol;Acc:HGNC:7860]	5.35742	3.07847	7.63637	-3.12295	4.81762	4.67E-05	3.61E-04	1.533	40.9963	-4.51923	-6.75958	-4.92204	-6.76733	-6.59247	-6.56886	0.11772	-1.92168	0.0443612
ENSG00000196735	3117	HLA-DQA1	protein_coding	HGNC Symbol	7	major histocompatibility complex, class II, DQ alpha 1 [Source:HGNC Symbol;Acc:HGNC:4942]	5.34408	3.60361	7.08455	0.147311	6.29244	8.74E-07	1.18E-05	5.65248	40.619	0.453458	1.32257	1.83729	-5.18236	-2.68558	-6.56886	2.68155	3.19044	3.25073
ENSG00000233491	NA	AC008163.1	transcribed_unitary_pseudogene	Clone-based (Ensembl) gene	6	novel pseudogene containing cadherin repeats	5.18143	3.44669	6.91616	-1.90884	6.12108	1.38E-06	1.77E-05	4.23337	36.2881	-1.22645	-1.9016	-6.507	-6.76733	-6.59247	-6.56886	0.0381031	0.014753	-0.0192974
ENSG00000253807	NA	LINC01170	lincRNA	HGNC Symbol	2	long intergenic non-protein coding RNA 1170 [Source:HGNC Symbol;Acc:HGNC:49542]	5.01174	3.53725	6.48624	-0.533496	6.96558	1.50E-07	2.56E-06	6.9096	32.2615	-0.466124	-0.455796	-1.64902	-4.4454	-2.50501	-6.56886	1.772	2.31573	1.85911
ENSG00000268566	NA	AC100781.1	lincRNA	Clone-based (Ensembl) gene	3	novel transcript	5.00515	3.10585	6.90444	-1.2627	5.40053	9.58E-06	9.31E-05	2.86795	32.1144	-1.88697	-0.316634	-3.69965	-6.76733	-6.59247	-6.56886	0.24728	0.569065	0.472315
ENSG00000173702	56667	MUC13	protein_coding	HGNC Symbol	5	mucin 13, cell surface associated [Source:HGNC Symbol;Acc:HGNC:7511]	4.86993	3.70761	6.03225	3.49615	8.58636	2.70E-09	8.19E-08	11.363	29.2412	2.06873	2.73827	2.30357	-0.744959	-1.83758	0.725756	5.27549	5.63317	5.85819
ENSG00000125046	51066	SSUH2	protein_coding	HGNC Symbol	17	ssu-2 homolog (C. elegans) [Source:HGNC Symbol;Acc:HGNC:24809]	4.68063	3.00739	6.35386	-2.78378	5.7327	3.90E-06	4.36E-05	4.02754	25.6454	-1.79677	-3.05914	-6.507	-3.5974	-1.63827	-3.39894	0.058423	1.473	1.54381
ENSG00000135773	10753	CAPN9	protein_coding	HGNC Symbol	4	calpain 9 [Source:HGNC Symbol;Acc:HGNC:1486]	4.54004	3.3621	5.71797	3.31934	7.8986	1.43E-08	3.37E-07	9.72481	23.2642	1.58929	1.83661	1.39386	-1.90935	-3.42254	-1.71088	4.12557	4.15181	3.91907
ENSG00000006611	10083	USH1C	protein_coding	HGNC Symbol	11	USH1 protein network component harmonin [Source:HGNC Symbol;Acc:HGNC:12597]	4.53875	2.49826	6.57924	-0.644781	4.55841	9.45E-05	6.64E-04	1.29755	23.2434	-1.98318	0.93391	-2.80656	-6.76733	-2.20015	-6.56886	1.01229	1.25926	0.873787
ENSG00000260088	NA	AL445483.1	lincRNA	Clone-based (Ensembl) gene	1	novel transcript	4.36618	2.84895	5.88342	-1.68249	5.8974	2.51E-06	2.99E-05	4.13113	20.623	-1.88697	-1.55012	-2.41954	-6.76733	-6.59247	-4.24694	0.592039	0.736037	0.0234523
ENSG00000126838	5858	PZP	protein_coding	HGNC Symbol	7	PZP, alpha-2-macroglobulin like [Source:HGNC Symbol;Acc:HGNC:9750]	4.30234	3.70691	4.89777	2.51995	14.8076	1.08E-14	1.70E-11	23.2469	19.7303	0.751294	1.04132	1.42963	-0.577502	0.738447	-0.0931309	4.79829	4.84833	4.742
ENSG00000135577	4829	NMBR	protein_coding	HGNC Symbol	2	neuromedin B receptor [Source:HGNC Symbol;Acc:HGNC:7843]	4.27427	2.63248	5.91605	-1.02726	5.33528	1.14E-05	1.08E-04	3.09583	19.3501	-2.7537	-3.30015	-6.507	-4.4454	-0.864549	-2.86842	0.787295	0.380209	1.26972
ENSG00000170231	2172	FABP6	protein_coding	HGNC Symbol	4	fatty acid binding protein 6 [Source:HGNC Symbol;Acc:HGNC:3561]	4.16023	3.5838	4.73667	2.42344	14.7903	1.11E-14	1.70E-11	23.4756	17.8795	1.4303	1.62844	0.692668	0.471078	1.99625	1.41413	5.20945	5.31672	5.6016
ENSG00000267104	NA	TBC1D3P1-DHX40P1	processed_transcript	HGNC Symbol	1	TBC1D3P1-DHX40P1 readthrough, transcribed pseudogene [Source:HGNC Symbol;Acc:HGNC:42362]	4.1502	2.6738	5.62661	-2.90799	5.7607	3.62E-06	4.09E-05	4.00226	17.7556	-2.19731	-2.36726	-4.18508	-6.76733	-3.13304	-2.86842	0.633261	0.339278	0.751969
ENSG00000255587	401258	RAB44	protein_coding	HGNC Symbol	1	RAB44, member RAS oncogene family [Source:HGNC Symbol;Acc:HGNC:21068]	4.02151	2.30526	5.73777	-1.57667	4.80197	4.88E-05	3.75E-04	1.66203	16.2404	-6.84116	-4.43765	-4.92204	-4.4454	-4.27054	-1.92501	-1.12417	0.209022	-0.416368
ENSG00000231439	NA	WASIR2	lincRNA	HGNC Symbol	1	WASH and IL9R antisense RNA 2 [Source:HGNC Symbol;Acc:HGNC:38609]	3.97699	2.28762	5.66636	-1.5748	4.82438	4.59E-05	3.56E-04	1.54915	15.7468	-1.34931	-2.85269	-3.33708	-6.76733	-6.59247	-6.56886	-1.89199	-0.713574	-0.665189
ENSG00000143603	3782	KCNN3	protein_coding	HGNC Symbol	5	potassium calcium-activated channel subfamily N member 3 [Source:HGNC Symbol;Acc:HGNC:6292]	3.94687	2.42051	5.47323	-0.18482	5.29916	1.26E-05	1.17E-04	3.25959	15.4215	-1.11324	-3.05914	-1.37772	-1.40977	-1.83758	-2.32094	1.45697	2.05006	2.21313
ENSG00000156049	9630	GNA14	protein_coding	HGNC Symbol	2	G protein subunit alpha 14 [Source:HGNC Symbol;Acc:HGNC:4382]	3.86766	2.60523	5.1301	0.131855	6.27845	9.07E-07	1.22E-05	5.59745	14.5976	-1.79677	-0.220418	-0.529725	-2.24376	0.121776	-6.56886	1.72192	1.69201	1.67025
ENSG00000019991	3082	HGF	protein_coding	HGNC Symbol	12	hepatocyte growth factor [Source:HGNC Symbol;Acc:HGNC:4893]	3.8595	1.90857	5.81042	-2.59692	4.05417	3.69E-04	2.09E-03	-0.0029612	14.5152	-2.93427	-1.47417	-6.507	-5.18236	-2.68558	-6.56886	-1.37353	-0.439813	-0.416368
ENSG00000063127	28968	SLC6A16	protein_coding	HGNC Symbol	7	solute carrier family 6 member 16 [Source:HGNC Symbol;Acc:HGNC:13622]	3.84231	2.69145	4.99317	-0.299476	6.84197	2.07E-07	3.41E-06	6.99063	14.3433	-2.3176	-0.737209	-2.60011	-2.5194	-1.94861	-1.52447	1.42603	1.88922	2.08277
ENSG00000258414	NA	AL121790.1	lincRNA	Clone-based (Ensembl) gene	1	novel transcript	3.82008	2.2437	5.39645	-1.31499	4.9662	3.12E-05	2.55E-04	2.21651	14.124	-4.51923	-3.95222	-6.507	-3.06689	-0.661732	-2.86842	0.211435	0.687943	0.0234523
ENSG00000111404	79785	RERGL	protein_coding	HGNC Symbol	5	RERG like [Source:HGNC Symbol;Acc:HGNC:26213]	3.81583	1.57825	6.05341	-3.46798	3.4948	1.61E-03	7.10E-03	-1.28492	14.0825	-6.84116	-6.75958	-6.507	-6.76733	-6.59247	-6.56886	-1.37353	-3.60974	-2.55102
ENSG00000203785	6704	SPRR2E	protein_coding	HGNC Symbol	2	small proline rich protein 2E [Source:HGNC Symbol;Acc:HGNC:11265]	3.76589	1.67005	5.86174	-0.181194	3.68231	9.89E-04	4.73E-03	-0.758007	13.6034	-0.398219	-0.737209	0.338485	-6.76733	0.036887	-2.17655	1.97269	3.09224	1.20619
ENSG00000120279	80177	MYCT1	protein_coding	HGNC Symbol	3	MYC target 1 [Source:HGNC Symbol;Acc:HGNC:23172]	3.71301	2.3885	5.03752	0.215619	5.74489	3.78E-06	4.24E-05	4.38423	13.1138	-0.24125	-0.384538	-0.952416	-2.67986	-2.50501	-2.4814	1.39441	2.0115	2.31128
ENSG00000153822	3773	KCNJ16	protein_coding	HGNC Symbol	11	potassium voltage-gated channel subfamily J member 16 [Source:HGNC Symbol;Acc:HGNC:6262]	3.70074	2.74301	4.65847	1.89361	7.91875	1.36E-08	3.26E-07	9.78071	13.0027	-1.88697	0.182937	-1.98344	0.810102	-0.084675	0.19932	3.14053	3.44072	3.24847
ENSG00000149201	60494	CCDC81	protein_coding	HGNC Symbol	10	coiled-coil domain containing 81 [Source:HGNC Symbol;Acc:HGNC:26281]	3.68033	3.07667	4.28399	3.92546	12.4941	6.63E-13	2.73E-10	19.5381	12.8201	1.20869	1.99197	1.56446	0.840003	2.09753	2.34702	5.145	5.34543	5.50214
ENSG00000108342	1440	CSF3	protein_coding	HGNC Symbol	9	colony stimulating factor 3 [Source:HGNC Symbol;Acc:HGNC:2438]	3.67612	0.685064	6.66718	-2.75445	2.5187	1.78E-02	4.92E-02	-3.11093	12.7827	-2.59324	0.00860728	-4.18508	-4.4454	-6.59247	-3.76151	-1.89199	-1.05174	1.38075
ENSG00000276256	389831	AC011043.1	protein_coding	Clone-based (Ensembl) gene	1	uncharacterized LOC389831 [Source:NCBI gene;Acc:389831]	3.63776	1.95452	5.32101	0.599277	4.42893	1.34E-04	8.91E-04	1.04759	12.4473	-3.67124	-4.43765	-6.507	2.18978	2.15907	1.69323	2.74874	1.90333	2.93525
ENSG00000147573	84675	TRIM55	protein_coding	HGNC Symbol	5	tripartite motif containing 55 [Source:HGNC Symbol;Acc:HGNC:14215]	3.61774	1.95829	5.27719	-1.89333	4.46771	1.21E-04	8.16E-04	1.16519	12.2757	-1.22645	-6.75958	-1.08074	-0.61758	-2.89203	-3.39894	-0.333264	0.736037	1.34748
ENSG00000043591	153	ADRB1	protein_coding	HGNC Symbol	1	adrenoceptor beta 1 [Source:HGNC Symbol;Acc:HGNC:285]	3.57943	2.64749	4.51136	1.61043	7.8712	1.53E-08	3.57E-07	9.54648	11.954	0.19226	-0.651053	-1.14945	-3.3079	0.121776	-1.71088	2.42407	2.6445	2.2496
ENSG00000187151	253935	ANGPTL5	protein_coding	HGNC Symbol	2	angiopoietin like 5 [Source:HGNC Symbol;Acc:HGNC:19705]	3.57913	2.11904	5.03922	-1.10811	5.02352	2.67E-05	2.24E-04	2.45175	11.9516	-3.38173	-3.58965	-6.507	-2.24376	-1.94861	-1.1426	0.750301	0.621217	0.547472
ENSG00000145002	653333	FAM86B2	protein_coding	HGNC Symbol	4	family with sequence similarity 86 member B2 [Source:HGNC Symbol;Acc:HGNC:32222]	3.54275	2.49495	4.59056	-0.638845	6.92902	1.65E-07	2.78E-06	7.00528	11.654	-1.48361	-0.693488	-1.14945	-3.3079	-2.89203	-4.24694	0.858554	0.856962	1.34748
ENSG00000179344	3119	HLA-DQB1	protein_coding	HGNC Symbol	9	major histocompatibility complex, class II, DQ beta 1 [Source:HGNC Symbol;Acc:HGNC:4944]	3.52354	2.82567	4.22141	3.56503	10.347	5.04E-11	4.52E-09	15.1345	11.4998	4.32437	4.29503	4.52021	1.51344	1.84632	2.01234	6.6004	6.49165	6.48874
ENSG00000228857	NA	AC104653.1	lincRNA	Clone-based (Ensembl) gene	2	novel transcript	3.52154	2.27316	4.76993	-0.479736	5.78092	3.43E-06	3.90E-05	4.29517	11.4839	-1.88697	-1.71518	-1.2216	-6.76733	-1.63827	-2.86842	0.959248	0.955047	0.6049
ENSG00000254427	NA	AC103736.1	lincRNA	Clone-based (Ensembl) gene	3	novel transcript	3.47552	2.48129	4.46975	-0.97595	7.16379	9.03E-08	1.66E-06	7.80158	11.1234	-1.0598	-2.23602	-2.80656	-2.67986	-0.25262	-1.01428	1.53155	1.97188	1.805
ENSG00000242512	NA	LINC01206	lincRNA	HGNC Symbol	37	long intergenic non-protein coding RNA 1206 [Source:HGNC Symbol;Acc:HGNC:49637]	3.4445	1.85915	5.02985	-0.604946	4.45259	1.26E-04	8.45E-04	1.14499	10.8867	0.838317	-0.651053	-0.952416	-6.76733	-1.54808	-1.21131	0.619651	1.91034	1.77404
ENSG00000248801	NA	C8orf34-AS1	antisense	HGNC Symbol	2	C8orf34 antisense RNA 1 [Source:HGNC Symbol;Acc:HGNC:27840]	3.41366	2.26027	4.56705	-0.257404	6.06534	1.60E-06	2.00E-05	5.164	10.6565	-2.08628	-1.40203	-2.80656	-3.3079	0.036887	-1.07701	1.20689	1.60835	1.865
ENSG00000183117	64478	CSMD1	protein_coding	HGNC Symbol	18	CUB and Sushi multiple domains 1 [Source:HGNC Symbol;Acc:HGNC:14026]	3.41234	1.4666	5.35808	-1.23392	3.59401	1.25E-03	5.74E-03	-0.918523	10.6467	-1.11324	-1.40203	-0.952416	-6.76733	-6.59247	-4.9839	-0.182585	-0.336719	-0.474667
ENSG00000226644	388780	AL121899.1	lincRNA	Clone-based (Ensembl) gene	2	uncharacterized LOC388780 [Source:NCBI gene;Acc:388780]	3.4051	2.7477	4.0625	2.29913	10.6147	2.85E-11	3.05E-09	15.8	10.5934	0.416225	0.724239	0.36336	-0.228168	1.43544	0.865764	3.96127	3.9457	4.08592
ENSG00000187733	278	AMY1C	protein_coding	HGNC Symbol	1	amylase, alpha 1C (salivary) [Source:HGNC Symbol;Acc:HGNC:476]	3.39158	2.38516	4.39801	-1.37172	6.9061	1.75E-07	2.93E-06	6.58221	10.4947	-2.7537	-1.33331	-2.41954	-4.4454	-4.27054	-3.76151	0.33318	0.115155	0.163825
ENSG00000185905	283897	C16orf54	protein_coding	HGNC Symbol	1	chromosome 16 open reading frame 54 [Source:HGNC Symbol;Acc:HGNC:26649]	3.38407	2.79993	3.9682	1.47647	11.8724	2.20E-12	5.79E-10	18.1086	10.4401	-0.431772	0.317239	0.122352	-0.577502	1.44645	-0.340046	3.58418	3.38399	3.46555
ENSG00000166796	3948	LDHC	protein_coding	HGNC Symbol	10	lactate dehydrogenase C [Source:HGNC Symbol;Acc:HGNC:6544]	3.35472	2.20758	4.50186	-0.774777	5.99311	1.94E-06	2.38E-05	4.9257	10.2299	-2.3176	-1.33331	-2.60011	2.54782	2.80199	2.83415	4.06031	3.56352	4.14277
ENSG00000230658	NA	KLHL7-DT	lincRNA	HGNC Symbol	1	KLHL7 divergent transcript [Source:HGNC Symbol;Acc:HGNC:43431]	3.29878	1.35008	5.24748	-1.68557	3.46913	1.72E-03	7.48E-03	-1.17224	9.84083	-5.2562	-5.17461	-6.507	0.779568	-0.61519	-1.71088	0.382367	0.0907019	0.618907
ENSG00000267289	NA	AC008752.2	lincRNA	Clone-based (Ensembl) gene	1	novel transcript	3.29833	2.07577	4.52089	-0.29486	5.52886	6.77E-06	6.91E-05	3.80422	9.83775	-1.48361	-2.11572	-4.18508	-1.48192	-0.570102	-2.32094	1.20689	0.704153	1.7424
ENSG00000137270	8521	GCM1	protein_coding	HGNC Symbol	1	glial cells missing transcription factor 1 [Source:HGNC Symbol;Acc:HGNC:4197]	3.29739	1.93376	4.66102	-2.13297	4.95549	3.21E-05	2.61E-04	2.343	9.83136	-5.2562	-1.47417	-1.14945	-2.12347	-2.20015	-3.39894	0.366157	0.720183	0.700207
ENSG00000180638	146802	SLC47A2	protein_coding	HGNC Symbol	10	solute carrier family 47 member 2 [Source:HGNC Symbol;Acc:HGNC:26439]	3.272	2.27319	4.27082	1.6568	6.71336	2.89E-07	4.49E-06	6.85571	9.65987	-1.34931	-0.60983	0.151207	-0.790047	0.664918	-0.46034	2.57274	2.72217	3.0688
ENSG00000142621	114827	FHAD1	protein_coding	HGNC Symbol	22	forkhead associated phosphopeptide binding domain 1 [Source:HGNC Symbol;Acc:HGNC:29408]	3.23727	2.67489	3.79966	4.15308	11.7966	2.55E-12	6.40E-10	18.1827	9.4301	2.89524	2.59577	2.26448	1.47585	3.00186	2.2223	5.02106	5.7254	5.67968
ENSG00000243137	5672	PSG4	protein_coding	HGNC Symbol	17	pregnancy specific beta-1-glycoprotein 4 [Source:HGNC Symbol;Acc:HGNC:9521]	3.23608	1.74773	4.72444	4.06605	4.45578	1.25E-04	8.39E-04	0.480544	9.42233	-0.537382	-2.36726	-0.674115	5.06121	5.32378	5.28093	5.43601	5.47093	5.62217
ENSG00000275718	6359	CCL15	protein_coding	HGNC Symbol	2	C-C motif chemokine ligand 15 [Source:HGNC Symbol;Acc:HGNC:10613]	3.22898	2.291	4.16696	-0.520509	7.05477	1.19E-07	2.12E-06	7.53162	9.37603	-1.0598	-1.14487	-1.55281	-3.5974	-0.21743	-2.17655	1.03298	1.65913	1.5872
ENSG00000215018	340267	COL28A1	protein_coding	HGNC Symbol	6	collagen type XXVIII alpha 1 chain [Source:HGNC Symbol;Acc:HGNC:22442]	3.20954	2.36814	4.05093	0.520091	7.81725	1.74E-08	3.98E-07	9.55719	9.25054	0.838317	1.64556	0.805878	-0.463546	0.396215	-0.125921	2.99527	3.80811	3.71902
ENSG00000237862	NA	Z94160.1	sense_intronic	Clone-based (Ensembl) gene	1	novel transcript	3.18342	1.94135	4.42548	-0.354055	5.25244	1.43E-05	1.31E-04	3.06599	9.08456	-1.28657	-1.47417	-2.80656	-4.4454	-2.20015	-2.66197	1.07348	0.586659	0.632779
ENSG00000009709	5081	PAX7	protein_coding	HGNC Symbol	3	paired box 7 [Source:HGNC Symbol;Acc:HGNC:8621]	3.18339	2.0825	4.28428	-1.47608	5.92595	2.32E-06	2.80E-05	4.67333	9.08441	-3.14072	-2.67211	-2.80656	-4.4454	-1.63827	-1.07701	-0.206631	0.812794	0.72632
ENSG00000136960	5168	ENPP2	protein_coding	HGNC Symbol	9	ectonucleotide pyrophosphatase/phosphodiesterase 2 [Source:HGNC Symbol;Acc:HGNC:3357]	3.16022	1.41616	4.90428	-1.25986	3.71336	9.12E-04	4.43E-03	-0.666362	8.93964	-2.19731	-6.75958	-1.46261	-6.76733	-4.27054	-2.17655	-0.359981	-1.28781	-0.306396
ENSG00000253773	NA	C8orf37-AS1	lincRNA	HGNC Symbol	4	C8orf37 antisense RNA 1 [Source:HGNC Symbol;Acc:HGNC:50444]	3.15159	2.27912	4.02405	0.317109	7.40276	4.92E-08	9.77E-07	8.41432	8.88631	-0.466124	-1.47417	-1.55281	-2.67986	-1.10062	-0.896439	2.07098	1.60835	1.89983
ENSG00000224445	NA	LINC01708	lincRNA	HGNC Symbol	3	long intergenic non-protein coding RNA 1708 [Source:HGNC Symbol;Acc:HGNC:52496]	3.14988	2.12472	4.17504	-0.250998	6.29671	8.64E-07	1.17E-05	5.62033	8.87579	-1.88697	-1.47417	-1.64902	-3.06689	-1.1662	-3.39894	1.62307	1.00824	0.739201
ENSG00000237541	3117	HLA-DQA2	protein_coding	HGNC Symbol	1	major histocompatibility complex, class II, DQ alpha 2 [Source:HGNC Symbol;Acc:HGNC:4943]	3.14755	1.06412	5.23099	-3.2777	3.09603	4.45E-03	1.63E-02	-2.02038	8.86152	-5.2562	-3.95222	-4.18508	-6.76733	-4.27054	-6.56886	-3.40101	-2.53174	-1.45987
ENSG00000237541	3118	HLA-DQA2	protein_coding	HGNC Symbol	1	major histocompatibility complex, class II, DQ alpha 2 [Source:HGNC Symbol;Acc:HGNC:4943]	3.14755	1.06412	5.23099	-3.2777	3.09603	4.45E-03	1.63E-02	-2.02038	8.86152	-5.2562	-3.95222	-4.18508	-6.76733	-4.27054	-6.56886	-3.40101	-2.53174	-1.45987
ENSG00000130385	9210	BMP15	protein_coding	HGNC Symbol	1	bone morphogenetic protein 15 [Source:HGNC Symbol;Acc:HGNC:1068]	3.13396	1.75189	4.51604	-0.445987	4.64702	7.43E-05	5.38E-04	1.60879	8.77844	-0.732639	-1.80538	-2.11469	-3.06689	-4.27054	-2.4814	0.592039	0.0405161	1.23376
ENSG00000170482	9963	SLC23A1	protein_coding	HGNC Symbol	7	solute carrier family 23 member 1 [Source:HGNC Symbol;Acc:HGNC:10974]	3.09755	2.48018	3.71493	2.41761	10.282	5.80E-11	4.79E-09	15.1128	8.55967	1.24099	1.07963	-0.779084	-0.463546	1.55219	1.12462	3.77123	3.89718	3.62326
ENSG00000231738	144448	TSPAN19	protein_coding	HGNC Symbol	8	tetraspanin 19 [Source:HGNC Symbol;Acc:HGNC:31886]	3.07445	2.52189	3.62702	5.76721	11.4024	5.61E-12	1.02E-09	17.2103	8.4237	4.48919	5.15069	4.49792	3.11379	5.03825	4.47074	7.20895	7.56747	7.56583
ENSG00000118407	27145	FILIP1	protein_coding	HGNC Symbol	4	filamin A interacting protein 1 [Source:HGNC Symbol;Acc:HGNC:21015]	3.06778	2.56615	3.56942	3.90098	12.5328	6.16E-13	2.73E-10	19.6014	8.38485	2.583	2.50487	2.70488	1.5591	2.63394	2.35298	4.9385	5.46975	5.54679
ENSG00000132554	26166	RGS22	protein_coding	HGNC Symbol	18	regulator of G protein signaling 22 [Source:HGNC Symbol;Acc:HGNC:24499]	3.06743	2.33916	3.79569	1.28082	8.63166	2.42E-09	7.51E-08	11.4508	8.38276	-0.501313	-0.492791	0.26118	-0.577502	0.683655	0.0310485	2.03554	3.18179	3.02214
ENSG00000275676	NA	BX005040.1	lincRNA	Clone-based (Ensembl) gene	1	novel transcript	3.06504	2.43249	3.6976	1.48242	9.93001	1.25E-10	8.28E-09	14.3007	8.36893	-0.732639	0.553306	-0.484637	-0.0808263	1.02958	0.117636	2.88297	3.03251	3.30372
ENSG00000237763	276	AMY1A	protein_coding	HGNC Symbol	5	amylase, alpha 1A (salivary) [Source:HGNC Symbol;Acc:HGNC:474]	3.06444	2.13663	3.99225	-1.17689	6.76869	2.50E-07	4.03E-06	6.45691	8.36543	-2.3176	-1.20499	-1.98344	-3.95997	-3.78511	-3.39894	0.460794	0.209022	0.182808
ENSG00000111218	56341	PRMT8	protein_coding	HGNC Symbol	4	protein arginine methyltransferase 8 [Source:HGNC Symbol;Acc:HGNC:5188]	3.04092	2.16366	3.91819	0.593966	7.10371	1.05E-07	1.90E-06	7.81978	8.23018	0.434961	-0.455796	-0.576267	-0.50054	-0.325683	-0.896439	2.86	2.48946	2.6652
ENSG00000266964	5348	FXYD1	protein_coding	HGNC Symbol	11	FXYD domain containing ion transport regulator 1 [Source:HGNC Symbol;Acc:HGNC:4025]	3.03113	1.38931	4.67295	-1.05357	3.78348	7.58E-04	3.81E-03	-0.463575	8.17449	-1.63171	-2.67211	-1.75212	-2.86044	-1.46319	-6.56886	0.229469	-0.303929	0.0852915
ENSG00000181619	64582	GPR135	protein_coding	HGNC Symbol	2	G protein-coupled receptor 135 [Source:HGNC Symbol;Acc:HGNC:19991]	3.02975	1.88011	4.17938	-1.42682	5.40079	9.57E-06	9.31E-05	3.36744	8.16666	-1.98318	-3.05914	-2.25908	-3.06689	-2.89203	-3.10943	-0.911624	0.439506	0.409236
ENSG00000162571	254173	TTLL10	protein_coding	HGNC Symbol	7	tubulin tyrosine ligase like 10 [Source:HGNC Symbol;Acc:HGNC:26693]	3.01923	1.98875	4.04971	0.617861	6.00439	1.88E-06	2.32E-05	5.05661	8.10736	-0.154662	0.085913	-3.04757	-2.01244	-0.442722	-1.35941	0.823364	2.262	1.74879
ENSG00000173208	225	ABCD2	protein_coding	HGNC Symbol	1	ATP binding cassette subfamily D member 2 [Source:HGNC Symbol;Acc:HGNC:66]	3.0071	1.75575	4.25845	0.162425	4.92472	3.49E-05	2.82E-04	2.32816	8.03948	-0.651338	-0.350186	-0.892295	-6.76733	-1.23492	-0.125921	1.29516	1.23715	1.52161
ENSG00000205571	6606	SMN2	protein_coding	HGNC Symbol	16	survival of motor neuron 2, centromeric [Source:HGNC Symbol;Acc:HGNC:11118]	2.99696	1.54541	4.4485	3.24027	4.23118	2.29E-04	1.40E-03	0.138555	7.98314	-2.44885	-2.11572	-2.80656	4.036	4.14815	4.22636	4.22667	4.20119	4.05148
ENSG00000205571	6607	SMN2	protein_coding	HGNC Symbol	16	survival of motor neuron 2, centromeric [Source:HGNC Symbol;Acc:HGNC:11118]	2.99696	1.54541	4.4485	3.24027	4.23118	2.29E-04	1.40E-03	0.138555	7.98314	-2.44885	-2.11572	-2.80656	4.036	4.14815	4.22636	4.22667	4.20119	4.05148
ENSG00000267107	NA	PCAT19	lincRNA	HGNC Symbol	32	prostate cancer associated transcript 19 [Source:HGNC Symbol;Acc:HGNC:49593]	2.99543	2.05792	3.93295	-0.103175	6.54777	4.46E-07	6.56E-06	6.42115	7.97471	-1.55576	-0.569752	-3.33708	-1.34106	1.10102	-0.46034	2.02009	2.08142	1.97799
ENSG00000276422	NA	AL590491.2	lincRNA	Clone-based (Ensembl) gene	3	novel transcript	2.98795	2.33993	3.63596	1.55458	9.4493	3.65E-10	1.72E-08	13.2935	7.93346	0.338746	0.135241	0.151207	-0.744959	1.15572	0.172603	2.96599	3.00006	3.38383
ENSG00000277350	NA	AL353770.4	lincRNA	Clone-based (Ensembl) gene	2	novel transcript	2.98765	2.11152	3.86378	1.20183	6.98833	1.42E-07	2.44E-06	7.53109	7.93182	0.338746	0.229108	0.000789959	-1.63804	-0.661732	-1.21131	2.15829	2.33147	2.58185
ENSG00000164318	133584	EGFLAM	protein_coding	HGNC Symbol	11	EGF like, fibronectin type III and laminin G domains [Source:HGNC Symbol;Acc:HGNC:26810]	2.95431	1.13109	4.77753	-1.46979	3.32069	2.53E-03	1.03E-02	-1.52561	7.7506	-6.84116	-3.58965	-6.507	-0.392287	0.484346	0.37365	1.07348	0.1392	0.646519
ENSG00000235142	NA	LINC02532	processed_transcript	HGNC Symbol	13	long intergenic non-protein coding RNA 2532 [Source:HGNC Symbol;Acc:HGNC:53549]	2.95296	1.92332	3.9826	-0.0168159	5.87736	2.64E-06	3.12E-05	4.71016	7.74336	-0.775074	-1.03166	-1.29755	-3.5974	-0.442722	-2.0453	1.03298	1.04689	1.71006
ENSG00000122194	5340	PLG	protein_coding	HGNC Symbol	12	plasminogen [Source:HGNC Symbol;Acc:HGNC:9071]	2.95175	1.04176	4.86175	-3.27984	3.16708	3.73E-03	1.41E-02	-1.82844	7.73689	-2.44885	-6.75958	-4.18508	-2.37501	-1.30707	-2.17655	-0.333264	-0.370272	0.0234523
ENSG00000129170	8048	CSRP3	protein_coding	HGNC Symbol	6	cysteine and glycine rich protein 3 [Source:HGNC Symbol;Acc:HGNC:2472]	2.89832	1.42446	4.37218	-1.02274	4.02996	3.93E-04	2.21E-03	0.119678	7.45558	-0.537382	-2.85269	-6.507	-2.67986	-1.73449	-1.92501	1.06346	0.0405161	0.201545
ENSG00000175664	122046	TEX26	protein_coding	HGNC Symbol	4	testis expressed 26 [Source:HGNC Symbol;Acc:HGNC:28622]	2.89687	2.29266	3.50108	5.61892	9.82549	1.57E-10	9.68E-09	13.912	7.44808	4.60747	4.6429	4.10494	2.33858	3.91829	3.04031	6.62955	6.51395	6.6777
ENSG00000249241	NA	LINC02265	lincRNA	HGNC Symbol	1	long intergenic non-protein coding RNA 2265 [Source:HGNC Symbol;Acc:HGNC:53179]	2.89558	2.22808	3.56309	3.0733	8.88986	1.32E-09	4.57E-08	12.0553	7.44145	0.866196	1.31189	1.18648	0.451842	2.2181	1.00856	4.33162	3.92338	4.10471
ENSG00000259120	100130933	SMIM6	protein_coding	HGNC Symbol	2	small integral membrane protein 6 [Source:HGNC Symbol;Acc:HGNC:40032]	2.8945	1.19246	4.59655	-0.881161	3.48509	1.65E-03	7.24E-03	-1.14146	7.43588	-3.67124	-2.11572	-2.60011	-2.24376	-1.1662	-3.76151	-0.0246327	-0.370272	0.801937
ENSG00000254290	NA	AC124067.4	lincRNA	Clone-based (Ensembl) gene	2	novel transcript	2.8739	0.966217	4.78158	-1.92931	3.08729	4.55E-03	1.66E-02	-1.99188	7.33043	-1.16874	-3.30015	-6.507	-2.01244	-1.83758	-4.24694	0.445446	-0.336719	-0.598846
ENSG00000180914	5021	OXTR	protein_coding	HGNC Symbol	4	oxytocin receptor [Source:HGNC Symbol;Acc:HGNC:8529]	2.87184	1.19534	4.54833	-1.70172	3.5105	1.55E-03	6.85E-03	-1.27504	7.31996	-6.84116	-0.316634	-0.31718	-0.357936	1.18232	0.442363	1.02267	1.70818	2.44309
ENSG00000103056	55512	SMPD3	protein_coding	HGNC Symbol	12	sphingomyelin phosphodiesterase 3 [Source:HGNC Symbol;Acc:HGNC:14240]	2.86241	1.44527	4.27955	-1.42279	4.13933	2.93E-04	1.73E-03	0.379768	7.2723	-3.67124	-2.51165	-0.779084	-6.76733	-1.1662	-1.61467	-0.158934	0.231564	0.182808
ENSG00000228262	NA	LINC01320	lincRNA	HGNC Symbol	20	long intergenic non-protein coding RNA 1320 [Source:HGNC Symbol;Acc:HGNC:50526]	2.8614	0.755089	4.96772	-2.90302	2.78399	9.56E-03	3.00E-02	-2.60623	7.26722	-1.98318	-6.75958	-3.33708	-6.76733	-6.59247	-6.56886	-2.70913	-3.07922	-2.2166
ENSG00000071539	9319	TRIP13	protein_coding	HGNC Symbol	7	thyroid hormone receptor interactor 13 [Source:HGNC Symbol;Acc:HGNC:12307]	2.85871	2.34072	3.37671	4.92409	11.3099	6.76E-12	1.11E-09	17.1102	7.25369	3.58615	3.60127	2.78991	2.84554	4.57055	3.76317	6.29234	6.30763	6.51425
ENSG00000237232	NA	ZNF295-AS1	lincRNA	HGNC Symbol	3	ZNF295 antisense RNA 1 [Source:HGNC Symbol;Acc:HGNC:23130]	2.85827	0.717336	4.99921	-1.7222	2.73597	1.07E-02	3.29E-02	-2.68199	7.25146	-1.98318	-6.75958	-6.507	-1.27547	-4.27054	-2.86842	-0.501535	-1.57021	-0.665189
ENSG00000177103	57453	DSCAML1	protein_coding	HGNC Symbol	5	DS cell adhesion molecule like 1 [Source:HGNC Symbol;Acc:HGNC:14656]	2.85359	1.2942	4.41297	-1.09648	3.75015	8.27E-04	4.09E-03	-0.533108	7.22794	-3.67124	-2.11572	-0.725645	-3.3079	-2.89203	-3.39894	0.460794	-0.802383	0.777169
ENSG00000177994	129852	C2orf73	protein_coding	HGNC Symbol	8	chromosome 2 open reading frame 73 [Source:HGNC Symbol;Acc:HGNC:26861]	2.844	2.21241	3.4756	4.64749	9.22794	6.04E-10	2.56E-08	12.7201	7.18009	2.29069	1.95123	0.910848	2.20134	3.62549	2.804	5.03137	5.08026	5.31371
ENSG00000180861	NA	LINC01559	lincRNA	HGNC Symbol	5	long intergenic non-protein coding RNA 1559 [Source:HGNC Symbol;Acc:HGNC:26598]	2.83699	2.25807	3.4159	4.57965	10.0428	9.75E-11	7.07E-09	14.5689	7.14526	2.54901	2.08905	0.944206	1.49477	3.45602	2.18268	4.92818	4.86284	5.05631
ENSG00000268416	NA	AC010329.1	lincRNA	Clone-based (Ensembl) gene	1	novel transcript	2.83479	1.01494	4.65463	-2.38049	3.19225	3.50E-03	1.34E-02	-1.76942	7.13437	-1.79677	-2.11572	-6.507	-2.67986	-3.42254	-4.24694	-2.24347	-0.550844	-0.416368
ENSG00000119147	84417	C2orf40	protein_coding	HGNC Symbol	6	chromosome 2 open reading frame 40 [Source:HGNC Symbol;Acc:HGNC:24642]	2.83168	2.14629	3.51706	0.418091	8.46683	3.59E-09	1.03E-07	10.9348	7.11902	-0.333368	-0.350186	-1.37772	-2.24376	0.277895	-0.954155	2.177	1.80154	2.08781
ENSG00000161267	622	BDH1	protein_coding	HGNC Symbol	18	3-hydroxybutyrate dehydrogenase 1 [Source:HGNC Symbol;Acc:HGNC:1027]	2.83134	2.33297	3.32971	6.26359	11.6426	3.46E-12	7.49E-10	17.7143	7.11733	4.06798	4.04051	3.66667	4.05843	5.36136	4.52191	7.11749	7.04281	7.23922
ENSG00000259359	NA	AC012409.1	lincRNA	Clone-based (Ensembl) gene	2	novel transcript	2.82861	1.66499	3.99223	-0.604292	4.98167	2.99E-05	2.47E-04	2.46258	7.1039	-1.28657	-1.03166	-3.04757	-1.34106	-1.94861	-2.32094	0.991309	0.842389	1.07008
ENSG00000237167	NA	AC128709.3	lincRNA	Clone-based (Ensembl) gene	1	novel transcript	2.81568	1.74084	3.89051	-0.0477419	5.36849	1.04E-05	1.00E-04	3.41714	7.0405	-2.7537	-0.876934	-3.04757	-1.72293	-0.25262	-2.66197	0.136956	0.913824	1.07008
ENSG00000013725	923	CD6	protein_coding	HGNC Symbol	14	CD6 molecule [Source:HGNC Symbol;Acc:HGNC:1691]	2.81479	1.68048	3.94909	-0.734808	5.08541	2.25E-05	1.93E-04	2.70819	7.03615	-3.67124	-1.55012	-2.80656	-3.06689	0.0940309	-1.71088	0.775069	0.53322	0.896964
ENSG00000125409	64518	TEKT3	protein_coding	HGNC Symbol	10	tektin 3 [Source:HGNC Symbol;Acc:HGNC:14293]	2.80538	2.18574	3.42502	2.88778	9.27814	5.38E-10	2.37E-08	12.8933	6.99042	1.66266	2.39271	0.805878	0.840003	2.33531	2.52125	4.24562	4.34252	4.9377
ENSG00000276289	102723475	KCNE1B	protein_coding	HGNC Symbol	4	potassium voltage-gated channel subfamily E regulatory subunit 1B [Source:HGNC Symbol;Acc:HGNC:52280]	2.7979	2.22315	3.37266	2.04528	9.97608	1.13E-10	7.67E-09	14.4554	6.95429	0.959737	0.787317	0.652867	-0.0808263	1.11489	0.000991242	3.09945	3.24409	3.45192
ENSG00000226690	NA	AC013470.2	protein_coding	Clone-based (Ensembl) gene	6	novel protein	2.79568	2.39644	3.19492	2.36219	14.3505	2.34E-14	2.69E-11	22.8301	6.9436	1.89016	2.47644	1.88101	1.10919	2.41596	2.286	4.4226	4.80107	4.92859
ENSG00000135744	183	AGT	protein_coding	HGNC Symbol	1	angiotensinogen [Source:HGNC Symbol;Acc:HGNC:333]	2.79288	0.784867	4.80089	-1.49286	2.85034	8.15E-03	2.65E-02	-2.50733	6.93012	-6.84116	-6.75958	-1.64902	-0.61758	-2.50501	-0.546497	0.299431	-0.671138	0.201545
ENSG00000133115	161003	STOML3	protein_coding	HGNC Symbol	2	stomatin like 3 [Source:HGNC Symbol;Acc:HGNC:19420]	2.7919	2.30975	3.27405	6.56728	11.8667	2.22E-12	5.79E-10	18.1012	6.9254	5.00629	5.21591	4.8334	4.15526	5.8708	5.05821	7.92693	7.72708	7.87557
ENSG00000152580	285313	IGSF10	protein_coding	HGNC Symbol	5	immunoglobulin superfamily member 10 [Source:HGNC Symbol;Acc:HGNC:26384]	2.79136	1.8906	3.69212	0.702319	6.35067	7.49E-07	1.03E-05	5.94341	6.92283	-0.775074	0.497811	-1.01515	-0.790047	-0.661732	-1.07701	1.72192	2.33668	2.05212
ENSG00000095627	56165	TDRD1	protein_coding	HGNC Symbol	3	tudor domain containing 1 [Source:HGNC Symbol;Acc:HGNC:11712]	2.77896	0.959831	4.5981	-1.18562	3.13062	4.08E-03	1.52E-02	-1.90137	6.8636	-6.84116	-4.43765	-1.98344	-1.03941	-3.78511	-4.9839	-0.00341621	-0.475882	-1.86513
ENSG00000101222	25876	SPEF1	protein_coding	HGNC Symbol	3	sperm flagellar 1 [Source:HGNC Symbol;Acc:HGNC:15874]	2.77501	1.75077	3.79925	-0.243794	5.55231	6.35E-06	6.60E-05	3.86592	6.84479	-1.4149	-1.14487	-1.2216	-2.86044	-0.442722	-3.76151	0.904176	1.03412	0.646519
ENSG00000157150	7079	TIMP4	protein_coding	HGNC Symbol	1	TIMP metallopeptidase inhibitor 4 [Source:HGNC Symbol;Acc:HGNC:11823]	2.76257	1.89272	3.63241	1.30806	6.50852	4.94E-07	7.19E-06	6.33683	6.78603	0.358509	0.497811	-0.0312713	-0.884684	-0.661732	-0.159473	3.01879	2.39776	2.67529
ENSG00000265752	NA	AC010754.1	lincRNA	Clone-based (Ensembl) gene	1	novel transcript	2.76172	1.98088	3.54255	2.46467	7.24824	7.28E-08	1.39E-06	8.13435	6.78203	1.27258	1.44499	1.08545	-1.0949	1.62185	0.550077	3.02397	3.33538	3.83306
ENSG00000271538	NA	LINC02427	lincRNA	HGNC Symbol	2	long intergenic non-protein coding RNA 2427 [Source:HGNC Symbol;Acc:HGNC:53358]	2.75595	1.08282	4.42907	-2.24955	3.37561	2.19E-03	9.13E-03	-1.3841	6.75495	-1.98318	-1.71518	-1.64902	-1.27547	-1.38302	-6.56886	-0.255958	-0.336719	0.456802
ENSG00000203734	345930	ECT2L	protein_coding	HGNC Symbol	5	epithelial cell transforming 2 like [Source:HGNC Symbol;Acc:HGNC:21118]	2.7377	2.34045	3.13496	5.42028	14.123	3.47E-14	3.27E-11	22.3738	6.67007	4.6054	4.59962	4.23362	3.641	4.79931	4.12897	6.89741	7.03602	7.10541
ENSG00000134376	23418	CRB1	protein_coding	HGNC Symbol	11	crumbs cell polarity complex component 1 [Source:HGNC Symbol;Acc:HGNC:2343]	2.73742	1.11938	4.35547	-1.48346	3.46707	1.73E-03	7.52E-03	-1.19307	6.66878	-2.7537	-1.55012	-3.33708	-3.95997	-1.54808	-1.61467	0.0381031	0.551254	0.220041
ENSG00000186960	NA	LINC01551	lincRNA	HGNC Symbol	5	long intergenic non-protein coding RNA 1551 [Source:HGNC Symbol;Acc:HGNC:19828]	2.73723	1.81607	3.65839	0.975019	6.0896	1.50E-06	1.90E-05	5.27592	6.6679	1.45805	1.24605	1.21409	-1.21274	-1.73449	-1.92501	2.5151	2.32625	2.50474
ENSG00000183831	339416	ANKRD45	protein_coding	HGNC Symbol	2	ankyrin repeat domain 45 [Source:HGNC Symbol;Acc:HGNC:24786]	2.73437	2.22728	3.24146	4.03268	11.0505	1.15E-11	1.69E-09	16.6792	6.6547	2.97742	3.19025	2.86586	1.43724	2.62912	1.97417	5.18886	5.1872	5.20764
ENSG00000155875	158297	SAXO1	protein_coding	HGNC Symbol	5	stabilizer of axonemal microtubules 1 [Source:HGNC Symbol;Acc:HGNC:28566]	2.7064	1.33882	4.07397	-0.129165	4.05556	3.67E-04	2.09E-03	0.174592	6.52689	-0.24125	-3.05914	-0.484637	-3.06689	-1.94861	-2.17655	1.33734	0.654965	0.83831
ENSG00000275302	6351	CCL4	protein_coding	HGNC Symbol	3	C-C motif chemokine ligand 4 [Source:HGNC Symbol;Acc:HGNC:10630]	2.70416	1.46346	3.94486	-1.99393	4.4666	1.21E-04	8.18E-04	1.16337	6.51678	-4.03381	1.04132	-0.725645	-2.5194	0.121776	-1.71088	1.17932	1.28103	1.52161
ENSG00000051341	10721	POLQ	protein_coding	HGNC Symbol	4	DNA polymerase theta [Source:HGNC Symbol;Acc:HGNC:9186]	2.70367	1.81781	3.58953	1.04235	6.2546	9.66E-07	1.29E-05	5.7019	6.51456	-0.36543	0.658275	-0.131965	-3.5974	0.036887	-0.0610697	1.40238	2.61908	1.89409
ENSG00000267325	NA	LINC01415	lincRNA	HGNC Symbol	2	long intergenic non-protein coding RNA 1415 [Source:HGNC Symbol;Acc:HGNC:50709]	2.69727	1.43032	3.96422	-1.64829	4.36292	1.61E-04	1.04E-03	0.907378	6.48573	-2.19731	-1.9016	-1.2216	-5.18236	-1.63827	-3.39894	0.563888	-0.370272	0.220041
ENSG00000111913	9750	RIPOR2	protein_coding	HGNC Symbol	18	RHO family interacting cell polarization regulator 2 [Source:HGNC Symbol;Acc:HGNC:13872]	2.69527	2.18943	3.20112	5.94483	10.9193	1.51E-11	2.02E-09	16.199	6.47677	4.80675	4.72676	4.37487	3.6725	5.4107	4.53639	7.18951	7.28516	7.28688
ENSG00000132259	1262	CNGA4	protein_coding	HGNC Symbol	2	cyclic nucleotide gated channel alpha 4 [Source:HGNC Symbol;Acc:HGNC:2152]	2.69268	2.21083	3.17452	4.13573	11.4521	5.07E-12	9.58E-10	17.4902	6.46512	2.2595	2.08905	2.77608	2.16636	3.31892	2.62343	5.13486	5.20297	5.29584
ENSG00000189350	165186	TOGARAM2	protein_coding	HGNC Symbol	7	TOG array regulator of axonemal microtubules 2 [Source:HGNC Symbol;Acc:HGNC:33715]	2.68287	1.77966	3.58609	1.12388	6.08723	1.51E-06	1.91E-05	5.27479	6.42133	-0.182951	-0.737209	-0.576267	-1.90935	0.825383	-0.265084	1.70912	2.22877	2.31559
ENSG00000152760	200132	TCTEX1D1	protein_coding	HGNC Symbol	6	Tctex1 domain containing 1 [Source:HGNC Symbol;Acc:HGNC:26882]	2.67765	2.11235	3.24296	4.01755	9.70696	2.05E-10	1.17E-08	13.7665	6.39814	3.00589	3.46563	3.33062	1.38749	2.81054	2.42832	5.65865	5.53577	5.17305
ENSG00000169402	728194	RSPH10B2	protein_coding	HGNC Symbol	11	radial spoke head 10 homolog B2 [Source:HGNC Symbol;Acc:HGNC:34385]	2.67203	1.67486	3.66921	-0.499264	5.49138	7.49E-06	7.53E-05	3.69269	6.37327	-2.44885	-1.9016	-2.41954	-2.24376	-1.63827	-2.0453	-0.307032	0.359889	0.942228
ENSG00000173068	54796	BNC2	protein_coding	HGNC Symbol	14	basonuclin 2 [Source:HGNC Symbol;Acc:HGNC:30988]	2.67192	1.64277	3.70108	-1.04431	5.32054	1.19E-05	1.12E-04	3.2587	6.37278	-3.14072	-0.876934	-3.04757	-3.5974	-1.54808	-1.61467	0.382367	0.856962	0.0649715
ENSG00000198156	728741	NPIPB6	protein_coding	HGNC Symbol	2	nuclear pore complex interacting protein family member B6 [Source:HGNC Symbol;Acc:HGNC:37454]	2.66928	1.76829	3.57027	-0.415522	6.07134	1.57E-06	1.98E-05	5.21229	6.36111	-0.302004	-1.9016	-1.08074	-2.24376	-1.03788	-1.21131	0.0174928	1.42491	1.63623
ENSG00000100012	266629	SEC14L3	protein_coding	HGNC Symbol	7	SEC14 like lipid binding 3 [Source:HGNC Symbol;Acc:HGNC:18655]	2.66816	1.35888	3.97745	0.95315	4.17628	2.66E-04	1.59E-03	0.372826	6.35619	0.214119	-2.36726	-0.725645	-1.63804	-0.52638	0.225551	2.35593	1.95843	1.77404
ENSG00000249279	NA	LINC02057	lincRNA	HGNC Symbol	2	long intergenic non-protein coding RNA 2057 [Source:HGNC Symbol;Acc:HGNC:52900]	2.66733	1.94573	3.38892	1.07714	7.57523	3.18E-08	6.71E-07	8.97784	6.35251	-0.271307	0.085913	0.207241	-0.884684	1.10102	0.962517	2.50403	3.08297	2.85763
ENSG00000255571	NA	MIR9-3HG	lincRNA	HGNC Symbol	12	MIR9-3 host gene [Source:HGNC Symbol;Acc:HGNC:27388]	2.66709	0.57361	4.76058	-1.73634	2.61084	1.44E-02	4.16E-02	-2.90701	6.35149	-2.19731	-6.75958	-6.507	-2.01244	-6.59247	-2.4814	-2.45759	-2.2561	-0.924833
ENSG00000259225	NA	LINC02345	lincRNA	HGNC Symbol	4	long intergenic non-protein coding RNA 2345 [Source:HGNC Symbol;Acc:HGNC:53267]	2.66608	2.11329	3.21887	5.50269	9.88378	1.38E-10	8.91E-09	14.0122	6.34702	4.41681	4.9508	4.0789	2.83073	4.5049	3.51195	6.49928	6.61788	6.75247
ENSG00000120051	159686	CFAP58	protein_coding	HGNC Symbol	2	cilia and flagella associated protein 58 [Source:HGNC Symbol;Acc:HGNC:26676]	2.66169	2.15712	3.16626	4.76103	10.8106	1.89E-11	2.33E-09	16.1041	6.32774	3.52407	3.30517	3.22262	2.00416	4.25067	3.26244	5.67642	5.9123	5.97578
ENSG00000128536	222256	CDHR3	protein_coding	HGNC Symbol	14	cadherin related family member 3 [Source:HGNC Symbol;Acc:HGNC:26308]	2.66072	2.15263	3.16881	7.19844	10.7317	2.23E-11	2.61E-09	15.7256	6.32347	5.66092	5.94108	5.24245	4.56862	6.05881	5.29183	8.06742	8.19435	8.02711
ENSG00000158423	158787	RIBC1	protein_coding	HGNC Symbol	5	RIB43A domain with coiled-coils 1 [Source:HGNC Symbol;Acc:HGNC:26537]	2.66031	2.22735	3.09326	5.8059	12.5923	5.51E-13	2.65E-10	19.6014	6.32167	4.15531	4.42963	4.13595	3.29742	4.56677	3.80726	6.57704	6.63463	6.79819
ENSG00000125384	5732	PTGER2	protein_coding	HGNC Symbol	2	prostaglandin E receptor 2 [Source:HGNC Symbol;Acc:HGNC:9594]	2.65859	1.59315	3.72403	-0.741198	5.11371	2.09E-05	1.82E-04	2.77992	6.31416	-2.7537	0.0348388	-0.892295	-3.06689	-1.73449	-3.10943	0.282256	0.551254	0.826287
ENSG00000258857	NA	AL359397.1	lincRNA	Clone-based (Ensembl) gene	1	novel transcript	2.65736	1.79684	3.51788	-0.408718	6.3285	7.94E-07	1.09E-05	5.72001	6.30877	-3.38173	-2.23602	-2.60011	-1.72293	-1.38302	-1.28346	0.15594	0.78258	0.618907
ENSG00000137261	9856	KIAA0319	protein_coding	HGNC Symbol	6	KIAA0319 [Source:HGNC Symbol;Acc:HGNC:21580]	2.65705	1.71973	3.59438	0.817689	5.80926	3.18E-06	3.66E-05	4.56683	6.30744	-0.099696	0.25165	-1.14945	-1.03941	-0.864549	-0.419117	1.51694	2.33147	2.06241
ENSG00000244067	2939	GSTA2	protein_coding	HGNC Symbol	1	glutathione S-transferase alpha 2 [Source:HGNC Symbol;Acc:HGNC:4627]	2.65659	2.00766	3.30551	6.61453	8.38956	4.32E-09	1.20E-07	10.3646	6.3054	5.81549	6.42111	5.51848	4.20062	6.03301	5.28951	8.15207	8.22495	8.13163
ENSG00000188039	284434	NWD1	protein_coding	HGNC Symbol	7	NACHT and WD repeat domain containing 1 [Source:HGNC Symbol;Acc:HGNC:27619]	2.65533	2.20981	3.10085	5.13568	12.2141	1.13E-12	3.72E-10	18.8973	6.29991	3.97182	3.78828	3.88853	2.827	4.35224	3.76317	5.93283	6.51338	6.43754
ENSG00000174898	257062	CATSPERD	protein_coding	HGNC Symbol	3	cation channel sperm associated auxiliary subunit delta [Source:HGNC Symbol;Acc:HGNC:28598]	2.65358	1.77981	3.52736	1.04727	6.22364	1.05E-06	1.39E-05	5.62369	6.29229	0.101352	-0.13022	-1.37772	-1.15262	-0.21743	-0.546497	2.34357	1.95166	2.15664
ENSG00000178965	127254	ERICH3	protein_coding	HGNC Symbol	5	glutamate rich 3 [Source:HGNC Symbol;Acc:HGNC:25346]	2.65326	2.10858	3.19795	3.69634	9.98273	1.11E-10	7.59E-09	14.4038	6.29089	2.43263	2.54648	2.97075	0.980866	3.10624	2.7372	4.43528	5.20653	5.21227
ENSG00000132821	128434	VSTM2L	protein_coding	HGNC Symbol	3	V-set and transmembrane domain containing 2 like [Source:HGNC Symbol;Acc:HGNC:16096]	2.64135	1.43024	3.85246	-0.22837	4.46945	1.20E-04	8.14E-04	1.19193	6.23914	-0.775074	-1.55012	-0.674115	-6.76733	-0.325683	-1.61467	1.2605	0.736037	0.456802
ENSG00000167094	158248	TTC16	protein_coding	HGNC Symbol	3	tetratricopeptide repeat domain 16 [Source:HGNC Symbol;Acc:HGNC:26536]	2.63837	1.61112	3.66563	0.00858781	5.26345	1.39E-05	1.28E-04	3.18154	6.2263	-1.4149	-1.20499	-1.64902	-1.55787	0.791235	-3.10943	1.35388	0.458742	1.71658
ENSG00000168658	200403	VWA3B	protein_coding	HGNC Symbol	21	von Willebrand factor A domain containing 3B [Source:HGNC Symbol;Acc:HGNC:28385]	2.61227	2.1184	3.10613	4.39455	10.8399	1.78E-11	2.28E-09	16.1987	6.11464	3.07621	3.3239	2.68529	2.34381	3.61576	2.7372	5.46342	5.59565	5.5477
ENSG00000197208	6583	SLC22A4	protein_coding	HGNC Symbol	3	solute carrier family 22 member 4 [Source:HGNC Symbol;Acc:HGNC:10968]	2.60679	2.06703	3.14655	4.04053	9.89729	1.34E-10	8.69E-09	14.1837	6.09147	2.36096	2.80076	3.23278	2.16636	3.48033	2.62835	4.89397	5.33049	5.53067
ENSG00000125780	7053	TGM3	protein_coding	HGNC Symbol	2	transglutaminase 3 [Source:HGNC Symbol;Acc:HGNC:11779]	2.60611	1.81273	3.3995	1.28534	6.73163	2.75E-07	4.32E-06	6.8964	6.08861	0.170064	0.135241	-0.0312713	-0.0530814	0.645935	-0.735974	2.94976	2.36244	2.67529
ENSG00000249621	NA	AC113349.1	lincRNA	Clone-based (Ensembl) gene	1	novel transcript	2.60128	2.03135	3.17121	1.66444	9.35356	4.53E-10	2.07E-08	13.0988	6.06824	-0.126917	-0.220418	-0.0640612	-0.0530814	1.14224	1.17933	2.89714	2.90509	3.03786
ENSG00000146221	202500	TCTE1	protein_coding	HGNC Symbol	2	t-complex-associated-testis-expressed 1 [Source:HGNC Symbol;Acc:HGNC:11693]	2.59417	2.02909	3.15926	2.89309	9.40797	4.01E-10	1.87E-08	13.2246	6.03842	2.22223	1.06697	1.69757	0.2439	1.87105	1.20592	4.01944	3.99924	3.89048
ENSG00000186198	123264	SLC51B	protein_coding	HGNC Symbol	1	solute carrier family 51 beta subunit [Source:HGNC Symbol;Acc:HGNC:29956]	2.58792	1.86761	3.30823	2.06119	7.36283	5.44E-08	1.07E-06	8.4577	6.01231	0.998041	1.29027	0.122352	-0.658802	0.738447	-0.37904	2.8396	2.72615	3.0274
ENSG00000105122	64926	RASAL3	protein_coding	HGNC Symbol	7	RAS protein activator like 3 [Source:HGNC Symbol;Acc:HGNC:26129]	2.58652	1.16889	4.00414	-1.4378	3.73909	8.52E-04	4.19E-03	-0.56246	6.00647	-2.93427	-2.00469	-2.80656	-6.76733	-2.34454	-1.43958	-0.333264	-0.713574	-0.132065
ENSG00000164929	79870	BAALC	protein_coding	HGNC Symbol	9	BAALC, MAP3K1 and KLF4 binding [Source:HGNC Symbol;Acc:HGNC:14333]	2.58286	1.98762	3.17811	4.25263	8.89235	1.31E-09	4.57E-08	11.88	5.99127	3.07919	3.22199	2.05905	1.87292	3.73733	3.08039	5.42187	5.36722	5.50167
ENSG00000111837	4117	MAK	protein_coding	HGNC Symbol	5	male germ cell associated kinase [Source:HGNC Symbol;Acc:HGNC:6816]	2.57532	2.1549	2.99574	4.87405	12.5534	5.92E-13	2.72E-10	19.5762	5.96003	3.13182	3.19316	3.12781	2.91391	4.21247	3.91193	5.8867	6.07462	6.01834
ENSG00000186231	114792	KLHL32	protein_coding	HGNC Symbol	7	kelch like family member 32 [Source:HGNC Symbol;Acc:HGNC:21221]	2.57438	1.93707	3.2117	2.27751	8.27809	5.64E-09	1.54E-07	10.6394	5.95616	0.147522	1.64556	1.15833	0.309489	1.32042	1.02359	2.99263	3.45755	3.68448
ENSG00000228648	NA	AL353747.2	lincRNA	Clone-based (Ensembl) gene	1	novel transcript	2.56879	1.28191	3.85568	-1.84127	4.09073	3.34E-04	1.93E-03	0.269065	5.93313	-4.51923	-1.40203	-2.80656	-2.67986	-1.38302	-1.92501	-0.797668	0.359889	0.256337
ENSG00000122574	644150	WIPF3	protein_coding	HGNC Symbol	3	WAS/WASL interacting protein family member 3 [Source:HGNC Symbol;Acc:HGNC:22004]	2.56468	2.10865	3.02071	3.98352	11.5253	4.38E-12	8.51E-10	17.5944	5.91624	2.08661	2.61329	3.23278	2.94864	3.89838	3.45766	5.28145	5.71144	5.67088
ENSG00000133328	54979	HRASLS2	protein_coding	HGNC Symbol	1	HRAS like suppressor 2 [Source:HGNC Symbol;Acc:HGNC:17824]	2.55519	2.01392	3.09646	3.93846	9.67432	2.20E-10	1.21E-08	13.698	5.87745	2.91873	2.69369	2.74802	1.53188	3.68946	2.59353	5.38915	5.03372	5.37946
ENSG00000102466	2259	FGF14	protein_coding	HGNC Symbol	4	fibroblast growth factor 14 [Source:HGNC Symbol;Acc:HGNC:3671]	2.553	1.58968	3.51631	-0.32706	5.43116	8.82E-06	8.68E-05	3.61089	5.86852	-2.7537	-0.737209	-0.529725	-1.15262	-0.81111	-1.01428	0.892905	1.46351	1.48384
ENSG00000018236	1272	CNTN1	protein_coding	HGNC Symbol	11	contactin 1 [Source:HGNC Symbol;Acc:HGNC:2171]	2.55229	1.0993	4.00528	0.851057	3.5998	1.23E-03	5.67E-03	-0.901453	5.86565	-4.51923	-1.80538	-4.18508	-0.13797	0.842159	-2.86842	0.475981	1.07209	-0.0633526
ENSG00000267498	NA	AC007786.1	lincRNA	Clone-based (Ensembl) gene	2	novel transcript	2.54803	1.13784	3.95821	-1.27657	3.70288	9.37E-04	4.53E-03	-0.64225	5.84833	-6.84116	-3.05914	-2.11469	-2.86044	-1.54808	-1.35941	-0.0461659	-0.671138	0.00223576
ENSG00000257057	643037	C11orf97	protein_coding	HGNC Symbol	1	chromosome 11 open reading frame 97 [Source:HGNC Symbol;Acc:HGNC:49544]	2.54273	1.62229	3.46318	1.04093	5.66127	4.73E-06	5.18E-05	4.18429	5.82693	0.0536548	0.379974	-0.576267	-2.67986	0.302348	-0.46034	1.7346	1.97856	2.13731
ENSG00000143595	89872	AQP10	protein_coding	HGNC Symbol	3	aquaporin 10 [Source:HGNC Symbol;Acc:HGNC:16029]	2.53886	0.750804	4.32691	-1.43732	2.90984	7.05E-03	2.36E-02	-2.34872	5.81128	-1.4149	-1.55012	-3.33708	-2.67986	-3.78511	-6.56886	-1.32009	-0.998303	-0.770799
ENSG00000106066	54504	CPVL	protein_coding	HGNC Symbol	12	carboxypeptidase, vitellogenic like [Source:HGNC Symbol;Acc:HGNC:14399]	2.53649	1.19948	3.8735	-0.726637	3.88786	5.75E-04	3.02E-03	-0.232823	5.80177	0.19226	-0.569752	-1.01515	-1.15262	-6.59247	-1.52447	1.00184	0.767232	0.66013
ENSG00000166959	83661	MS4A8	protein_coding	HGNC Symbol	9	membrane spanning 4-domains A8 [Source:HGNC Symbol;Acc:HGNC:13380]	2.53403	2.01276	3.0553	6.96886	9.96229	1.16E-10	7.80E-09	14.0336	5.79186	5.8508	6.02444	5.36759	4.69364	6.2058	5.54585	8.1027	8.04664	8.23315
ENSG00000245750	NA	DRAIC	lincRNA	HGNC Symbol	20	downregulated RNA in cancer, inhibitor of cell invasion and migration [Source:HGNC Symbol;Acc:HGNC:27082]	2.52103	1.52446	3.51761	-0.106496	5.18418	1.72E-05	1.54E-04	2.97685	5.73993	-0.818795	-1.03166	-1.98344	-4.4454	-0.52638	-1.07701	0.892905	0.955047	0.826287
ENSG00000265374	NA	LINC01908	lincRNA	HGNC Symbol	1	long intergenic non-protein coding RNA 1908 [Source:HGNC Symbol;Acc:HGNC:52727]	2.51929	1.92132	3.11726	2.15251	8.63399	2.41E-09	7.48E-08	11.4866	5.733	1.47625	1.35417	0.611936	0.198457	0.938912	-0.0931309	2.7766	3.29046	3.23944
ENSG00000163600	29851	ICOS	protein_coding	HGNC Symbol	2	inducible T cell costimulator [Source:HGNC Symbol;Acc:HGNC:5351]	2.51721	0.5982	4.43622	-1.46144	2.68815	1.20E-02	3.61E-02	-2.97377	5.72474	-6.84116	-6.75958	-2.25908	0.103038	1.69755	1.23204	1.75964	0.842389	0.274148
ENSG00000163263	388701	C1orf189	protein_coding	HGNC Symbol	1	chromosome 1 open reading frame 189 [Source:HGNC Symbol;Acc:HGNC:32305]	2.51383	1.98102	3.04663	4.53919	9.66891	2.23E-10	1.21E-08	13.6277	5.71133	3.26344	3.18733	2.67539	2.62284	3.92422	3.35149	5.8135	5.57761	5.77463
ENSG00000196277	2917	GRM7	protein_coding	HGNC Symbol	15	glutamate metabotropic receptor 7 [Source:HGNC Symbol;Acc:HGNC:4599]	2.51231	1.56318	3.46143	0.838613	5.42452	8.98E-06	8.80E-05	3.53477	5.70532	0.214119	-2.11572	0.750383	-1.03941	0.626699	0.570687	1.47975	2.59755	2.40722
ENSG00000255364	NA	SMILR	lincRNA	HGNC Symbol	1	smooth muscle induced lncRNA, enhancer of proliferation [Source:HGNC Symbol;Acc:HGNC:51825]	2.51081	0.882909	4.13871	-1.32055	3.1608	3.79E-03	1.43E-02	-1.84965	5.69941	-1.22645	-2.11572	-4.92204	-3.5974	-2.06891	-2.86842	0.15594	0.53322	-1.0973
ENSG00000264954	NA	PRR29-AS1	lincRNA	HGNC Symbol	2	PRR29 antisense RNA 1 [Source:HGNC Symbol;Acc:HGNC:51822]	2.50818	0.899877	4.11648	-1.0493	3.19597	3.47E-03	1.33E-02	-1.7946	5.68902	-2.7537	-2.11572	-1.46261	-1.27547	-2.20015	-4.24694	-0.951701	-0.0931623	0.409236
ENSG00000253633	NA	AP002852.1	lincRNA	Clone-based (Ensembl) gene	2	novel transcript	2.50422	1.59157	3.41688	-0.982666	5.62315	5.24E-06	5.62E-05	4.0548	5.67344	-0.818795	-2.36726	-2.80656	-1.55787	-1.63827	-1.43958	0.83519	0.551254	0.896964
ENSG00000198848	1066	CES1	protein_coding	HGNC Symbol	9	carboxylesterase 1 [Source:HGNC Symbol;Acc:HGNC:1863]	2.50254	2.06198	2.9431	6.85801	11.641	3.48E-12	7.49E-10	17.6117	5.66682	5.95467	6.1743	5.67197	4.38179	6.01046	5.19725	8.14273	8.03607	8.00002
ENSG00000056998	8908	GYG2	protein_coding	HGNC Symbol	9	glycogenin 2 [Source:HGNC Symbol;Acc:HGNC:4700]	2.50111	1.64218	3.36005	-0.0738255	5.96738	2.08E-06	2.53E-05	4.89211	5.66123	-2.19731	-1.55012	-2.41954	-3.06689	-0.21743	-1.52447	1.08343	0.53322	0.72632
ENSG00000207562	NA	MIR34C	miRNA	HGNC Symbol	1	microRNA 34c [Source:HGNC Symbol;Acc:HGNC:31637]	2.49882	1.33185	3.66579	0.19586	4.3882	1.50E-04	9.80E-04	0.971731	5.65222	-2.19731	-0.13022	-0.725645	-1.55787	-1.1662	-2.0453	0.633261	1.30249	1.14942
ENSG00000204929	NA	AC007389.1	processed_transcript	Clone-based (Ensembl) gene	8	novel transcript	2.49328	1.4217	3.56486	-1.77817	4.76824	5.35E-05	4.04E-04	1.9197	5.63058	-1.88697	-1.33331	-1.98344	-2.37501	-1.1662	-3.39894	0.098224	0.569065	0.291742
ENSG00000242689	1270	CNTF	protein_coding	HGNC Symbol	1	ciliary neurotrophic factor [Source:HGNC Symbol;Acc:HGNC:2169]	2.49234	1.41359	3.57109	1.42516	4.73476	5.85E-05	4.40E-04	1.74303	5.62691	0.690218	1.49309	0.591027	-0.13797	0.373315	-2.86842	1.72192	2.30515	2.48957
ENSG00000140481	80125	CCDC33	protein_coding	HGNC Symbol	12	coiled-coil domain containing 33 [Source:HGNC Symbol;Acc:HGNC:26552]	2.49051	1.82763	3.15338	3.42226	7.69958	2.33E-08	5.06E-07	9.13761	5.61976	1.61416	2.73027	2.29066	0.716489	2.31141	1.3795	4.212	4.24478	4.35221
ENSG00000168589	83657	DYNLRB2	protein_coding	HGNC Symbol	6	dynein light chain roadblock-type 2 [Source:HGNC Symbol;Acc:HGNC:15467]	2.49011	1.97302	3.00721	6.10162	9.86875	1.43E-10	9.07E-09	13.8982	5.61822	4.96418	5.08865	4.55031	3.91303	5.51377	4.69734	7.16233	7.24695	7.31216
ENSG00000164440	167838	TXLNB	protein_coding	HGNC Symbol	2	taxilin beta [Source:HGNC Symbol;Acc:HGNC:21617]	2.48728	1.83308	3.14148	1.75363	7.79159	1.86E-08	4.20E-07	9.50102	5.6072	0.809889	0.961522	0.569811	0.027089	0.683655	-1.43958	2.0559	2.77684	2.67193
ENSG00000175202	123346	HIGD2B	protein_coding	HGNC Symbol	1	HIG1 hypoxia inducible domain family member 2B [Source:HGNC Symbol;Acc:HGNC:26984]	2.48424	1.14393	3.82454	-0.478795	3.7984	7.28E-04	3.68E-03	-0.42307	5.59539	-1.0598	-3.58965	-1.75212	-2.24376	-1.63827	-3.39894	0.211435	-0.671138	0.739201
ENSG00000242104	NA	LINC02618	transcribed_unitary_pseudogene	HGNC Symbol	2	long intergenic non-protein coding RNA 2618 [Source:HGNC Symbol;Acc:HGNC:54091]	2.48349	1.20402	3.76297	-1.16855	3.97779	4.52E-04	2.48E-03	-0.00118147	5.59251	-1.00827	-1.20499	-0.952416	-4.4454	-2.34454	-4.24694	-0.0680253	-0.336719	0.201545
ENSG00000091181	3568	IL5RA	protein_coding	HGNC Symbol	11	interleukin 5 receptor subunit alpha [Source:HGNC Symbol;Acc:HGNC:6017]	2.48022	1.83791	3.12253	5.30022	7.91331	1.37E-08	3.27E-07	9.43166	5.57984	4.29519	4.52061	3.94935	1.97077	3.57118	2.79089	5.72649	5.92662	5.97408
ENSG00000233068	NA	AL391422.2	lincRNA	Clone-based (Ensembl) gene	3	novel transcript	2.47954	1.58776	3.37133	0.185954	5.69799	4.28E-06	4.74E-05	4.28243	5.57721	-0.020984	-0.693488	-3.04757	-1.27547	-0.661732	-1.43958	0.9484	1.35476	1.28736
ENSG00000165695	158067	AK8	protein_coding	HGNC Symbol	5	adenylate kinase 8 [Source:HGNC Symbol;Acc:HGNC:26526]	2.47677	2.0307	2.92284	5.86678	11.3788	5.88E-12	1.04E-09	17.1831	5.56649	4.6157	4.48657	4.30276	3.40635	5.01717	4.10621	6.79517	6.7083	6.83952
ENSG00000102970	6361	CCL17	protein_coding	HGNC Symbol	2	C-C motif chemokine ligand 17 [Source:HGNC Symbol;Acc:HGNC:10615]	2.47422	1.55955	3.38889	0.546328	5.54351	6.50E-06	6.71E-05	3.87222	5.55666	-0.732639	-0.251782	0.823912	-3.06689	1.19543	-0.37904	1.56744	2.03091	2.17572
ENSG00000049540	2006	ELN	protein_coding	HGNC Symbol	34	elastin [Source:HGNC Symbol;Acc:HGNC:3327]	2.4739	1.83564	3.11216	1.85638	7.94323	1.28E-08	3.09E-07	9.85848	5.55543	0.298388	0.440095	0.526418	-0.357936	1.42434	1.03847	3.13097	2.95674	3.12877
ENSG00000228792	NA	AL356310.1	lincRNA	Clone-based (Ensembl) gene	1	novel transcript	2.47125	1.3485	3.59399	0.743551	4.51073	1.08E-04	7.41E-04	1.2409	5.54523	-0.020984	-0.782297	-1.08074	-1.03941	-0.363651	-1.35941	1.4722	1.32362	1.97254
ENSG00000120262	80129	CCDC170	protein_coding	HGNC Symbol	3	coiled-coil domain containing 170 [Source:HGNC Symbol;Acc:HGNC:21177]	2.4689	2.03056	2.90724	6.54149	11.5425	4.23E-12	8.47E-10	17.4341	5.53621	5.42475	5.47674	5.31756	4.15526	5.79851	5.25967	7.36877	7.73511	7.75261
ENSG00000079156	114880	OSBPL6	protein_coding	HGNC Symbol	9	oxysterol binding protein like 6 [Source:HGNC Symbol;Acc:HGNC:16388]	2.46813	2.05301	2.88325	2.70287	12.1845	1.20E-12	3.76E-10	18.9541	5.53327	1.63051	1.54876	2.00475	2.29607	2.31742	1.93496	3.90488	4.44374	4.54243
ENSG00000176563	124817	CNTD1	protein_coding	HGNC Symbol	7	cyclin N-terminal domain containing 1 [Source:HGNC Symbol;Acc:HGNC:26847]	2.4665	1.65318	3.27983	1.80177	6.21485	1.07E-06	1.41E-05	5.56557	5.52703	1.14183	0.740269	0.151207	-0.50054	0.683655	-0.686221	2.59378	2.71419	2.61367
ENSG00000133665	84332	DYDC2	protein_coding	HGNC Symbol	7	DPY30 domain containing 2 [Source:HGNC Symbol;Acc:HGNC:23468]	2.46271	2.01374	2.91167	7.31683	11.2412	7.77E-12	1.22E-09	16.7632	5.51251	6.09308	6.34584	5.66386	5.06833	6.66771	5.97441	8.41243	8.3841	8.47517
ENSG00000151023	219670	ENKUR	protein_coding	HGNC Symbol	5	enkurin, TRPC channel interacting protein [Source:HGNC Symbol;Acc:HGNC:28388]	2.45939	2.0567	2.86207	7.19641	12.5162	6.36E-13	2.73E-10	19.3195	5.49983	6.09087	6.09002	5.75303	5.10727	6.44559	5.68882	8.28492	8.30394	8.31219
ENSG00000215187	730112	FAM166B	protein_coding	HGNC Symbol	7	family with sequence similarity 166 member B [Source:HGNC Symbol;Acc:HGNC:34242]	2.45655	1.92522	2.98787	4.76383	9.47489	3.44E-10	1.65E-08	13.1508	5.48901	3.6295	3.61655	3.52779	2.2798	4.29551	3.57961	5.83021	5.87027	6.0377
ENSG00000112539	168090	C6orf118	protein_coding	HGNC Symbol	3	chromosome 6 open reading frame 118 [Source:HGNC Symbol;Acc:HGNC:21233]	2.45624	1.98668	2.92581	4.1015	10.7198	2.29E-11	2.65E-09	15.973	5.48786	2.78272	2.96664	2.86586	1.86567	3.29779	2.51062	4.81704	5.10946	5.26944
ENSG00000152779	387700	SLC16A12	protein_coding	HGNC Symbol	2	solute carrier family 16 member 12 [Source:HGNC Symbol;Acc:HGNC:23094]	2.45471	1.93538	2.97405	0.80134	9.68642	2.14E-10	1.20E-08	13.8331	5.48203	0.00432709	1.11694	1.08545	1.09686	-0.25262	0.251315	2.52973	3.14663	2.96845
ENSG00000197405	728	C5AR1	protein_coding	HGNC Symbol	3	complement C5a receptor 1 [Source:HGNC Symbol;Acc:HGNC:1338]	2.45081	2.08807	2.81354	4.39379	13.8463	5.62E-14	4.30E-11	21.9501	5.46722	3.97182	3.78442	3.72061	2.55235	3.67549	2.8595	5.54893	5.82327	5.8993
ENSG00000138823	4547	MTTP	protein_coding	HGNC Symbol	11	microsomal triglyceride transfer protein [Source:HGNC Symbol;Acc:HGNC:7467]	2.44917	1.59915	3.29919	0.696608	5.90475	2.46E-06	2.94E-05	4.8117	5.46102	-0.126917	-0.876934	-1.29755	-3.06689	0.773853	-1.21131	1.86145	1.19188	1.55842
ENSG00000160460	57731	SPTBN4	protein_coding	HGNC Symbol	14	spectrin beta, non-erythrocytic 4 [Source:HGNC Symbol;Acc:HGNC:14896]	2.44577	1.61229	3.27925	-0.399115	6.01357	1.84E-06	2.28E-05	4.97201	5.44817	-1.34931	-1.55012	-1.64902	-1.63804	-1.46319	-3.39894	0.578032	0.551254	0.44112
ENSG00000186523	85002	FAM86B1	protein_coding	HGNC Symbol	19	family with sequence similarity 86 member B1 [Source:HGNC Symbol;Acc:HGNC:28268]	2.44435	1.71169	3.17702	2.22582	6.83706	2.09E-07	3.44E-06	7.10035	5.44282	1.84884	1.85881	1.76446	-0.228168	0.702151	-0.546497	3.2528	3.21044	3.24396
ENSG00000179240	100506127	GVQW3	protein_coding	HGNC Symbol	6	GVQW motif containing 3 [Source:HGNC Symbol;Acc:HGNC:51239]	2.44406	1.47825	3.40986	0.544608	5.18602	1.72E-05	1.54E-04	2.98527	5.4417	-3.14072	-0.0453315	-0.952416	-1.72293	0.302348	-0.954155	1.01229	1.07209	1.72308
ENSG00000102230	9468	PCYT1B	protein_coding	HGNC Symbol	4	phosphate cytidylyltransferase 1, choline, beta [Source:HGNC Symbol;Acc:HGNC:8755]	2.44269	1.89741	2.98797	2.57445	9.18037	6.73E-10	2.78E-08	12.7153	5.43656	1.61416	1.49309	1.15833	0.392544	1.88731	1.35595	3.3874	3.66224	3.92048
ENSG00000042781	7399	USH2A	protein_coding	HGNC Symbol	4	usherin [Source:HGNC Symbol;Acc:HGNC:12601]	2.44118	1.20226	3.6801	-0.607219	4.03803	3.85E-04	2.17E-03	0.12921	5.43086	-2.7537	-0.82884	-0.892295	-2.12347	-1.73449	-2.17655	1.05337	0.53322	0.673613
ENSG00000139767	84530	SRRM4	protein_coding	HGNC Symbol	7	serine/arginine repetitive matrix 4 [Source:HGNC Symbol;Acc:HGNC:29389]	2.43226	0.625427	4.2391	-2.04299	2.75869	1.02E-02	3.16E-02	-2.63819	5.3974	-2.44885	-1.47417	-2.80656	-5.18236	-6.59247	-6.56886	-2.85352	-2.13581	-1.58273
ENSG00000166596	146845	CFAP52	protein_coding	HGNC Symbol	10	cilia and flagella associated protein 52 [Source:HGNC Symbol;Acc:HGNC:16053]	2.42953	1.91409	2.94496	7.20344	9.65966	2.27E-10	1.23E-08	13.3407	5.38717	6.11212	6.25078	5.89574	4.50938	6.40347	5.54064	7.92676	8.15177	8.2876
ENSG00000178568	2066	ERBB4	protein_coding	HGNC Symbol	9	erb-b2 receptor tyrosine kinase 4 [Source:HGNC Symbol;Acc:HGNC:3432]	2.42928	1.87665	2.98192	1.60748	9.00847	1.00E-09	3.70E-08	12.3406	5.38625	1.08365	0.708029	0.548278	0.221358	1.05858	0.0604923	2.66839	3.03892	3.05341
ENSG00000259087	NA	AL121790.2	lincRNA	Clone-based (Ensembl) gene	2	novel transcript	2.41875	1.04335	3.79416	-1.2768	3.6039	1.21E-03	5.63E-03	-0.898911	5.34708	-1.98318	-1.33331	-3.04757	-3.06689	-1.38302	-1.28346	-0.0461659	0.400246	0.6049
ENSG00000168754	51252	FAM178B	protein_coding	HGNC Symbol	6	family with sequence similarity 178 member B [Source:HGNC Symbol;Acc:HGNC:28036]	2.41543	1.1568	3.67405	-0.355426	3.93287	5.10E-04	2.74E-03	-0.123432	5.33477	-1.00827	-1.71518	-1.37772	-3.3079	-1.23492	-2.0453	0.0784608	0.231564	1.01818
ENSG00000213145	1396	CRIP1	protein_coding	HGNC Symbol	6	cysteine rich protein 1 [Source:HGNC Symbol;Acc:HGNC:2360]	2.41239	1.52621	3.29856	-0.997795	5.57879	5.91E-06	6.21E-05	3.81904	5.32354	-2.93427	-2.23602	-2.60011	-3.06689	-1.1662	-2.86842	-0.255958	-0.0654173	-0.0633526
ENSG00000080572	139212	PIH1D3	protein_coding	HGNC Symbol	3	PIH1 domain containing 3 [Source:HGNC Symbol;Acc:HGNC:28570]	2.40563	1.85557	2.95569	5.50318	8.96249	1.11E-09	4.01E-08	11.8927	5.29868	4.37133	4.95596	3.65161	2.65263	4.80681	4.0938	6.33617	6.41955	6.5795
ENSG00000124237	128602	C20orf85	protein_coding	HGNC Symbol	1	chromosome 20 open reading frame 85 [Source:HGNC Symbol;Acc:HGNC:16216]	2.38613	1.93449	2.83778	9.71466	10.827	1.83E-11	2.28E-09	15.812	5.22754	8.54662	8.70001	8.33412	7.44646	8.83015	8.02038	10.8186	10.5695	10.7387
ENSG00000114805	23007	PLCH1	protein_coding	HGNC Symbol	6	phospholipase C eta 1 [Source:HGNC Symbol;Acc:HGNC:29185]	2.38401	1.84134	2.92668	3.27168	9.0029	1.01E-09	3.72E-08	12.2433	5.21985	2.75316	2.65193	2.4501	0.82513	2.21166	1.66476	4.2828	4.32821	4.55614
ENSG00000181378	255101	CFAP65	protein_coding	HGNC Symbol	13	cilia and flagella associated protein 65 [Source:HGNC Symbol;Acc:HGNC:25325]	2.38036	1.89814	2.86257	4.23005	10.116	8.31E-11	6.40E-09	14.6466	5.20665	2.99646	3.36842	3.00672	2.58361	3.51213	2.63326	4.97035	5.39245	5.44678
ENSG00000176601	80122	MAP3K19	protein_coding	HGNC Symbol	14	mitogen-activated protein kinase kinase kinase 19 [Source:HGNC Symbol;Acc:HGNC:26249]	2.38011	1.90109	2.85914	5.64522	10.1825	7.19E-11	5.73E-09	14.6399	5.20578	5.13576	4.78684	4.34708	3.2453	4.80038	4.06504	6.50137	6.80823	6.73267
ENSG00000231028	NA	LINC00271	lincRNA	HGNC Symbol	7	long intergenic non-protein coding RNA 271 [Source:HGNC Symbol;Acc:HGNC:32526]	2.37831	1.41122	3.34541	-0.671581	5.03977	2.55E-05	2.15E-04	2.60794	5.19928	-1.79677	-1.20499	-2.11469	-3.95997	-0.920044	-1.01428	-0.359981	0.53322	0.850233
ENSG00000169126	55130	ARMC4	protein_coding	HGNC Symbol	6	armadillo repeat containing 4 [Source:HGNC Symbol;Acc:HGNC:25583]	2.37812	1.84857	2.90767	6.27017	9.20318	6.39E-10	2.69E-08	12.3657	5.19857	5.69241	5.51916	5.11825	3.69313	5.21931	4.4871	7.21108	7.29456	7.29167
ENSG00000075673	479	ATP12A	protein_coding	HGNC Symbol	2	ATPase H+/K+ transporting non-gastric alpha2 subunit [Source:HGNC Symbol;Acc:HGNC:13816]	2.37749	1.54618	3.20879	4.31595	5.86096	2.76E-06	3.24E-05	4.16054	5.1963	4.62899	4.36131	4.08077	0.351614	2.63875	2.65272	5.46294	5.74708	5.12417
ENSG00000077327	9576	SPAG6	protein_coding	HGNC Symbol	9	sperm associated antigen 6 [Source:HGNC Symbol;Acc:HGNC:11215]	2.3746	1.92501	2.82418	6.76001	10.824	1.84E-11	2.28E-09	15.9267	5.1859	5.15071	5.82092	5.36759	4.75966	6.13864	5.30573	7.60445	7.86841	7.76762
ENSG00000207088	NA	SNORA7B	snoRNA	HGNC Symbol	1	small nucleolar RNA, H/ACA box 7B [Source:HGNC Symbol;Acc:HGNC:32593]	2.37418	1.36768	3.38069	0.150095	4.83403	4.47E-05	3.48E-04	2.09974	5.18442	-0.537382	-1.20499	-1.01515	-3.06689	-0.864549	-1.81398	0.366157	0.812794	1.12018
ENSG00000117477	57821	CCDC181	protein_coding	HGNC Symbol	7	coiled-coil domain containing 181 [Source:HGNC Symbol;Acc:HGNC:28051]	2.36824	1.94774	2.78874	5.15441	11.5416	4.24E-12	8.47E-10	17.5732	5.16311	4.00197	3.92078	3.54692	3.37606	4.0914	3.46593	5.87171	6.00926	6.19557
ENSG00000181322	347736	NME9	protein_coding	HGNC Symbol	9	NME/NM23 family member 9 [Source:HGNC Symbol;Acc:HGNC:21343]	2.3675	1.84336	2.89165	5.83803	9.25654	5.65E-10	2.44E-08	12.5389	5.16047	4.47907	5.08159	4.42151	3.28388	5.26901	4.23446	6.62402	6.76421	6.894
ENSG00000231023	NA	LINC00326	lincRNA	HGNC Symbol	2	long intergenic non-protein coding RNA 326 [Source:HGNC Symbol;Acc:HGNC:41926]	2.36745	1.83111	2.9038	3.06838	9.04581	9.18E-10	3.45E-08	12.3051	5.1603	2.89524	2.68129	2.87886	1.45667	2.74961	1.86159	4.87833	4.63026	4.79925
ENSG00000089101	26074	CFAP61	protein_coding	HGNC Symbol	21	cilia and flagella associated protein 61 [Source:HGNC Symbol;Acc:HGNC:15872]	2.36682	1.88268	2.85096	4.19577	10.0186	1.03E-10	7.22E-09	14.4466	5.15804	3.21818	2.88968	2.98685	1.92964	3.50688	2.75532	5.34847	5.17853	5.24932
ENSG00000160401	286207	CFAP157	protein_coding	HGNC Symbol	6	cilia and flagella associated protein 157 [Source:HGNC Symbol;Acc:HGNC:27843]	2.36532	1.89731	2.83332	3.44141	10.3574	4.93E-11	4.48E-09	15.2261	5.15266	2.10428	2.74623	2.6351	1.56806	3.2917	2.39403	4.32534	4.75415	4.9878
ENSG00000186973	440585	FAM183A	protein_coding	HGNC Symbol	6	family with sequence similarity 183 member A [Source:HGNC Symbol;Acc:HGNC:34347]	2.36413	1.91517	2.81308	7.78775	10.7914	1.97E-11	2.40E-09	15.7931	5.14841	6.71283	6.82832	6.22707	5.66548	6.97537	6.28386	8.80565	8.73736	8.84826
ENSG00000166206	2562	GABRB3	protein_coding	HGNC Symbol	26	gamma-aminobutyric acid type A receptor beta3 subunit [Source:HGNC Symbol;Acc:HGNC:4083]	2.36363	1.54875	3.17851	1.5738	5.94425	2.21E-06	2.68E-05	4.78576	5.14664	0.933624	0.724239	-0.0640612	1.53188	1.57244	0.172603	3.48069	2.98687	3.20967
ENSG00000186094	84871	AGBL4	protein_coding	HGNC Symbol	6	ATP/GTP binding protein like 4 [Source:HGNC Symbol;Acc:HGNC:25892]	2.3614	1.64518	3.07762	2.22302	6.75668	2.58E-07	4.13E-06	6.88704	5.13868	0.879936	1.7121	0.569811	-1.21274	1.72494	1.25768	3.04703	2.99348	3.40014
ENSG00000230062	100287718	ANKRD66	protein_coding	HGNC Symbol	2	ankyrin repeat domain 66 [Source:HGNC Symbol;Acc:HGNC:44669]	2.3594	1.90475	2.81405	6.16721	10.6349	2.73E-11	2.99E-09	15.5762	5.13157	4.96498	5.2485	4.80645	3.87923	5.41701	4.6749	7.19095	7.09484	7.24643
ENSG00000196096	100130451	AC079610.1	lincRNA	Clone-based (Ensembl) gene	1	uncharacterized LOC100130451 [Source:NCBI gene;Acc:100130451]	2.35867	1.0096	3.70775	-0.82536	3.58297	1.28E-03	5.88E-03	-0.92515	5.12899	-4.03381	-2.85269	-2.11469	-2.37501	0.121776	-2.86842	-1.37353	-0.0654173	0.376631
ENSG00000185681	254956	MORN5	protein_coding	HGNC Symbol	5	MORN repeat containing 5 [Source:HGNC Symbol;Acc:HGNC:17841]	2.35796	1.78771	2.92821	6.8318	8.47388	3.53E-09	1.02E-07	10.5853	5.12645	5.74732	5.89841	5.1155	4.25018	6.05251	5.29803	7.89516	7.70296	7.7298
ENSG00000153347	153643	FAM81B	protein_coding	HGNC Symbol	9	family with sequence similarity 81 member B [Source:HGNC Symbol;Acc:HGNC:26335]	2.34711	1.88149	2.81272	7.04395	10.3305	5.23E-11	4.62E-09	14.8426	5.08803	6.19998	6.09626	5.51085	4.71296	6.18704	5.57548	8.10606	8.03547	8.03006
ENSG00000148225	114987	WDR31	protein_coding	HGNC Symbol	6	WD repeat domain 31 [Source:HGNC Symbol;Acc:HGNC:21421]	2.34556	2.02359	2.66754	4.61746	14.9291	8.84E-15	1.70E-11	23.8042	5.08259	3.39605	3.40659	3.63383	3.0703	3.47765	2.84688	5.39566	5.60161	5.68468
ENSG00000234692	NA	AL355601.1	lincRNA	Clone-based (Ensembl) gene	1	novel transcript	2.34439	1.87788	2.8109	1.72507	10.2987	5.60E-11	4.74E-09	15.1618	5.07845	1.25159	1.30112	0.787616	-0.324383	1.79555	0.962517	3.39341	3.19044	3.36109
ENSG00000138792	2028	ENPEP	protein_coding	HGNC Symbol	5	glutamyl aminopeptidase [Source:HGNC Symbol;Acc:HGNC:3355]	2.34291	1.07459	3.61123	-0.683455	3.78563	7.53E-04	3.79E-03	-0.503447	5.07325	-1.98318	-0.737209	-2.80656	-1.90935	-0.084675	-1.52447	0.549603	0.720183	1.01818
ENSG00000079335	8556	CDC14A	protein_coding	HGNC Symbol	14	cell division cycle 14A [Source:HGNC Symbol;Acc:HGNC:1718]	2.34218	1.93067	2.75369	3.18934	11.6641	3.32E-12	7.38E-10	17.9344	5.07067	2.45575	2.13221	2.14045	1.97077	2.58992	2.38242	4.20176	4.68233	4.67738
ENSG00000105997	3200	HOXA3	protein_coding	HGNC Symbol	7	homeobox A3 [Source:HGNC Symbol;Acc:HGNC:5104]	2.33755	1.51168	3.16343	-3.95661	5.80039	3.25E-06	3.73E-05	4.3941	5.05445	-1.63171	-1.40203	-1.14945	-2.67986	-3.42254	-2.86842	-0.834662	0.380209	0.0649715
ENSG00000035499	55789	DEPDC1B	protein_coding	HGNC Symbol	6	DEP domain containing 1B [Source:HGNC Symbol;Acc:HGNC:24902]	2.3353	1.10948	3.56113	-1.11472	3.90415	5.50E-04	2.92E-03	-0.187437	5.04657	-1.98318	-3.30015	-2.41954	-0.744959	-0.97776	-2.0453	0.823364	0.927696	-0.0633526
ENSG00000185055	100130771	EFCAB10	protein_coding	HGNC Symbol	6	EF-hand calcium binding domain 10 [Source:HGNC Symbol;Acc:HGNC:34531]	2.33509	1.83078	2.8394	4.89064	9.48892	3.34E-10	1.61E-08	13.1787	5.04582	3.983	4.14506	3.42816	2.48297	4.05768	3.36039	5.95604	5.89475	5.86187
ENSG00000158163	199221	DZIP1L	protein_coding	HGNC Symbol	9	DAZ interacting zinc finger protein 1 like [Source:HGNC Symbol;Acc:HGNC:26551]	2.33504	1.54816	3.12192	1.52556	6.08131	1.53E-06	1.94E-05	5.2402	5.04566	0.866196	0.724239	-0.167155	-1.03941	-0.25262	-0.159473	1.10312	2.50805	2.42726
ENSG00000163885	348807	CFAP100	protein_coding	HGNC Symbol	8	cilia and flagella associated protein 100 [Source:HGNC Symbol;Acc:HGNC:26842]	2.32679	1.52353	3.13004	2.10609	5.93631	2.26E-06	2.73E-05	4.75772	5.01686	0.559716	1.45474	1.41781	-1.0949	1.12863	1.21904	2.88297	3.07987	3.19805
ENSG00000188817	132203	SNTN	protein_coding	HGNC Symbol	3	sentan, cilia apical structure protein [Source:HGNC Symbol;Acc:HGNC:33706]	2.32095	1.84888	2.79301	9.26621	10.0757	9.07E-11	6.73E-09	14.1849	4.9966	8.2232	8.40191	7.81005	6.9195	8.52902	7.80312	10.1366	10.2223	10.3085
ENSG00000250305	57604	TRMT9B	protein_coding	HGNC Symbol	9	tRNA methyltransferase 9B (putative) [Source:HGNC Symbol;Acc:HGNC:26725]	2.32043	1.83529	2.80558	2.628	9.80183	1.66E-10	9.98E-09	14.081	4.99482	0.736266	1.73628	1.11505	1.3671	2.54452	2.29841	3.54151	4.13397	4.00823
ENSG00000003989	6542	SLC7A2	protein_coding	HGNC Symbol	6	solute carrier family 7 member 2 [Source:HGNC Symbol;Acc:HGNC:11060]	2.31895	1.5669	3.071	2.54994	6.31911	8.14E-07	1.11E-05	5.73212	4.98969	2.01371	2.42282	1.58575	-0.985967	1.02958	0.41982	2.61451	3.63924	3.23717
ENSG00000243710	149465	CFAP57	protein_coding	HGNC Symbol	8	cilia and flagella associated protein 57 [Source:HGNC Symbol;Acc:HGNC:26485]	2.31862	1.87301	2.76422	4.67739	10.6633	2.57E-11	2.86E-09	15.798	4.98854	3.72774	3.76104	3.37717	2.16045	3.52517	3.17429	5.3715	5.5913	5.63256
ENSG00000100490	8814	CDKL1	protein_coding	HGNC Symbol	11	cyclin dependent kinase like 1 [Source:HGNC Symbol;Acc:HGNC:1781]	2.31851	1.80211	2.83491	4.04207	9.20105	6.42E-10	2.69E-08	12.6085	4.98817	3.46148	3.43148	3.12053	2.00416	3.07109	2.2545	5.02235	5.14997	5.18957
ENSG00000185860	339512	CCDC190	protein_coding	HGNC Symbol	5	coiled-coil domain containing 190 [Source:HGNC Symbol;Acc:HGNC:28736]	2.31603	1.85628	2.77578	5.67253	10.3237	5.30E-11	4.63E-09	14.9895	4.97961	4.45862	4.34174	3.86477	3.17078	4.27558	3.91394	6.18178	6.38194	6.26235
ENSG00000130176	1264	CNN1	protein_coding	HGNC Symbol	10	calponin 1 [Source:HGNC Symbol;Acc:HGNC:2155]	2.31596	0.886357	3.74557	-1.03786	3.31992	2.53E-03	1.03E-02	-1.55543	4.97936	-1.63171	-4.43765	-1.46261	-0.392287	-0.97776	-2.66197	0.787295	-0.121451	0.632779
ENSG00000204334	285141	ERICH2	protein_coding	HGNC Symbol	1	glutamate rich 2 [Source:HGNC Symbol;Acc:HGNC:44395]	2.31479	1.48647	3.14311	1.0979	5.72697	3.96E-06	4.41E-05	4.36082	4.97532	0.416225	-0.384538	-1.86315	-1.34106	0.175715	-0.787505	1.98866	1.51955	1.71658
ENSG00000109182	80157	CWH43	protein_coding	HGNC Symbol	5	cell wall biogenesis 43 C-terminal homolog [Source:HGNC Symbol;Acc:HGNC:26133]	2.31419	1.5747	3.05368	2.22937	6.41326	6.35E-07	8.94E-06	5.9717	4.97326	1.29326	1.67088	1.18648	-0.291593	1.85461	0.744019	2.8744	3.48829	3.35901
ENSG00000203867	282996	RBM20	protein_coding	HGNC Symbol	4	RNA binding motif protein 20 [Source:HGNC Symbol;Acc:HGNC:27424]	2.31254	1.15894	3.46614	0.0573128	4.10815	3.19E-04	1.85E-03	0.293735	4.96756	-0.0729786	0.110788	-3.69965	-2.67986	-2.50501	-0.840944	0.316404	0.995124	0.618907
ENSG00000163576	151651	EFHB	protein_coding	HGNC Symbol	7	EF-hand domain family member B [Source:HGNC Symbol;Acc:HGNC:26330]	2.31084	1.83921	2.78247	5.35828	10.0411	9.78E-11	7.07E-09	14.3589	4.96173	4.53876	4.59081	3.91401	3.08286	4.61759	3.89568	6.37568	6.47285	6.3243
ENSG00000165182	254158	CXorf58	protein_coding	HGNC Symbol	3	chromosome X open reading frame 58 [Source:HGNC Symbol;Acc:HGNC:26356]	2.31074	1.64865	2.97283	0.555485	7.15226	9.30E-08	1.70E-06	7.94526	4.96137	-1.34931	-0.316634	0.7314	0.351614	0.738447	-0.159473	2.19547	2.21752	2.41125
ENSG00000185250	285755	PPIL6	protein_coding	HGNC Symbol	8	peptidylprolyl isomerase like 6 [Source:HGNC Symbol;Acc:HGNC:21557]	2.30867	1.82264	2.7947	6.47496	9.73442	1.92E-10	1.12E-08	13.5657	4.95427	5.06234	5.52438	5.43	4.10535	5.61668	4.99003	7.14284	7.44049	7.46161
ENSG00000262890	NA	AC027281.1	lincRNA	Clone-based (Ensembl) gene	1	novel transcript	2.30621	1.36462	3.2478	-0.52117	5.01934	2.70E-05	2.26E-04	2.56049	4.94582	-0.863883	-1.63029	-0.31718	-1.63804	-1.03788	-0.896439	-0.625715	1.365	1.59431
ENSG00000249481	221409	SPATS1	protein_coding	HGNC Symbol	4	spermatogenesis associated serine rich 1 [Source:HGNC Symbol;Acc:HGNC:22957]	2.30498	1.55844	3.05153	1.17409	6.32738	7.97E-07	1.09E-05	5.88548	4.94162	-0.020984	0.641302	-1.2216	-1.27547	-0.325683	-0.229014	1.78425	2.018	1.8413
ENSG00000145075	NA	CCDC39	processed_transcript	HGNC Symbol	2	coiled-coil domain containing 39 [Source:HGNC Symbol;Acc:HGNC:25244]	2.30311	1.87807	2.72815	5.27132	11.1045	1.03E-11	1.56E-09	16.6261	4.9352	4.57194	4.74871	4.14315	3.39632	4.68424	4.00762	6.41462	6.60741	6.5006
ENSG00000112333	7101	NR2E1	protein_coding	HGNC Symbol	4	nuclear receptor subfamily 2 group E member 1 [Source:HGNC Symbol;Acc:HGNC:7973]	2.29619	1.20972	3.38266	-0.586947	4.33113	1.75E-04	1.12E-03	0.852015	4.91158	-1.34931	-0.782297	-4.92204	-2.67986	-1.83758	-0.840944	-0.501535	0.25376	0.547472
ENSG00000274698	NA	AC099521.1	lincRNA	Clone-based (Ensembl) gene	1	novel transcript	2.29468	1.10617	3.48318	-0.874389	3.95669	4.78E-04	2.60E-03	-0.0781851	4.90644	-0.95852	-1.26772	-1.01515	-2.67986	-0.442722	-2.66197	1.23394	0.231564	0.953326
ENSG00000139973	83851	SYT16	protein_coding	HGNC Symbol	7	synaptotagmin 16 [Source:HGNC Symbol;Acc:HGNC:23142]	2.2933	0.858992	3.7276	-1.40361	3.27665	2.82E-03	1.13E-02	-1.60566	4.90175	-0.775074	-0.82884	-1.14945	-3.06689	-1.1662	-6.56886	0.136956	-0.0654173	-0.535421
ENSG00000092850	27285	TEKT2	protein_coding	HGNC Symbol	3	tektin 2 [Source:HGNC Symbol;Acc:HGNC:11725]	2.28672	1.85777	2.71567	6.68013	10.9249	1.49E-11	2.01E-09	16.1619	4.87947	5.3019	5.34731	5.34513	4.48238	5.79204	4.89005	7.16907	7.32322	7.65063
ENSG00000114455	11148	HHLA2	protein_coding	HGNC Symbol	11	HERV-H LTR-associating 2 [Source:HGNC Symbol;Acc:HGNC:4905]	2.28663	1.62279	2.95047	4.64752	7.05902	1.18E-07	2.10E-06	7.32699	4.87915	3.51529	4.09607	3.26943	1.90863	3.32192	2.54227	5.38363	5.45725	5.23404
ENSG00000170959	341019	DCDC1	protein_coding	HGNC Symbol	11	doublecortin domain containing 1 [Source:HGNC Symbol;Acc:HGNC:20625]	2.2853	1.72999	2.8406	2.95267	8.43381	3.88E-09	1.10E-07	10.9216	4.87464	2.01992	1.83661	1.76446	1.22703	2.69524	1.86993	3.64086	4.26131	4.2434
ENSG00000250790	NA	AC127070.2	lincRNA	Clone-based (Ensembl) gene	1	novel transcript	2.27948	1.7986	2.76036	2.87083	9.71426	2.01E-10	1.16E-08	13.8569	4.85503	2.26475	2.54192	2.14045	1.26058	2.4382	1.95861	3.81219	4.42918	4.43865
ENSG00000137707	54766	BTG4	protein_coding	HGNC Symbol	3	BTG anti-proliferation factor 4 [Source:HGNC Symbol;Acc:HGNC:13862]	2.27931	1.60302	2.9556	2.28894	6.90689	1.75E-07	2.93E-06	7.2355	4.85445	1.97582	1.39524	0.944206	-0.392287	1.95828	1.05319	3.39141	3.37895	3.44407
ENSG00000162543	127733	UBXN10	protein_coding	HGNC Symbol	1	UBX domain protein 10 [Source:HGNC Symbol;Acc:HGNC:26354]	2.27925	1.83192	2.72658	7.422	10.4418	4.12E-11	4.00E-09	15.0584	4.85425	6.47328	6.60743	6.01582	5.1586	6.55489	5.96276	8.41533	8.38952	8.37898
ENSG00000176029	56673	C11orf16	protein_coding	HGNC Symbol	6	chromosome 11 open reading frame 16 [Source:HGNC Symbol;Acc:HGNC:1169]	2.27815	1.8029	2.7534	5.19511	9.82359	1.58E-10	9.68E-09	13.9076	4.85056	3.26867	3.23619	2.93801	3.97498	4.94426	4.12723	5.66612	6.18124	6.05904
ENSG00000165959	79789	CLMN	protein_coding	HGNC Symbol	9	calmin [Source:HGNC Symbol;Acc:HGNC:19972]	2.27688	1.94499	2.60876	4.80595	14.0593	3.87E-14	3.34E-11	22.2929	4.84627	4.06046	3.97936	4.18037	3.32939	4.34343	3.72231	5.85075	6.24842	6.22706
ENSG00000258551	NA	AC104035.1	lincRNA	Clone-based (Ensembl) gene	2	novel transcript	2.27644	0.747393	3.80548	-1.70218	3.05104	4.98E-03	1.78E-02	-2.10567	4.8448	-1.55576	-3.58965	-4.18508	-3.3079	-1.63827	-1.1426	-0.387203	-0.150306	-0.204215
ENSG00000205838	153657	TTC23L	protein_coding	HGNC Symbol	9	tetratricopeptide repeat domain 23 like [Source:HGNC Symbol;Acc:HGNC:26355]	2.27164	1.76005	2.78322	2.7847	9.09988	8.10E-10	3.15E-08	12.5213	4.82871	1.19776	1.66249	0.7314	1.00746	2.4382	1.77543	3.60332	3.70315	3.8569
ENSG00000179813	144809	FAM216B	protein_coding	HGNC Symbol	2	family with sequence similarity 216 member B [Source:HGNC Symbol;Acc:HGNC:26883]	2.27025	1.78381	2.7567	7.87303	9.56428	2.81E-10	1.43E-08	13.088	4.82407	6.78557	6.81655	6.20143	5.56275	6.76989	6.09758	8.72597	8.58594	8.61293
ENSG00000197057	401124	DTHD1	protein_coding	HGNC Symbol	6	death domain containing 1 [Source:HGNC Symbol;Acc:HGNC:37261]	2.2699	1.7806	2.75921	4.78528	9.50687	3.20E-10	1.57E-08	13.25	4.82291	3.83568	3.74723	3.17071	2.61422	3.55601	3.13331	5.49078	5.71444	5.50072
ENSG00000159713	51673	TPPP3	protein_coding	HGNC Symbol	5	tubulin polymerization promoting protein family member 3 [Source:HGNC Symbol;Acc:HGNC:24162]	2.26943	1.78369	2.75517	9.31936	9.57472	2.75E-10	1.41E-08	13.0599	4.82133	7.64825	8.23447	7.8978	6.69351	8.46785	7.54967	9.962	9.94758	10.0748
ENSG00000112183	221662	RBM24	protein_coding	HGNC Symbol	8	RNA binding motif protein 24 [Source:HGNC Symbol;Acc:HGNC:21539]	2.26698	1.68713	2.84682	2.92492	8.01205	1.08E-08	2.68E-07	9.92079	4.81313	1.68631	1.93042	1.64781	0.616377	2.76728	1.81051	3.93129	3.95927	4.06944
ENSG00000173467	155465	AGR3	protein_coding	HGNC Symbol	4	anterior gradient 3, protein disulphide isomerase family member [Source:HGNC Symbol;Acc:HGNC:24167]	2.26693	1.86234	2.67152	7.49006	11.4825	4.77E-12	9.14E-10	17.2409	4.81298	6.36203	6.6449	6.2313	5.64445	6.91148	6.33181	8.49936	8.60792	8.65862
ENSG00000123977	164781	DAW1	protein_coding	HGNC Symbol	5	dynein assembly factor with WD repeats 1 [Source:HGNC Symbol;Acc:HGNC:26383]	2.26618	1.83257	2.69979	5.94434	10.7105	2.33E-11	2.68E-09	15.785	4.81048	4.73485	4.69215	4.13053	3.48179	4.86337	4.29455	6.59062	6.53761	6.70257
ENSG00000198553	283518	KCNRG	protein_coding	HGNC Symbol	2	potassium channel regulator [Source:HGNC Symbol;Acc:HGNC:18893]	2.26447	1.76982	2.75913	3.79989	9.38164	4.25E-10	1.96E-08	13.0331	4.8048	2.8224	2.95638	2.53465	2.00416	3.24831	2.94486	5.07504	4.85832	5.15934
ENSG00000156968	255027	MPV17L	protein_coding	HGNC Symbol	3	MPV17 mitochondrial inner membrane protein like [Source:HGNC Symbol;Acc:HGNC:26827]	2.2631	1.81773	2.70846	4.56969	10.4135	4.38E-11	4.12E-09	15.2512	4.80021	4.06948	4.0324	4.58112	2.63994	3.0093	2.50528	5.6657	5.65418	5.64972
ENSG00000228741	NA	AL445985.1	lincRNA	Clone-based (Ensembl) gene	1	novel transcript	2.26122	1.52467	2.99776	1.02803	6.29148	8.76E-07	1.18E-05	5.7822	4.79396	-0.0729786	0.771804	0.45878	-1.0949	0.645935	-0.735974	2.09084	2.11212	2.29829
ENSG00000171931	10517	FBXW10	protein_coding	HGNC Symbol	5	F-box and WD repeat domain containing 10 [Source:HGNC Symbol;Acc:HGNC:1211]	2.25786	1.38272	3.133	0.585038	5.28728	1.30E-05	1.21E-04	3.2433	4.78282	0.235653	-0.693488	-0.484637	-2.12347	-0.864549	-1.52447	0.058423	1.19188	1.66351
ENSG00000169213	5865	RAB3B	protein_coding	HGNC Symbol	1	RAB3B, member RAS oncogene family [Source:HGNC Symbol;Acc:HGNC:9778]	2.25633	1.31996	3.1927	-1.32744	4.93817	3.37E-05	2.73E-04	2.32986	4.77775	-2.59324	-0.530758	-4.18508	-1.55787	-2.34454	-1.71088	-1.12417	0.162852	0.44112
ENSG00000173627	403314	APOBEC4	protein_coding	HGNC Symbol	2	apolipoprotein B mRNA editing enzyme catalytic polypeptide like 4 [Source:HGNC Symbol;Acc:HGNC:32152]	2.25465	1.78989	2.7194	5.16784	9.94182	1.22E-10	8.10E-09	14.1449	4.77217	4.56451	4.29638	4.09012	2.78534	4.46349	4.0486	6.20931	6.21769	6.36174
ENSG00000047597	7504	XK	protein_coding	HGNC Symbol	1	X-linked Kx blood group [Source:HGNC Symbol;Acc:HGNC:12811]	2.25353	0.643445	3.86361	-1.06925	2.86831	7.80E-03	2.56E-02	-2.49873	4.76847	-2.93427	-1.55012	-2.60011	-3.06689	-1.46319	-2.86842	-0.562289	0.318369	-0.504724
ENSG00000187905	400891	LRRC74B	protein_coding	HGNC Symbol	4	leucine rich repeat containing 74B [Source:HGNC Symbol;Acc:HGNC:34301]	2.25309	1.51524	2.99094	1.63493	6.25779	9.58E-07	1.28E-05	5.62031	4.76701	-0.36543	0.905759	0.338485	0.716489	1.23408	1.03847	1.93473	2.80718	3.27967
ENSG00000269473	NA	AC012313.8	lincRNA	Clone-based (Ensembl) gene	1	novel transcript	2.24909	1.63428	2.86391	1.45347	7.49683	3.88E-08	7.94E-07	8.78536	4.75385	0.170064	-0.530758	-0.203224	0.953772	0.25302	1.16585	2.27576	2.73801	2.59253
ENSG00000197168	341676	NEK5	protein_coding	HGNC Symbol	7	NIMA related kinase 5 [Source:HGNC Symbol;Acc:HGNC:7748]	2.24189	1.74546	2.73832	4.99017	9.2548	5.68E-10	2.44E-08	12.5972	4.73017	4.20255	4.45535	4.01361	2.92092	4.29399	3.77654	5.71534	6.20813	6.23362
ENSG00000231683	NA	AL033397.1	lincRNA	Clone-based (Ensembl) gene	7	novel transcript	2.24049	0.993131	3.48784	-0.810584	3.68099	9.93E-04	4.75E-03	-0.715725	4.72556	-3.14072	-3.05914	-1.64902	-3.95997	0.0657419	-0.735974	0.970014	-0.0654173	0.3263
ENSG00000236164	NA	AL161618.1	lincRNA	Clone-based (Ensembl) gene	1	novel transcript	2.23675	1.60077	2.87273	2.0127	7.20753	8.07E-08	1.51E-06	8.05591	4.71336	1.24099	1.50252	0.805878	-0.658802	0.607203	0.37365	2.81294	2.94314	2.77561
ENSG00000177875	387856	CCDC184	protein_coding	HGNC Symbol	1	coiled-coil domain containing 184 [Source:HGNC Symbol;Acc:HGNC:33749]	2.22861	1.53173	2.92549	-0.368266	6.55371	4.39E-07	6.50E-06	6.44158	4.68682	-1.63171	-0.876934	-1.14945	-0.790047	-0.363651	-0.193825	1.329	1.18034	1.69029
ENSG00000008226	9940	DLEC1	protein_coding	HGNC Symbol	7	DLEC1, cilia and flagella associated protein [Source:HGNC Symbol;Acc:HGNC:2899]	2.22793	1.61654	2.83931	3.00935	7.46787	4.17E-08	8.45E-07	8.57928	4.6846	1.63051	2.1443	1.94832	0.840003	2.49234	1.332	3.46556	4.07598	3.91055
ENSG00000159239	NA	AC005041.1	protein_coding	Clone-based (Ensembl) gene	1	novel transcript	2.22543	1.55279	2.89806	1.32123	6.78026	2.43E-07	3.92E-06	7.02169	4.67649	0.358509	0.0348388	-0.834579	-0.0530814	0.969773	-0.686221	1.96733	1.83136	2.47038
ENSG00000204323	643008	SMIM5	protein_coding	HGNC Symbol	3	small integral membrane protein 5 [Source:HGNC Symbol;Acc:HGNC:40030]	2.22313	1.48527	2.96099	1.7007	6.17452	1.20E-06	1.56E-05	5.44979	4.66906	0.358509	-0.0453315	0.750383	-0.790047	1.54196	0.145381	2.27142	2.19475	2.86647
ENSG00000179133	256815	C10orf67	protein_coding	HGNC Symbol	5	chromosome 10 open reading frame 67 [Source:HGNC Symbol;Acc:HGNC:28716]	2.22219	1.80573	2.63865	2.95056	10.935	1.46E-11	1.99E-09	16.4876	4.66601	1.52952	2.28208	1.90662	1.29337	2.01856	1.49183	3.78653	3.80248	4.1306
ENSG00000184500	5627	PROS1	protein_coding	HGNC Symbol	12	protein S [Source:HGNC Symbol;Acc:HGNC:9456]	2.22131	1.66973	2.77288	5.72202	8.25308	6.00E-09	1.62E-07	10.1715	4.66316	4.95122	4.81549	4.54896	3.1015	4.42643	3.87925	6.37669	6.40537	6.54025
ENSG00000178796	284485	RIIAD1	protein_coding	HGNC Symbol	6	regulatory subunit of type II PKA R-subunit (RIIa) domain containing 1 [Source:HGNC Symbol;Acc:HGNC:26686]	2.21902	1.67987	2.75818	4.40215	8.43448	3.87E-09	1.10E-07	10.7751	4.65578	3.13755	3.66354	2.66542	2.06872	3.79231	2.89262	5.35414	5.17271	5.27498
ENSG00000103021	29070	CCDC113	protein_coding	HGNC Symbol	6	coiled-coil domain containing 113 [Source:HGNC Symbol;Acc:HGNC:25002]	2.21865	1.79546	2.64184	7.38375	10.7439	2.17E-11	2.58E-09	15.7112	4.65458	6.23549	6.21358	5.91742	5.74813	6.59627	5.90965	8.3138	8.35464	8.26078
ENSG00000179902	127003	C1orf194	protein_coding	HGNC Symbol	6	chromosome 1 open reading frame 194 [Source:HGNC Symbol;Acc:HGNC:32331]	2.21409	1.75681	2.67137	7.73677	9.92255	1.27E-10	8.37E-09	13.8858	4.63987	6.91278	6.95069	6.42318	5.74121	7.20022	6.58485	8.95008	8.76823	8.88286
ENSG00000136918	401551	WDR38	protein_coding	HGNC Symbol	3	WD repeat domain 38 [Source:HGNC Symbol;Acc:HGNC:23745]	2.21324	1.56803	2.85845	3.44148	7.02974	1.27E-07	2.23E-06	7.41906	4.63715	2.28037	2.48121	2.27763	1.2383	2.55474	1.55526	3.84911	4.16505	4.3915
ENSG00000155093	5799	PTPRN2	protein_coding	HGNC Symbol	6	protein tyrosine phosphatase, receptor type N2 [Source:HGNC Symbol;Acc:HGNC:9677]	2.21297	1.74706	2.67887	2.49527	9.73393	1.93E-10	1.12E-08	13.9562	4.63627	1.02302	1.17706	1.55369	0.633553	1.47899	0.688523	3.48257	3.11667	3.35692
ENSG00000215475	283514	SIAH3	protein_coding	HGNC Symbol	1	siah E3 ubiquitin protein ligase family member 3 [Source:HGNC Symbol;Acc:HGNC:30553]	2.21131	1.22868	3.19394	-0.224269	4.6118	8.18E-05	5.84E-04	1.53627	4.63095	-0.95852	-1.9016	-1.08074	-1.63804	-1.94861	-0.591584	0.811441	0.687943	1.09033
ENSG00000172955	130	ADH6	protein_coding	HGNC Symbol	8	alcohol dehydrogenase 6 (class V) [Source:HGNC Symbol;Acc:HGNC:255]	2.21052	1.70313	2.71792	3.6725	8.92816	1.21E-09	4.29E-08	12.031	4.62843	1.95	2.28755	1.8896	1.24948	3.26396	3.29996	4.23673	4.58392	4.69567
ENSG00000118997	56171	DNAH7	protein_coding	HGNC Symbol	8	dynein axonemal heavy chain 7 [Source:HGNC Symbol;Acc:HGNC:18661]	2.20444	1.76522	2.64366	3.74395	10.2855	5.76E-11	4.78E-09	15.0489	4.60896	3.13182	2.8716	2.85713	1.76015	3.31292	2.49991	4.54376	5.01353	4.92366
ENSG00000182329	100652824	KIAA2012	protein_coding	HGNC Symbol	4	KIAA2012 [Source:HGNC Symbol;Acc:HGNC:51250]	2.20407	1.72136	2.68677	4.20938	9.35741	4.49E-10	2.06E-08	12.9522	4.60776	3.0881	3.45596	3.17071	2.32279	3.39763	2.62835	4.81555	5.11478	5.33348
ENSG00000163879	7802	DNALI1	protein_coding	HGNC Symbol	6	dynein axonemal light intermediate chain 1 [Source:HGNC Symbol;Acc:HGNC:14353]	2.20225	1.74487	2.65963	8.47897	9.86733	1.43E-10	9.07E-09	13.745	4.60195	7.50846	7.71267	7.30527	6.00931	7.43172	6.6242	9.30613	9.15796	9.33827
ENSG00000140527	56964	WDR93	protein_coding	HGNC Symbol	5	WD repeat domain 93 [Source:HGNC Symbol;Acc:HGNC:26924]	2.20004	1.7066	2.69347	4.41292	9.13723	7.44E-10	2.97E-08	12.4325	4.59491	3.52188	3.19316	2.58311	2.26885	3.75957	3.14366	5.02751	5.31606	5.30127
ENSG00000183690	80258	EFHC2	protein_coding	HGNC Symbol	2	EF-hand domain containing 2 [Source:HGNC Symbol;Acc:HGNC:26233]	2.19907	1.73037	2.66776	5.74884	9.61524	2.51E-10	1.30E-08	13.3802	4.59182	4.77585	4.98147	4.1663	3.44091	4.71758	4.00762	6.59671	6.44509	6.5583
ENSG00000050438	9498	SLC4A8	protein_coding	HGNC Symbol	18	solute carrier family 4 member 8 [Source:HGNC Symbol;Acc:HGNC:11034]	2.19793	1.75226	2.6436	2.0345	10.1068	8.48E-11	6.40E-09	14.7592	4.58821	0.751294	1.74425	1.08545	0.92616	1.93501	1.65514	3.14767	3.53662	3.70103
ENSG00000169220	10636	RGS14	protein_coding	HGNC Symbol	13	regulator of G protein signaling 14 [Source:HGNC Symbol;Acc:HGNC:9996]	2.19553	1.27546	3.11561	-0.297207	4.89023	3.84E-05	3.05E-04	2.24131	4.58059	-1.4149	-0.693488	-0.725645	-1.27547	-1.23492	-2.66197	0.750301	0.955047	0.632779
ENSG00000162598	127795	C1orf87	protein_coding	HGNC Symbol	5	chromosome 1 open reading frame 87 [Source:HGNC Symbol;Acc:HGNC:28547]	2.19262	1.75064	2.6346	4.96328	10.1665	7.45E-11	5.87E-09	14.671	4.57135	3.98141	4.42839	3.92031	3.13203	4.28635	3.22718	5.64695	6.05934	5.97884
ENSG00000188523	389799	CFAP77	protein_coding	HGNC Symbol	3	cilia and flagella associated protein 77 [Source:HGNC Symbol;Acc:HGNC:33776]	2.19213	1.62097	2.7633	2.52179	7.86535	1.55E-08	3.60E-07	9.60815	4.56981	1.02302	1.61111	1.18648	0.732519	2.22451	1.43676	3.097	3.58338	3.66267
ENSG00000114204	5276	SERPINI2	protein_coding	HGNC Symbol	9	serpin family I member 2 [Source:HGNC Symbol;Acc:HGNC:8945]	2.19145	1.36224	3.02067	-0.132782	5.41599	9.19E-06	8.99E-05	3.57065	4.56766	-0.398219	-0.737209	-2.11469	-1.63804	-0.81111	-1.35941	0.475981	0.767232	1.31344
ENSG00000150773	120379	PIH1D2	protein_coding	HGNC Symbol	8	PIH1 domain containing 2 [Source:HGNC Symbol;Acc:HGNC:25210]	2.19122	1.79613	2.58632	5.32228	11.3657	6.04E-12	1.04E-09	17.1766	4.56692	4.43205	4.58416	3.87994	3.66208	4.42364	3.96932	6.14929	6.27647	6.42564
ENSG00000222987	NA	RN7SKP68	misc_RNA	HGNC Symbol	1	RNA, 7SK small nuclear pseudogene 68 [Source:HGNC Symbol;Acc:HGNC:45792]	2.19115	1.28615	3.09616	-0.753485	4.96176	3.16E-05	2.58E-04	2.42128	4.56671	-1.48361	-2.00469	-3.04757	-0.985967	-0.442722	-1.01428	0.563888	1.03412	0.547472
ENSG00000238837	NA	LINC02031	lincRNA	HGNC Symbol	1	long intergenic non-protein coding RNA 2031 [Source:HGNC Symbol;Acc:HGNC:52865]	2.19078	1.43765	2.94391	1.26112	5.96129	2.11E-06	2.57E-05	4.92186	4.56552	0.852324	0.379974	0.313174	-0.463546	0.484346	-0.686221	2.33942	2.46113	2.10284
ENSG00000141665	201456	FBXO15	protein_coding	HGNC Symbol	14	F-box protein 15 [Source:HGNC Symbol;Acc:HGNC:13617]	2.18882	1.5664	2.81124	2.54589	7.20672	8.09E-08	1.51E-06	7.99856	4.55932	1.1072	1.76006	0.893875	0.198457	1.6602	1.21904	3.12376	3.21044	3.47713
ENSG00000170703	284076	TTLL6	protein_coding	HGNC Symbol	9	tubulin tyrosine ligase like 6 [Source:HGNC Symbol;Acc:HGNC:26664]	2.18853	1.17231	3.20476	0.764912	4.41343	1.40E-04	9.24E-04	0.985682	4.55842	0.959737	-0.530758	-1.14945	-3.06689	-0.325683	-0.229014	2.0559	1.22596	1.52161
ENSG00000178125	286187	PPP1R42	protein_coding	HGNC Symbol	13	protein phosphatase 1 regulatory subunit 42 [Source:HGNC Symbol;Acc:HGNC:33732]	2.18758	1.68836	2.68679	4.9472	8.9802	1.07E-09	3.89E-08	11.9822	4.5554	3.79092	4.21268	3.63383	2.61422	4.4292	3.69909	5.83648	5.83803	5.99201
ENSG00000240204	100287482	SMKR1	protein_coding	HGNC Symbol	2	small lysine rich protein 1 [Source:HGNC Symbol;Acc:HGNC:43561]	2.18535	1.31178	3.05892	-0.20886	5.12667	2.02E-05	1.77E-04	2.83819	4.54836	-1.63171	-1.40203	-1.01515	-1.55787	-0.21743	-1.71088	0.229469	1.09685	0.908414
ENSG00000166313	322	APBB1	protein_coding	HGNC Symbol	24	amyloid beta precursor protein binding family B member 1 [Source:HGNC Symbol;Acc:HGNC:581]	2.18292	0.657185	3.70866	-0.496976	2.93204	6.68E-03	2.26E-02	-2.37678	4.54073	-3.14072	-1.9016	-1.64902	0.287956	-2.89203	-3.76151	0.775069	-0.757295	0.274148
ENSG00000174844	201625	DNAH12	protein_coding	HGNC Symbol	9	dynein axonemal heavy chain 12 [Source:HGNC Symbol;Acc:HGNC:2943]	2.18244	1.75572	2.60916	6.33078	10.4811	3.79E-11	3.83E-09	15.2186	4.5392	5.601	5.68621	5.05189	4.39065	5.38945	4.85267	7.16351	7.26277	7.39563
ENSG00000101445	26051	PPP1R16B	protein_coding	HGNC Symbol	4	protein phosphatase 1 regulatory subunit 16B [Source:HGNC Symbol;Acc:HGNC:15850]	2.17933	0.689892	3.66877	-2.77327	2.99856	5.67E-03	1.98E-02	-2.26055	4.52944	0.338746	0.206207	-0.779084	-4.4454	-6.59247	-0.954155	1.06346	0.339278	-0.22909
ENSG00000205129	441054	C4orf47	protein_coding	HGNC Symbol	4	chromosome 4 open reading frame 47 [Source:HGNC Symbol;Acc:HGNC:34346]	2.17846	1.77968	2.57724	4.33028	11.1951	8.54E-12	1.32E-09	16.9347	4.52671	3.58824	3.03646	2.87454	2.02384	3.40894	3.27191	4.97102	5.23331	5.26165
ENSG00000091137	5172	SLC26A4	protein_coding	HGNC Symbol	9	solute carrier family 26 member 4 [Source:HGNC Symbol;Acc:HGNC:8818]	2.17299	0.726047	3.61993	0.520911	3.07764	4.66E-03	1.69E-02	-2.50578	4.50956	-1.28657	0.420332	2.50142	0.980866	-0.25262	-0.502775	1.08343	1.97188	3.14338
ENSG00000053524	23101	MCF2L2	protein_coding	HGNC Symbol	14	MCF.2 cell line derived transforming sequence-like 2 [Source:HGNC Symbol;Acc:HGNC:30319]	2.17095	1.57839	2.76351	1.99515	7.50807	3.77E-08	7.75E-07	8.75736	4.50319	0.489754	0.877048	0.76912	0.994224	1.94281	1.3795	2.76119	3.11667	3.52812
ENSG00000132329	10267	RAMP1	protein_coding	HGNC Symbol	4	receptor activity modifying protein 1 [Source:HGNC Symbol;Acc:HGNC:9843]	2.1691	1.15203	3.18617	0.344747	4.37058	1.57E-04	1.02E-03	0.881544	4.49743	-0.466124	0.338455	0.313174	-0.538508	-0.920044	-2.4814	1.17001	1.31309	1.56567
ENSG00000173947	128344	PIFO	protein_coding	HGNC Symbol	4	primary cilia formation [Source:HGNC Symbol;Acc:HGNC:27009]	2.16503	1.73509	2.59497	8.96384	10.3196	5.35E-11	4.64E-09	14.7311	4.48476	7.89614	8.06035	7.53628	6.82548	8.23105	7.54528	9.89429	9.79142	9.85843
ENSG00000245466	NA	AL357153.1	lincRNA	Clone-based (Ensembl) gene	1	novel transcript	2.16452	1.57616	2.75288	1.78812	7.53925	3.49E-08	7.23E-07	8.86968	4.48316	1.74004	1.53044	0.7314	-0.83659	0.702151	0.744019	2.90558	2.96349	2.86647
ENSG00000138400	130752	MDH1B	protein_coding	HGNC Symbol	6	malate dehydrogenase 1B [Source:HGNC Symbol;Acc:HGNC:17836]	2.16179	1.69681	2.62678	5.61215	9.52762	3.06E-10	1.52E-08	13.1847	4.47471	4.49255	4.88563	4.23699	3.38369	4.76783	4.06322	6.51499	6.40133	6.46494
ENSG00000186952	642987	TMEM232	protein_coding	HGNC Symbol	13	transmembrane protein 232 [Source:HGNC Symbol;Acc:HGNC:37270]	2.15999	1.65361	2.66638	5.08331	8.74146	1.87E-09	5.99E-08	11.4081	4.46913	3.8392	4.29095	3.35563	3.10458	4.40683	3.82881	5.93283	5.86937	6.05647
ENSG00000155026	222967	RSPH10B	protein_coding	HGNC Symbol	10	radial spoke head 10 homolog B [Source:HGNC Symbol;Acc:HGNC:27362]	2.15883	1.44289	2.87477	0.547291	6.17951	1.18E-06	1.54E-05	5.50373	4.46554	-0.501313	0.00860728	0.387813	-1.34106	0.626699	-0.340046	1.16065	1.97188	2.11277
ENSG00000230873	401236	STMND1	protein_coding	HGNC Symbol	3	stathmin domain containing 1 [Source:HGNC Symbol;Acc:HGNC:44668]	2.15653	1.49633	2.81673	2.10201	6.69407	3.04E-07	4.69E-06	6.71131	4.45841	0.90703	1.31189	1.34474	-0.13797	1.52127	1.00856	2.86	2.85515	3.44604
ENSG00000172361	220136	CFAP53	protein_coding	HGNC Symbol	1	cilia and flagella associated protein 53 [Source:HGNC Symbol;Acc:HGNC:26530]	2.15375	1.77717	2.53032	6.21167	11.7207	2.97E-12	7.06E-10	17.8158	4.44982	5.1293	5.2499	4.89973	4.4305	5.5474	4.94536	6.93653	7.09944	7.31135
ENSG00000260057	NA	LINC01571	lincRNA	HGNC Symbol	2	long intergenic non-protein coding RNA 1571 [Source:HGNC Symbol;Acc:HGNC:51384]	2.15167	1.36727	2.93607	0.956803	5.62147	5.27E-06	5.64E-05	4.01834	4.44343	-0.574376	0.379974	-1.75212	0.00085745	1.78691	1.06776	2.42407	2.28373	2.45094
ENSG00000072952	10335	MRVI1	protein_coding	HGNC Symbol	17	murine retrovirus integration site 1 homolog [Source:HGNC Symbol;Acc:HGNC:7237]	2.15118	1.46346	2.8389	1.66975	6.41028	6.40E-07	9.00E-06	6.07182	4.4419	0.879936	1.32257	0.893875	-1.0949	-0.325683	-0.265084	2.54421	2.39276	2.23148
ENSG00000162148	220004	PPP1R32	protein_coding	HGNC Symbol	6	protein phosphatase 1 regulatory subunit 32 [Source:HGNC Symbol;Acc:HGNC:28869]	2.14853	1.53682	2.76024	1.58667	7.19789	8.27E-08	1.53E-06	8.0462	4.43376	0.866196	0.724239	0.338485	-0.427477	1.36753	-0.0931309	2.43188	2.22877	2.88687
ENSG00000131044	164395	TTLL9	protein_coding	HGNC Symbol	13	tubulin tyrosine ligase like 9 [Source:HGNC Symbol;Acc:HGNC:16118]	2.14615	1.64884	2.64346	4.38536	8.84387	1.47E-09	4.98E-08	11.7358	4.42644	3.69314	3.39651	3.31477	1.88731	3.48835	3.22718	5.2049	5.22491	5.39684
ENSG00000231768	NA	LINC01354	lincRNA	HGNC Symbol	2	long intergenic non-protein coding RNA 1354 [Source:HGNC Symbol;Acc:HGNC:50581]	2.14552	1.20584	3.08519	0.662825	4.67912	6.81E-05	4.99E-04	1.63711	4.4245	0.434961	-0.384538	-0.952416	-0.985967	0.547082	-0.954155	1.99921	1.40521	1.91694
ENSG00000157423	54768	HYDIN	protein_coding	HGNC Symbol	23	HYDIN, axonemal central pair apparatus protein [Source:HGNC Symbol;Acc:HGNC:19368]	2.14363	1.73273	2.55454	4.50755	10.691	2.43E-11	2.77E-09	15.8223	4.41874	4.1239	3.6122	3.78647	2.77377	3.88225	3.62219	5.46817	5.83067	5.77853
ENSG00000141576	114804	RNF157	protein_coding	HGNC Symbol	10	ring finger protein 157 [Source:HGNC Symbol;Acc:HGNC:29402]	2.14152	1.14657	3.13647	-1.27835	4.41094	1.41E-04	9.29E-04	1.04319	4.41227	-1.98318	-2.85269	-2.60011	-1.90935	-2.06891	-1.61467	-0.359981	-0.271868	0.3263
ENSG00000246526	NA	LINC002481	lincRNA	HGNC Symbol	1	long intergenic non-protein coding RNA 2481 [Source:HGNC Symbol;Acc:HGNC:27958]	2.14028	1.16155	3.11901	-0.0502634	4.48146	1.16E-04	7.94E-04	1.17476	4.40848	-1.11324	0.00860728	-1.55281	-1.72293	-0.022614	-0.787505	0.520604	1.15698	1.56567
ENSG00000203963	400757	C1orf141	protein_coding	HGNC Symbol	8	chromosome 1 open reading frame 141 [Source:HGNC Symbol;Acc:HGNC:32044]	2.1398	1.61933	2.66027	4.07471	8.42534	3.96E-09	1.12E-07	10.7905	4.40701	2.85058	3.02996	2.70974	1.59462	3.54324	2.8553	4.88688	4.92985	4.88216
ENSG00000215217	134121	C5orf49	protein_coding	HGNC Symbol	2	chromosome 5 open reading frame 49 [Source:HGNC Symbol;Acc:HGNC:27028]	2.13816	1.65146	2.62486	4.12828	9.00312	1.01E-09	3.72E-08	12.1264	4.40201	3.22358	3.38381	3.14225	2.0368	3.38338	3.07319	5.09914	5.27799	5.09566
ENSG00000112530	135138	PACRG	protein_coding	HGNC Symbol	11	parkin coregulated [Source:HGNC Symbol;Acc:HGNC:19152]	2.13784	1.66832	2.60735	5.73919	9.33121	4.77E-10	2.14E-08	12.7149	4.40102	4.60644	4.62143	4.33299	3.71144	4.9939	4.45558	6.57263	6.62108	6.55989
ENSG00000150873	130813	C2orf50	protein_coding	HGNC Symbol	2	chromosome 2 open reading frame 50 [Source:HGNC Symbol;Acc:HGNC:26324]	2.13777	1.24912	3.02642	0.178578	4.92994	3.44E-05	2.78E-04	2.33637	4.40082	-0.466124	-1.63029	-0.952416	-2.86044	0.0940309	-0.954155	1.21596	0.736037	1.16859
ENSG00000198520	339541	ARMH1	protein_coding	HGNC Symbol	21	armadillo-like helical domain containing 1 [Source:HGNC Symbol;Acc:HGNC:34345]	2.13668	1.45354	2.81982	2.59106	6.40974	6.41E-07	9.00E-06	5.90525	4.39748	0.985386	1.85881	1.58575	0.980866	2.32937	1.02359	3.35901	3.51381	3.66941
ENSG00000222046	149069	DCDC2B	protein_coding	HGNC Symbol	2	doublecortin domain containing 2B [Source:HGNC Symbol;Acc:HGNC:32576]	2.13503	1.57955	2.6905	3.48446	7.87678	1.50E-08	3.53E-07	9.54306	4.39245	2.5533	2.60456	1.6579	1.35679	2.64354	2.01985	3.97336	4.06661	4.4967
ENSG00000186329	389177	TMEM212	protein_coding	HGNC Symbol	5	transmembrane protein 212 [Source:HGNC Symbol;Acc:HGNC:34295]	2.13454	1.65195	2.61712	4.82088	9.06449	8.79E-10	3.35E-08	12.1849	4.39096	4.26932	3.76692	3.62357	3.05126	4.29551	3.37804	5.62072	5.72242	5.98595
ENSG00000003096	90293	KLHL13	protein_coding	HGNC Symbol	9	kelch like family member 13 [Source:HGNC Symbol;Acc:HGNC:22931]	2.1342	1.64982	2.61858	4.17301	9.02943	9.54E-10	3.55E-08	12.2455	4.38994	3.14326	3.0812	2.29713	2.03033	3.07109	2.19601	4.82744	4.76868	4.68323
ENSG00000165807	145376	PPP1R36	protein_coding	HGNC Symbol	6	protein phosphatase 1 regulatory subunit 36 [Source:HGNC Symbol;Acc:HGNC:20097]	2.13267	1.64506	2.62029	4.38583	8.9631	1.11E-09	4.01E-08	12.0514	4.38529	3.27648	3.37099	3.06853	2.0813	3.33086	2.50528	5.27169	4.73357	5.24085
ENSG00000105519	828	CAPS	protein_coding	HGNC Symbol	7	calcyphosine [Source:HGNC Symbol;Acc:HGNC:1487]	2.13176	1.56435	2.69917	6.26755	7.6994	2.34E-08	5.06E-07	8.724	4.38252	4.74802	5.65537	5.00524	3.84093	5.37943	4.60294	7.19525	6.87799	7.02633
ENSG00000157330	93190	C1orf158	protein_coding	HGNC Symbol	3	chromosome 1 open reading frame 158 [Source:HGNC Symbol;Acc:HGNC:28567]	2.1267	1.69512	2.55829	6.0708	10.0985	8.63E-11	6.47E-09	14.4058	4.36719	5.0929	5.13183	4.83674	4.17005	5.49996	4.6351	6.89423	6.94496	7.07509
ENSG00000103740	23205	ACSBG1	protein_coding	HGNC Symbol	14	acyl-CoA synthetase bubblegum family member 1 [Source:HGNC Symbol;Acc:HGNC:29567]	2.12624	1.01743	3.23504	0.44271	3.92978	5.14E-04	2.75E-03	-0.258106	4.36577	-1.71188	-0.0730765	-0.725645	-1.55787	1.07287	-0.638127	1.08343	1.35476	1.76777
ENSG00000007174	1770	DNAH9	protein_coding	HGNC Symbol	15	dynein axonemal heavy chain 9 [Source:HGNC Symbol;Acc:HGNC:2953]	2.12622	1.60701	2.64543	4.18166	8.39228	4.29E-09	1.20E-07	10.6329	4.36572	3.61314	3.4116	3.61841	1.97077	3.94959	3.39836	4.73657	5.40924	5.65057
ENSG00000171517	23566	LPAR3	protein_coding	HGNC Symbol	3	lysophosphatidic acid receptor 3 [Source:HGNC Symbol;Acc:HGNC:14298]	2.12453	1.48102	2.76804	2.00543	6.76579	2.52E-07	4.05E-06	6.96902	4.3606	0.489754	1.24605	0.234462	-0.61758	-0.325683	0.688523	2.43188	2.34187	2.49338
ENSG00000264790	NA	AC021382.1	lincRNA	Clone-based (Ensembl) gene	1	novel transcript	2.12363	0.824728	3.42254	-0.632351	3.35053	2.34E-03	9.64E-03	-1.49839	4.3579	-1.34931	-1.40203	-2.80656	-1.21274	-1.94861	-1.92501	0.686454	0.720183	-0.0411568
ENSG00000204616	11074	TRIM31	protein_coding	HGNC Symbol	7	tripartite motif containing 31 [Source:HGNC Symbol;Acc:HGNC:16289]	2.12226	1.52793	2.71659	3.5649	7.31782	6.10E-08	1.18E-06	7.90107	4.35374	4.0453	4.11464	5.65633	2.45909	3.47496	2.8595	5.25583	5.60053	6.13442
ENSG00000163075	200373	CFAP221	protein_coding	HGNC Symbol	17	cilia and flagella associated protein 221 [Source:HGNC Symbol;Acc:HGNC:33720]	2.12191	1.66342	2.58039	6.06803	9.48446	3.37E-10	1.62E-08	13.0288	4.35269	5.26834	5.1265	4.78819	3.90067	5.45704	4.52587	6.82401	6.90695	6.99025
ENSG00000183914	146754	DNAH2	protein_coding	HGNC Symbol	6	dynein axonemal heavy chain 2 [Source:HGNC Symbol;Acc:HGNC:2948]	2.1211	1.59595	2.64625	2.98175	8.2773	5.66E-09	1.54E-07	10.5188	4.35025	2.00746	2.43272	2.61453	1.27159	2.79339	1.84476	3.51234	4.31111	4.38536
ENSG00000078900	7161	TP73	protein_coding	HGNC Symbol	14	tumor protein p73 [Source:HGNC Symbol;Acc:HGNC:12003]	2.11896	1.28625	2.95168	0.73576	5.21481	1.59E-05	1.44E-04	3.03868	4.34381	-0.651338	-1.55012	-0.278186	-0.167414	-0.483945	-0.37904	1.27793	1.03412	2.04176
ENSG00000135587	6610	SMPD2	protein_coding	HGNC Symbol	3	sphingomyelin phosphodiesterase 2 [Source:HGNC Symbol;Acc:HGNC:11121]	2.11773	1.11837	3.11708	0.754363	4.34271	1.70E-04	1.09E-03	0.812148	4.3401	-1.16874	-0.220418	0.36336	-1.21274	-0.709827	-1.43958	1.2605	1.44434	1.26081
ENSG00000244094	6705	SPRR2F	protein_coding	HGNC Symbol	1	small proline rich protein 2F [Source:HGNC Symbol;Acc:HGNC:11266]	2.11623	0.902807	3.32965	-0.127954	3.57406	1.31E-03	5.99E-03	-1.18189	4.33559	-0.020984	0.110788	1.30678	-3.06689	0.645935	-0.840944	0.970014	2.23436	1.50662
ENSG00000260259	NA	LINC02166	lincRNA	HGNC Symbol	1	long intergenic non-protein coding RNA 2166 [Source:HGNC Symbol;Acc:HGNC:53027]	2.11611	1.51022	2.72199	3.87721	7.15748	9.17E-08	1.68E-06	7.66626	4.33522	2.01992	2.99029	2.72901	2.14257	3.44233	2.11413	4.53563	4.54283	4.79848
ENSG00000138587	55329	MNS1	protein_coding	HGNC Symbol	3	meiosis specific nuclear structural 1 [Source:HGNC Symbol;Acc:HGNC:29636]	2.11525	1.6551	2.5754	5.7486	9.42049	3.89E-10	1.82E-08	12.9138	4.33264	4.58143	4.5402	3.99583	4.01321	5.3342	4.59918	5.97319	6.74647	6.685
ENSG00000171595	64446	DNAI2	protein_coding	HGNC Symbol	6	dynein axonemal intermediate chain 2 [Source:HGNC Symbol;Acc:HGNC:18744]	2.11477	1.7162	2.51334	5.07263	10.8735	1.66E-11	2.16E-09	16.1932	4.33121	3.75036	4.02751	3.61841	3.41383	4.10363	3.74288	5.77219	5.79564	5.99906
ENSG00000169064	79740	ZBBX	protein_coding	HGNC Symbol	13	zinc finger B-box domain containing [Source:HGNC Symbol;Acc:HGNC:26245]	2.11456	1.66886	2.56027	5.27269	9.72266	1.98E-10	1.14E-08	13.6464	4.33059	4.53551	4.55614	4.02145	3.15897	4.58433	3.99242	6.0873	6.25359	6.25648
ENSG00000179071	220388	CCDC89	protein_coding	HGNC Symbol	1	coiled-coil domain containing 89 [Source:HGNC Symbol;Acc:HGNC:26762]	2.11415	1.51506	2.71324	3.03109	7.23198	7.58E-08	1.43E-06	8.00264	4.32935	2.01992	1.79117	1.10033	1.04645	2.01856	1.65514	3.4541	3.54789	3.92894
ENSG00000174156	2940	GSTA3	protein_coding	HGNC Symbol	3	glutathione S-transferase alpha 3 [Source:HGNC Symbol;Acc:HGNC:4628]	2.11186	1.3931	2.83061	1.4599	6.02134	1.80E-06	2.24E-05	5.07044	4.32247	0.147522	0.420332	-0.131965	-0.463546	0.875136	0.145381	2.15358	2.29448	2.28517
ENSG00000165309	219681	ARMC3	protein_coding	HGNC Symbol	13	armadillo repeat containing 3 [Source:HGNC Symbol;Acc:HGNC:30964]	2.10875	1.69022	2.52727	7.96378	10.3255	5.28E-11	4.63E-09	14.7818	4.31317	7.11222	7.0615	6.50335	5.76235	6.83471	6.3591	8.65748	8.74013	8.63754
ENSG00000242759	NA	LINC00882	lincRNA	HGNC Symbol	7	long intergenic non-protein coding RNA 882 [Source:HGNC Symbol;Acc:HGNC:48568]	2.10848	1.23735	2.97961	0.564804	4.96019	3.17E-05	2.58E-04	2.40329	4.31237	-0.537382	0.0348388	0.387813	-2.67986	-0.52638	-1.61467	1.75964	1.00824	1.24283
ENSG00000117152	5999	RGS4	protein_coding	HGNC Symbol	10	regulator of G protein signaling 4 [Source:HGNC Symbol;Acc:HGNC:10000]	2.10591	1.14282	3.069	0.85958	4.4811	1.17E-04	7.94E-04	1.17155	4.30469	0.147522	1.14129	0.548278	-2.12347	-2.06891	-1.92501	1.4722	1.52868	1.03916
ENSG00000224982	387890	TMEM233	protein_coding	HGNC Symbol	2	transmembrane protein 233 [Source:HGNC Symbol;Acc:HGNC:37219]	2.10548	0.762857	3.4481	-3.07304	3.21373	3.31E-03	1.29E-02	-1.80347	4.3034	-2.44885	-5.17461	-2.80656	-0.197471	-0.483945	-0.735974	-1.32009	0.209022	0.646519
ENSG00000154153	54463	RETREG1	protein_coding	HGNC Symbol	6	reticulophagy regulator 1 [Source:HGNC Symbol;Acc:HGNC:25964]	2.10541	1.79172	2.41909	5.31466	13.7548	6.60E-14	4.79E-11	21.7499	4.30319	3.76894	3.97089	3.7182	4.11302	4.54516	4.04677	6.13202	6.07111	6.20605
ENSG00000130413	65975	STK33	protein_coding	HGNC Symbol	17	serine/threonine kinase 33 [Source:HGNC Symbol;Acc:HGNC:14568]	2.10229	1.68849	2.51609	5.22834	10.4115	4.39E-11	4.12E-09	15.1882	4.2939	4.11956	4.10383	4.2866	3.31881	4.2301	3.74288	5.69601	6.1601	6.03117
ENSG00000111728	6489	ST8SIA1	protein_coding	HGNC Symbol	15	ST8 alpha-N-acetyl-neuraminide alpha-2,8-sialyltransferase 1 [Source:HGNC Symbol;Acc:HGNC:10869]	2.09984	1.7044	2.49528	3.37674	10.8822	1.63E-11	2.14E-09	16.3601	4.28662	2.76061	2.49545	1.44136	2.12446	2.56488	1.90281	4.02073	4.17961	4.45826
ENSG00000104112	29106	SCG3	protein_coding	HGNC Symbol	3	secretogranin III [Source:HGNC Symbol;Acc:HGNC:13707]	2.0997	1.4058	2.7936	3.17954	6.20112	1.11E-06	1.46E-05	5.25817	4.2862	3.06121	2.66038	1.90662	1.27159	2.23725	1.43676	4.01814	3.9147	4.36161
ENSG00000164972	84688	C9orf24	protein_coding	HGNC Symbol	7	chromosome 9 open reading frame 24 [Source:HGNC Symbol;Acc:HGNC:19919]	2.09931	0.733182	3.46544	6.06971	3.14918	3.90E-03	1.47E-02	-3.12005	4.28504	2.48751	5.97619	5.42336	2.20134	4.65486	3.13677	7.69373	6.77048	4.94258
ENSG00000105877	8701	DNAH11	protein_coding	HGNC Symbol	12	dynein axonemal heavy chain 11 [Source:HGNC Symbol;Acc:HGNC:2942]	2.09858	1.58812	2.60905	2.59619	8.42498	3.96E-09	1.12E-07	10.9072	4.28289	2.25423	2.43764	2.00475	1.21567	2.08349	1.52389	3.17816	4.12347	4.05792
ENSG00000188596	144535	CFAP54	protein_coding	HGNC Symbol	9	cilia and flagella associated protein 54 [Source:HGNC Symbol;Acc:HGNC:26456]	2.09017	1.7338	2.44654	3.42168	12.0197	1.65E-12	4.79E-10	18.6321	4.25798	2.87136	2.50487	2.25787	1.67146	2.71814	1.94289	4.14351	4.45934	4.37715
ENSG00000118492	79747	ADGB	protein_coding	HGNC Symbol	12	androglobin [Source:HGNC Symbol;Acc:HGNC:21212]	2.08895	1.64414	2.53376	4.00007	9.62429	2.46E-10	1.29E-08	13.5886	4.25439	3.094	3.01356	2.87454	2.18396	3.242	2.33502	4.60202	4.96895	4.79077
ENSG00000111834	345895	RSPH4A	protein_coding	HGNC Symbol	3	radial spoke head component 4A [Source:HGNC Symbol;Acc:HGNC:21558]	2.08827	1.66185	2.5147	7.06317	10.036	9.89E-11	7.07E-09	14.1899	4.25239	6.13987	6.16987	5.88612	4.83954	6.2183	5.54195	7.94316	7.80195	7.89818
ENSG00000165084	116328	C8orf34	protein_coding	HGNC Symbol	8	chromosome 8 open reading frame 34 [Source:HGNC Symbol;Acc:HGNC:30905]	2.08809	1.23415	2.94202	-0.724144	5.01113	2.76E-05	2.30E-04	2.54192	4.25184	-0.537382	-0.492791	-0.892295	-1.27547	-1.54808	-1.43958	0.366157	1.30249	0.953326
ENSG00000106772	158471	PRUNE2	protein_coding	HGNC Symbol	15	prune homolog 2 with BCH domain [Source:HGNC Symbol;Acc:HGNC:25209]	2.08577	1.57167	2.59988	2.01794	8.31431	5.17E-09	1.42E-07	10.7383	4.24502	1.18674	1.16524	-0.0312713	0.700279	1.52127	0.39692	3.00838	2.88745	2.85763
ENSG00000184154	220074	LRTOMT	protein_coding	HGNC Symbol	25	leucine rich transmembrane and O-methyltransferase domain containing [Source:HGNC Symbol;Acc:HGNC:25033]	2.08565	1.68546	2.48584	7.3358	10.6804	2.48E-11	2.78E-09	15.5673	4.24467	6.34912	6.3566	6.16432	5.64498	6.76577	6.22859	8.34263	8.26887	8.39535
ENSG00000140057	122481	AK7	protein_coding	HGNC Symbol	5	adenylate kinase 7 [Source:HGNC Symbol;Acc:HGNC:20091]	2.08481	1.65787	2.51175	6.09485	10.0072	1.05E-10	7.34E-09	14.213	4.24219	5.06084	5.11962	4.43184	4.23056	5.3438	4.61911	6.90058	6.90212	6.8309
ENSG00000096093	114327	EFHC1	protein_coding	HGNC Symbol	39	EF-hand domain containing 1 [Source:HGNC Symbol;Acc:HGNC:16406]	2.08461	1.6886	2.48062	7.4862	10.7877	1.98E-11	2.40E-09	15.7897	4.2416	6.68424	6.41332	6.18015	5.7422	7.02764	6.31359	8.41071	8.40067	8.54853
ENSG00000100918	9985	REC8	protein_coding	HGNC Symbol	13	REC8 meiotic recombination protein [Source:HGNC Symbol;Acc:HGNC:16879]	2.07851	1.61403	2.543	1.70849	9.17053	6.89E-10	2.81E-08	12.6944	4.22371	0.795462	2.05741	1.34474	1.21567	1.84632	0.97803	3.05968	3.47418	3.48288
ENSG00000108602	218	ALDH3A1	protein_coding	HGNC Symbol	17	aldehyde dehydrogenase 3 family member A1 [Source:HGNC Symbol;Acc:HGNC:405]	2.07653	1.22021	2.93286	7.93345	4.96951	3.09E-05	2.53E-04	1.36611	4.21793	5.38374	7.05049	6.89854	4.34446	7.06563	5.899	8.91821	8.59636	7.60209
ENSG00000150636	79839	CCDC102B	protein_coding	HGNC Symbol	11	coiled-coil domain containing 102B [Source:HGNC Symbol;Acc:HGNC:26295]	2.06931	0.980465	3.15816	-0.495574	3.89467	5.64E-04	2.98E-03	-0.210442	4.19687	-1.71188	-1.55012	-1.75212	-0.463546	-1.83758	-3.10943	-0.281269	0.621217	0.0852915
ENSG00000272369	NA	AC008035.1	lincRNA	Clone-based (Ensembl) gene	1	novel transcript	2.06755	1.66096	2.47413	2.22008	10.4211	4.30E-11	4.12E-09	15.4185	4.19173	1.09547	1.36454	0.8767	0.700279	1.3084	0.882347	3.3874	3.01962	3.08655
ENSG00000171798	85442	KNDC1	protein_coding	HGNC Symbol	5	kinase non-catalytic C-lobe domain containing 1 [Source:HGNC Symbol;Acc:HGNC:29374]	2.06704	0.982707	3.15138	-0.120672	3.90658	5.47E-04	2.90E-03	-0.227429	4.19027	-3.14072	-1.26772	-1.01515	-1.03941	-0.183079	-1.1426	1.00184	0.477725	1.00757
ENSG00000164185	133923	ZNF474	protein_coding	HGNC Symbol	3	zinc finger protein 474 [Source:HGNC Symbol;Acc:HGNC:23245]	2.06687	1.66312	2.47062	5.87237	10.4909	3.71E-11	3.79E-09	15.2892	4.18976	5.19329	5.04415	4.59169	3.95463	4.72889	4.43325	6.64265	6.69442	6.71444
ENSG00000169989	201798	TIGD4	protein_coding	HGNC Symbol	1	tigger transposable element derived 4 [Source:HGNC Symbol;Acc:HGNC:18335]	2.06367	1.3159	2.81143	1.11294	5.65566	4.80E-06	5.25E-05	4.14091	4.18047	0.416225	0.400294	-0.357258	-1.15262	0.825383	-0.265084	1.7346	2.09378	2.02082
ENSG00000257108	283948	NHLRC4	protein_coding	HGNC Symbol	2	NHL repeat containing 4 [Source:HGNC Symbol;Acc:HGNC:26700]	2.06366	0.540488	3.58682	-1.1746	2.77652	9.73E-03	3.05E-02	-2.66685	4.18044	-2.44885	-2.67211	-1.75212	-5.18236	-0.570102	-2.86842	-0.255958	-0.946773	-0.306396
ENSG00000171533	4135	MAP6	protein_coding	HGNC Symbol	4	microtubule associated protein 6 [Source:HGNC Symbol;Acc:HGNC:6868]	2.05777	1.5251	2.59044	3.28033	7.91678	1.36E-08	3.26E-07	9.56435	4.16342	2.74568	2.81974	2.74329	1.52269	3.33679	2.80835	4.53382	4.63555	4.84317
ENSG00000152582	79925	SPEF2	protein_coding	HGNC Symbol	16	sperm flagellar 2 [Source:HGNC Symbol;Acc:HGNC:26293]	2.05643	1.658	2.45485	5.70838	10.5773	3.09E-11	3.28E-09	15.4574	4.15955	5.2716	5.34076	4.80984	4.05046	5.11446	4.50193	6.5788	6.89861	6.91526
ENSG00000171962	83450	DRC3	protein_coding	HGNC Symbol	18	dynein regulatory complex subunit 3 [Source:HGNC Symbol;Acc:HGNC:25384]	2.05639	1.67392	2.43886	5.02828	11.0184	1.23E-11	1.76E-09	16.4859	4.15944	3.83038	4.07884	3.77261	3.27022	4.41806	3.93794	5.98949	5.7928	6.06896
ENSG00000169550	143662	MUC15	protein_coding	HGNC Symbol	6	mucin 15, cell surface associated [Source:HGNC Symbol;Acc:HGNC:14956]	2.0553	1.62413	2.48647	5.58393	9.7688	1.78E-10	1.06E-08	13.7499	4.1563	4.59711	4.67453	4.09755	3.07973	4.55537	3.96738	6.22287	6.17035	6.20634
ENSG00000171811	54777	CFAP46	protein_coding	HGNC Symbol	9	cilia and flagella associated protein 46 [Source:HGNC Symbol;Acc:HGNC:25247]	2.05526	1.32275	2.78777	1.59243	5.74997	3.72E-06	4.19E-05	4.28274	4.1562	0.593465	1.53044	1.2809	-0.228168	1.29627	0.276626	2.62477	2.66949	2.96022
ENSG00000158486	55567	DNAH3	protein_coding	HGNC Symbol	6	dynein axonemal heavy chain 3 [Source:HGNC Symbol;Acc:HGNC:2949]	2.05295	1.63784	2.46807	5.64314	10.1349	7.98E-11	6.25E-09	14.519	4.14955	5.05857	4.89192	4.47955	3.9183	4.79501	4.38751	6.42957	6.67013	6.61575
ENSG00000188659	283726	SAXO2	protein_coding	HGNC Symbol	8	stabilizer of axonemal microtubules 2 [Source:HGNC Symbol;Acc:HGNC:33727]	2.05225	1.61797	2.48653	6.2292	9.68435	2.15E-10	1.20E-08	13.4673	4.14753	5.49395	5.4833	4.97631	4.08364	5.44611	4.70435	6.84409	7.02417	7.12502
ENSG00000165124	79987	SVEP1	protein_coding	HGNC Symbol	5	sushi, von Willebrand factor type A, EGF and pentraxin domain containing 1 [Source:HGNC Symbol;Acc:HGNC:15985]	2.05132	1.69444	2.4082	3.97044	11.7794	2.64E-12	6.51E-10	18.1293	4.14486	2.86792	3.00695	2.73855	2.55235	3.34858	2.75532	4.77775	4.83643	5.03035
ENSG00000077800	8468	FKBP6	protein_coding	HGNC Symbol	8	FKBP prolyl isomerase 6 [Source:HGNC Symbol;Acc:HGNC:3722]	2.04999	1.20674	2.89324	1.0648	4.98202	2.99E-05	2.47E-04	2.41501	4.14102	-0.182951	-0.0730765	-1.55281	-0.790047	0.80841	-0.265084	1.72827	1.45396	1.93385
ENSG00000137819	54852	PAQR5	protein_coding	HGNC Symbol	6	progestin and adipoQ receptor family member 5 [Source:HGNC Symbol;Acc:HGNC:29645]	2.04522	1.62594	2.4645	3.47096	9.9965	1.08E-10	7.40E-09	14.4546	4.12737	2.75689	2.76594	2.42077	1.48534	2.7977	2.29841	4.30316	4.36053	4.55978
ENSG00000253474	NA	AC022568.1	lincRNA	Clone-based (Ensembl) gene	2	novel transcript	2.04471	1.62163	2.46778	2.15406	9.90437	1.32E-10	8.63E-09	14.3161	4.1259	1.38284	1.7202	1.14405	1.61205	2.1724	1.41413	3.2103	3.53662	3.77951
ENSG00000164746	136288	C7orf57	protein_coding	HGNC Symbol	6	chromosome 7 open reading frame 57 [Source:HGNC Symbol;Acc:HGNC:22247]	2.04315	1.54635	2.53996	4.33719	8.42802	3.94E-09	1.12E-07	10.7735	4.12145	3.22896	3.37869	2.58311	1.88731	3.82854	2.90889	4.85384	4.94272	5.08938
ENSG00000010610	920	CD4	protein_coding	HGNC Symbol	12	CD4 molecule [Source:HGNC Symbol;Acc:HGNC:1678]	2.04072	1.42227	2.65918	4.14333	6.7622	2.54E-07	4.08E-06	6.62764	4.11452	3.48863	2.8496	3.12053	1.33596	3.28864	2.20921	4.88688	4.31375	5.00324
ENSG00000183346	219621	CABCOCO1	protein_coding	HGNC Symbol	3	ciliary associated calcium binding coiled-coil 1 [Source:HGNC Symbol;Acc:HGNC:28678]	2.04002	1.59157	2.48847	5.33854	9.3225	4.86E-10	2.16E-08	12.7443	4.11252	4.12246	4.42344	3.82727	3.26472	4.7842	3.90179	6.03089	6.04191	6.12831
ENSG00000165383	474354	LRRC18	protein_coding	HGNC Symbol	1	leucine rich repeat containing 18 [Source:HGNC Symbol;Acc:HGNC:23199]	2.03979	1.54897	2.53061	4.69165	8.51679	3.18E-09	9.32E-08	10.9481	4.11185	3.47059	3.61872	3.10586	2.65684	3.70788	3.03662	4.92404	5.19869	5.45021
ENSG00000161040	222235	FBXL13	protein_coding	HGNC Symbol	12	F-box and leucine rich repeat protein 13 [Source:HGNC Symbol;Acc:HGNC:21658]	2.03856	1.60127	2.47585	3.51895	9.55358	2.88E-10	1.44E-08	13.485	4.10835	2.90199	2.43764	2.47313	1.39758	2.72268	1.89466	4.49241	4.23226	4.32149
ENSG00000158445	3745	KCNB1	protein_coding	HGNC Symbol	9	potassium voltage-gated channel subfamily B member 1 [Source:HGNC Symbol;Acc:HGNC:6231]	2.03851	1.16911	2.90791	-0.705621	4.80513	4.83E-05	3.72E-04	2.02091	4.10821	-0.333368	-0.60983	-0.834579	-1.27547	-1.30707	-2.0453	0.799419	1.04689	0.801937
ENSG00000177989	440836	ODF3B	protein_coding	HGNC Symbol	9	outer dense fiber of sperm tails 3B [Source:HGNC Symbol;Acc:HGNC:34388]	2.03497	1.35008	2.71986	1.11438	6.08902	1.50E-06	1.90E-05	5.25321	4.09815	-0.271307	0.295705	0.338485	-1.03941	0.738447	0.349999	2.04576	2.10603	2.13243
ENSG00000144134	11159	RABL2A	protein_coding	HGNC Symbol	18	RAB, member of RAS oncogene family like 2A [Source:HGNC Symbol;Acc:HGNC:9799]	2.03298	1.44221	2.62376	2.75961	7.05217	1.20E-07	2.13E-06	7.54356	4.0925	1.35359	1.58472	1.58575	1.51344	2.33531	1.39114	3.26378	3.8669	3.55387
ENSG00000196890	128312	HIST3H2BB	protein_coding	HGNC Symbol	1	histone cluster 3 H2B family member b [Source:HGNC Symbol;Acc:HGNC:20514]	2.03199	1.44075	2.62323	1.81516	7.04315	1.23E-07	2.17E-06	7.6394	4.08968	0.298388	0.756123	1.03989	0.175188	1.16908	0.650304	2.65177	2.59755	2.81264
ENSG00000185361	126282	TNFAIP8L1	protein_coding	HGNC Symbol	3	TNF alpha induced protein 8 like 1 [Source:HGNC Symbol;Acc:HGNC:28279]	2.02952	1.57584	2.48321	5.08473	9.16756	6.93E-10	2.82E-08	12.4009	4.0827	4.26278	4.0741	4.05046	3.03195	4.43751	3.73834	5.61	5.95991	6.0034
ENSG00000196090	11122	PTPRT	protein_coding	HGNC Symbol	12	protein tyrosine phosphatase, receptor type T [Source:HGNC Symbol;Acc:HGNC:9682]	2.02906	1.4531	2.60502	2.26597	7.21963	7.83E-08	1.47E-06	8.04902	4.0814	1.31366	1.66249	1.61712	0.372224	0.969773	0.486418	3.02397	3.16138	2.96297
ENSG00000213085	25790	CFAP45	protein_coding	HGNC Symbol	6	cilia and flagella associated protein 45 [Source:HGNC Symbol;Acc:HGNC:17229]	2.02906	1.60698	2.45113	6.91165	9.85173	1.48E-10	9.34E-09	13.7919	4.08138	5.66985	5.78852	5.75421	4.74096	6.18787	5.49014	7.36978	7.56456	7.74095
ENSG00000204815	83538	TTC25	protein_coding	HGNC Symbol	4	tetratricopeptide repeat domain 25 [Source:HGNC Symbol;Acc:HGNC:25280]	2.02847	1.58022	2.47673	6.704	9.27374	5.44E-10	2.38E-08	12.4789	4.07973	5.74779	5.789	5.36759	4.66365	6.03347	5.46146	7.51033	7.44773	7.61219
ENSG00000114473	84223	IQCG	protein_coding	HGNC Symbol	13	IQ motif containing G [Source:HGNC Symbol;Acc:HGNC:25251]	2.02667	1.65859	2.39475	7.62784	11.2836	7.13E-12	1.13E-09	16.8289	4.07463	6.84523	6.75427	6.35969	5.80608	6.86837	6.20736	8.4104	8.40401	8.55543
ENSG00000183833	89876	MAATS1	protein_coding	HGNC Symbol	16	MYCBP associated and testis expressed 1 [Source:HGNC Symbol;Acc:HGNC:24010]	2.02631	1.48814	2.56447	4.6421	7.71615	2.24E-08	4.92E-07	8.95833	4.0736	3.7163	3.8282	3.62357	2.59681	3.99343	2.87615	5.17206	5.53577	5.37689
ENSG00000103599	64799	IQCH	protein_coding	HGNC Symbol	14	IQ motif containing H [Source:HGNC Symbol;Acc:HGNC:25721]	2.02598	1.54594	2.50601	4.43643	8.6492	2.32E-09	7.26E-08	11.2934	4.07267	3.60489	3.32921	3.09477	1.86567	3.79231	2.75532	5.14143	5.00783	5.10066
ENSG00000154479	129881	CCDC173	protein_coding	HGNC Symbol	3	coiled-coil domain containing 173 [Source:HGNC Symbol;Acc:HGNC:25064]	2.02587	1.60316	2.44859	4.68872	9.82147	1.59E-10	9.68E-09	13.9097	4.07239	4.01915	3.84498	3.52504	3.02221	4.50095	3.79418	5.24202	5.76458	5.98053
ENSG00000118307	55259	CASC1	protein_coding	HGNC Symbol	13	cancer susceptibility 1 [Source:HGNC Symbol;Acc:HGNC:29599]	2.02533	1.59445	2.45622	6.24131	9.63267	2.41E-10	1.28E-08	13.3586	4.07086	5.39754	5.34927	4.98033	3.90951	5.29361	4.71364	7.00961	6.87553	6.98214
ENSG00000183644	399949	C11orf88	protein_coding	HGNC Symbol	4	chromosome 11 open reading frame 88 [Source:HGNC Symbol;Acc:HGNC:25061]	2.0252	1.59488	2.45551	7.28779	9.64476	2.35E-10	1.25E-08	13.2824	4.07047	6.3944	6.57008	6.09314	5.30982	6.83994	6.02802	8.12621	8.08341	8.36015
ENSG00000036672	9099	USP2	protein_coding	HGNC Symbol	7	ubiquitin specific peptidase 2 [Source:HGNC Symbol;Acc:HGNC:12618]	2.02361	1.66601	2.38121	5.71029	11.5969	3.79E-12	7.93E-10	17.6106	4.066	4.65119	4.6429	4.65853	4.2832	4.75127	4.38606	6.37391	6.56394	6.62618
ENSG00000146856	340351	AGBL3	protein_coding	HGNC Symbol	7	ATP/GTP binding protein like 3 [Source:HGNC Symbol;Acc:HGNC:27981]	2.0233	1.29527	2.75133	1.68048	5.69536	4.32E-06	4.77E-05	4.20035	4.06513	0.235653	0.57134	-0.440915	0.330705	1.41315	0.0604923	2.8542	2.40769	2.23148
ENSG00000152936	160492	LMNTD1	protein_coding	HGNC Symbol	11	lamin tail domain containing 1 [Source:HGNC Symbol;Acc:HGNC:26683]	2.02301	1.56489	2.48113	3.90249	9.04956	9.10E-10	3.43E-08	12.2702	4.0643	3.35728	3.06538	2.71941	2.39506	2.83589	2.56813	4.73263	4.79256	4.8683
ENSG00000165730	219736	STOX1	protein_coding	HGNC Symbol	5	storkhead box 1 [Source:HGNC Symbol;Acc:HGNC:23508]	2.02275	1.45743	2.58807	3.04497	7.3326	5.87E-08	1.15E-06	8.17242	4.06358	2.56185	2.5646	2.25787	1.07188	2.54964	2.20263	3.42113	4.35669	4.27802
ENSG00000165923	79841	AGBL2	protein_coding	HGNC Symbol	14	ATP/GTP binding protein like 2 [Source:HGNC Symbol;Acc:HGNC:26296]	2.02172	1.57189	2.47155	4.54218	9.21047	6.28E-10	2.65E-08	12.5588	4.06068	3.69119	3.87614	3.69144	2.84185	3.47765	3.26561	4.88546	5.49034	5.60027
ENSG00000142609	85452	CFAP74	protein_coding	HGNC Symbol	10	cilia and flagella associated protein 74 [Source:HGNC Symbol;Acc:HGNC:29368]	2.02144	1.26842	2.77446	1.24131	5.50132	7.29E-06	7.39E-05	3.74787	4.0599	-0.271307	-0.737209	0.387813	-0.577502	0.607203	-0.229014	1.90698	1.6424	2.05728
ENSG00000188316	387712	ENO4	protein_coding	HGNC Symbol	4	enolase 4 [Source:HGNC Symbol;Acc:HGNC:31670]	2.02077	1.59135	2.4502	3.47162	9.64364	2.36E-10	1.25E-08	13.6848	4.05801	2.36585	2.57804	2.43844	1.58582	2.48702	2.30458	4.38287	4.11591	4.45631
ENSG00000155749	130540	ALS2CR12	protein_coding	HGNC Symbol	10	amyotrophic lateral sclerosis 2 chromosome region 12 [Source:HGNC Symbol;Acc:HGNC:14439]	2.01896	1.50375	2.53416	2.88437	8.03078	1.03E-08	2.58E-07	9.95299	4.0529	1.46718	1.69575	1.81041	1.47585	3.04234	1.88646	3.73854	3.64974	4.19396
ENSG00000204711	138255	C9orf135	protein_coding	HGNC Symbol	7	chromosome 9 open reading frame 135 [Source:HGNC Symbol;Acc:HGNC:31422]	2.01844	1.57162	2.46526	6.8692	9.25747	5.64E-10	2.44E-08	12.4174	4.05145	6.1993	6.13353	5.76124	4.83398	6.3014	5.66864	7.90912	7.72646	7.87857
ENSG00000152611	133690	CAPSL	protein_coding	HGNC Symbol	5	calcyphosine like [Source:HGNC Symbol;Acc:HGNC:28375]	2.01844	1.58725	2.44962	8.18763	9.59311	2.64E-10	1.36E-08	13.1299	4.05144	7.30214	7.28985	6.84241	5.91983	7.41429	6.78497	8.93488	8.8908	8.95727
ENSG00000152763	79819	WDR78	protein_coding	HGNC Symbol	12	WD repeat domain 78 [Source:HGNC Symbol;Acc:HGNC:26252]	2.01545	1.60725	2.42365	6.38381	10.1185	8.27E-11	6.40E-09	14.4268	4.04307	5.2506	5.27763	5.16232	4.50589	5.65872	5.01657	7.04631	7.15338	7.1703
ENSG00000224429	NA	LINC00539	lincRNA	HGNC Symbol	4	long intergenic non-protein coding RNA 539 [Source:HGNC Symbol;Acc:HGNC:43672]	2.01495	1.47002	2.55989	0.283188	7.5776	3.17E-08	6.68E-07	8.96857	4.04167	-0.574376	0.0348388	-0.779084	-0.291593	0.720413	-0.46034	1.38639	1.71619	1.93385
ENSG00000171368	11076	TPPP	protein_coding	HGNC Symbol	1	tubulin polymerization promoting protein [Source:HGNC Symbol;Acc:HGNC:24164]	2.01242	1.32623	2.69861	0.0504958	6.01018	1.85E-06	2.29E-05	5.0818	4.03458	-1.63171	-0.60983	0.179496	-0.577502	0.0940309	-0.546497	1.02267	1.2918	1.78651
ENSG00000133627	57180	ACTR3B	protein_coding	HGNC Symbol	5	ARP3 actin related protein 3 homolog B [Source:HGNC Symbol;Acc:HGNC:17256]	2.01049	1.62769	2.3933	2.63015	10.7632	2.09E-11	2.50E-09	16.1379	4.0292	1.33376	1.43518	1.75509	1.19268	1.97358	1.59604	3.60159	3.44554	3.64737
ENSG00000149300	91894	C11orf52	protein_coding	HGNC Symbol	4	chromosome 11 open reading frame 52 [Source:HGNC Symbol;Acc:HGNC:30531]	2.01015	1.24043	2.77987	-0.402761	5.35188	1.09E-05	1.04E-04	3.37708	4.02824	-1.63171	-1.33331	-1.64902	-3.06689	-0.61519	-2.0453	0.193172	0.439506	0.125093
ENSG00000244607	152206	CCDC13	protein_coding	HGNC Symbol	7	coiled-coil domain containing 13 [Source:HGNC Symbol;Acc:HGNC:26358]	2.00782	1.56962	2.44603	2.84447	9.38982	4.17E-10	1.93E-08	13.1733	4.02175	1.36341	2.16226	1.76446	0.779568	2.27481	1.47005	3.77123	3.49995	3.70432
ENSG00000133640	84125	LRRIQ1	protein_coding	HGNC Symbol	8	leucine rich repeats and IQ motif containing 1 [Source:HGNC Symbol;Acc:HGNC:25708]	2.00683	1.61059	2.40307	5.66246	10.3792	4.71E-11	4.30E-09	15.0394	4.01898	4.99843	4.80123	4.66979	4.03276	5.14266	4.68557	6.22147	6.83631	6.73227
ENSG00000034239	79645	EFCAB1	protein_coding	HGNC Symbol	9	EF-hand calcium binding domain 1 [Source:HGNC Symbol;Acc:HGNC:25678]	2.00657	1.54227	2.47088	6.46158	8.85655	1.43E-09	4.87E-08	11.5167	4.01826	4.94878	5.84382	5.08124	4.77812	5.92446	5.22839	7.20326	7.34033	7.29849
ENSG00000090889	24137	KIF4A	protein_coding	HGNC Symbol	2	kinesin family member 4A [Source:HGNC Symbol;Acc:HGNC:13339]	2.00648	0.608579	3.40438	0.315879	2.94151	6.53E-03	2.22E-02	-2.5003	4.01801	-0.431772	0.295705	0.000789959	-0.790047	-2.50501	-2.86842	0.264874	0.458742	1.26081
ENSG00000094796	3881	KRT31	protein_coding	HGNC Symbol	1	keratin 31 [Source:HGNC Symbol;Acc:HGNC:6448]	2.00455	1.15102	2.85809	1.02975	4.81291	4.73E-05	3.65E-04	2.019	4.01264	-1.34931	-2.67211	-2.60011	0.490061	0.462813	0.325953	1.4103	1.54677	0.908414
ENSG00000066629	2009	EML1	protein_coding	HGNC Symbol	21	EMAP like 1 [Source:HGNC Symbol;Acc:HGNC:3330]	2.00435	1.36575	2.64295	3.1096	6.43218	6.04E-07	8.58E-06	5.83391	4.01208	2.59555	2.90042	3.04182	0.471078	2.11143	2.36483	3.43285	4.29648	4.37921
ENSG00000137098	26206	SPAG8	protein_coding	HGNC Symbol	12	sperm associated antigen 8 [Source:HGNC Symbol;Acc:HGNC:14105]	2.00332	1.55285	2.45379	6.30805	9.11374	7.85E-10	3.09E-08	12.116	4.00922	5.69678	5.93195	5.35447	4.39569	5.86927	5.20551	7.16321	7.31977	7.50997
ENSG00000186471	158798	AKAP14	protein_coding	HGNC Symbol	5	A-kinase anchoring protein 14 [Source:HGNC Symbol;Acc:HGNC:24061]	2.00312	1.53483	2.4714	6.72834	8.76612	1.76E-09	5.79E-08	11.2889	4.00866	5.74825	6.00799	5.31198	4.43908	5.98331	5.25331	7.47013	7.36555	7.49877
ENSG00000135205	57639	CCDC146	protein_coding	HGNC Symbol	9	coiled-coil domain containing 146 [Source:HGNC Symbol;Acc:HGNC:29296]	2.00232	1.608	2.39664	7.20915	10.4063	4.44E-11	4.12E-09	14.9822	4.00644	6.43278	6.28704	5.97757	5.40479	6.56787	6.16394	7.74154	8.13346	8.23593
ENSG00000263280	NA	AC003965.1	lincRNA	Clone-based (Ensembl) gene	1	novel transcript	2.0006	1.15806	2.84315	0.24315	4.86609	4.10E-05	3.22E-04	2.11481	4.00167	-1.48361	0.229108	-1.01515	-0.167414	0.418758	-0.229014	0.892905	1.56463	1.90556
ENSG00000260563	NA	AC132872.1	lincRNA	Clone-based (Ensembl) gene	1	novel transcript	2.00046	0.684684	3.31624	-0.830611	3.11573	4.24E-03	1.57E-02	-2.01926	4.00128	-0.574376	-1.9016	-0.674115	-6.76733	-0.75958	-0.840944	-0.135664	0.339278	-0.0411568
ENSG00000126861	4974	OMG	protein_coding	HGNC Symbol	4	oligodendrocyte myelin glycoprotein [Source:HGNC Symbol;Acc:HGNC:8135]	1.99919	1.46748	2.5309	8.34016	7.70536	2.30E-08	5.00E-07	8.57512	3.99775	7.86571	7.9108	7.02936	5.99609	7.33891	7.01715	9.28605	9.07805	9.20921
ENSG00000173838	162333	2024-03-10	protein_coding	HGNC Symbol	10	membrane associated ring-CH-type finger 10 [Source:HGNC Symbol;Acc:HGNC:26655]	1.99853	1.40298	2.59408	1.69836	6.87704	1.89E-07	3.14E-06	7.23493	3.99592	0.626443	0.947782	0.805878	-0.427477	0.842159	0.41982	1.772	2.57569	2.64481
ENSG00000102010	660	BMX	protein_coding	HGNC Symbol	5	BMX non-receptor tyrosine kinase [Source:HGNC Symbol;Acc:HGNC:1079]	1.99691	0.750063	3.24375	-0.425679	3.28214	2.79E-03	1.12E-02	-1.63498	3.99143	-1.48361	-1.63029	-1.86315	-5.18236	-0.084675	-1.61467	0.0174928	0.0405161	0.00223576
ENSG00000233730	NA	LINC01765	lincRNA	HGNC Symbol	1	long intergenic non-protein coding RNA 1765 [Source:HGNC Symbol;Acc:HGNC:52555]	1.99542	1.43075	2.56009	3.54592	7.24186	7.40E-08	1.41E-06	7.8966	3.98732	2.73815	3.00364	2.43844	1.24948	3.20032	2.38824	4.27413	4.3464	4.6478
ENSG00000250510	27239	GPR162	protein_coding	HGNC Symbol	7	G protein-coupled receptor 162 [Source:HGNC Symbol;Acc:HGNC:16693]	1.99402	1.304	2.68403	2.57764	5.92218	2.34E-06	2.83E-05	4.71877	3.98345	0.256869	1.07963	0.823912	0.471078	1.34417	1.12462	2.8542	2.96685	2.77561
ENSG00000160345	138162	C9orf116	protein_coding	HGNC Symbol	5	chromosome 9 open reading frame 116 [Source:HGNC Symbol;Acc:HGNC:28435]	1.99254	1.54186	2.44322	6.30836	9.06039	8.88E-10	3.36E-08	12.0246	3.97937	4.97542	5.27006	4.83117	4.45848	5.62397	5.02965	7.19712	6.95367	7.04817
ENSG00000267270	NA	PARD6G-AS1	antisense	HGNC Symbol	5	PARD6G antisense RNA 1 [Source:HGNC Symbol;Acc:HGNC:44109]	1.99254	1.29321	2.69186	0.716872	5.83901	2.93E-06	3.42E-05	4.63477	3.97936	0.795462	-0.530758	-1.37772	-0.392287	0.326394	-0.302078	1.65677	1.56463	1.91126
ENSG00000158428	375307	CATIP	protein_coding	HGNC Symbol	5	ciliogenesis associated TTC17 interacting protein [Source:HGNC Symbol;Acc:HGNC:25062]	1.99216	1.29065	2.69368	0.518168	5.81973	3.09E-06	3.57E-05	4.5989	3.97833	0.358509	-0.60983	-1.08074	-0.357936	-0.570102	-1.35941	0.892905	1.31309	1.46845
ENSG00000156206	161502	CFAP161	protein_coding	HGNC Symbol	3	cilia and flagella associated protein 161 [Source:HGNC Symbol;Acc:HGNC:26782]	1.99168	1.56045	2.42291	6.89704	9.46507	3.52E-10	1.68E-08	12.9105	3.97701	5.93301	5.96259	5.33966	4.83954	6.20782	5.59132	7.6613	7.48339	7.75539
ENSG00000226594	NA	AL356421.2	lincRNA	Clone-based (Ensembl) gene	1	novel transcript	1.98449	1.07022	2.89875	-0.930168	4.44823	1.27E-04	8.54E-04	1.12871	3.95722	-1.22645	-1.55012	-1.64902	-2.86044	-2.34454	-3.10943	-0.333264	0.0907019	-0.445223
ENSG00000187492	389118	CDHR4	protein_coding	HGNC Symbol	6	cadherin related family member 4 [Source:HGNC Symbol;Acc:HGNC:34527]	1.98445	1.5196	2.44931	7.10489	8.74852	1.84E-09	5.96E-08	11.2067	3.95712	5.87458	5.99719	5.92945	5.06833	6.7355	5.94856	7.97741	7.92397	7.88881
ENSG00000162643	126820	WDR63	protein_coding	HGNC Symbol	6	WD repeat domain 63 [Source:HGNC Symbol;Acc:HGNC:30711]	1.98304	1.53656	2.42953	6.13516	9.10209	8.06E-10	3.15E-08	12.1407	3.95327	5.5106	5.42437	4.9271	4.09918	4.99108	4.468	6.74571	6.9211	6.79434
ENSG00000129654	2302	FOXJ1	protein_coding	HGNC Symbol	1	forkhead box J1 [Source:HGNC Symbol;Acc:HGNC:3816]	1.98281	1.52277	2.44285	2.31488	8.8328	1.51E-09	5.07E-08	11.9291	3.95263	1.40201	0.919903	1.08545	0.650526	1.90339	1.34402	2.98734	3.21044	3.25073
ENSG00000089091	55184	DZANK1	protein_coding	HGNC Symbol	11	double zinc ribbon and ankyrin repeat domains 1 [Source:HGNC Symbol;Acc:HGNC:15858]	1.98147	1.66664	2.29631	3.90117	12.8978	3.11E-13	1.87E-10	20.2658	3.94896	3.16867	2.81596	2.49581	2.96908	3.34564	2.91294	4.52563	4.91426	5.04469
ENSG00000227308	NA	AC009502.1	lincRNA	Clone-based (Ensembl) gene	4	novel transcript	1.98009	1.20654	2.75364	0.115338	5.24574	1.46E-05	1.34E-04	3.12485	3.94518	-0.0467471	-0.350186	-0.240218	-0.934437	-0.864549	-1.07701	0.505882	1.25926	1.63623
ENSG00000166455	123775	C16orf46	protein_coding	HGNC Symbol	4	chromosome 16 open reading frame 46 [Source:HGNC Symbol;Acc:HGNC:26525]	1.97887	1.60446	2.35328	4.08164	10.8314	1.81E-11	2.28E-09	16.1814	3.94183	3.3375	3.46563	3.06475	2.53417	3.03871	3.02919	4.71514	4.96223	5.20067
ENSG00000101448	57119	EPPIN	protein_coding	HGNC Symbol	4	epididymal peptidase inhibitor [Source:HGNC Symbol;Acc:HGNC:15932]	1.97348	1.37359	2.57338	2.57898	6.74169	2.68E-07	4.24E-06	6.79062	3.92715	1.63862	1.46442	0.76912	1.03357	2.03324	1.16585	3.27468	3.08297	3.51881
ENSG00000105792	79846	CFAP69	protein_coding	HGNC Symbol	13	cilia and flagella associated protein 69 [Source:HGNC Symbol;Acc:HGNC:26107]	1.97172	1.49175	2.45169	2.75545	8.4187	4.02E-09	1.13E-07	10.9222	3.92235	1.82772	2.13827	1.58575	0.967383	2.00372	1.44794	3.09945	3.62228	3.73036
ENSG00000182557	201305	SPNS3	protein_coding	HGNC Symbol	6	sphingolipid transporter 3 (putative) [Source:HGNC Symbol;Acc:HGNC:28433]	1.97148	0.590484	3.35248	-0.795338	2.92557	6.79E-03	2.29E-02	-2.40352	3.92171	-1.71188	-5.17461	-1.86315	-0.884684	-1.10062	-2.0453	-0.501535	-0.589838	0.309124
ENSG00000114670	79858	NEK11	protein_coding	HGNC Symbol	17	NIMA related kinase 11 [Source:HGNC Symbol;Acc:HGNC:18593]	1.9701	1.64357	2.29663	5.88016	12.3645	8.48E-13	3.01E-10	19.1145	3.91795	4.87437	5.13486	4.79048	4.21353	4.94135	4.54423	6.6397	6.7858	6.63698
ENSG00000100218	27156	RSPH14	protein_coding	HGNC Symbol	5	radial spoke head 14 homolog [Source:HGNC Symbol;Acc:HGNC:13437]	1.96911	1.45069	2.48753	4.51235	7.78399	1.89E-08	4.26E-07	9.14343	3.91526	3.37679	3.55217	2.73379	2.63994	3.96882	3.49048	5.24534	5.18576	5.35979
ENSG00000035720	26228	STAP1	protein_coding	HGNC Symbol	2	signal transducing adaptor family member 1 [Source:HGNC Symbol;Acc:HGNC:24133]	1.96857	1.05211	2.88503	0.00253251	4.40198	1.44E-04	9.48E-04	0.974537	3.9138	-0.651338	0.135241	-2.41954	-0.790047	-1.73449	0.117636	0.991309	0.736037	1.52161
ENSG00000129007	91860	CALML4	protein_coding	HGNC Symbol	8	calmodulin like 4 [Source:HGNC Symbol;Acc:HGNC:18445]	1.96586	1.44856	2.48315	3.08043	7.78799	1.87E-08	4.23E-07	9.38037	3.90645	2.23832	2.29841	1.6579	0.82513	2.29323	1.34402	3.68727	3.57679	3.81796
ENSG00000197980	389170	LEKR1	protein_coding	HGNC Symbol	12	leucine, glutamate and lysine rich 1 [Source:HGNC Symbol;Acc:HGNC:33765]	1.9647	1.52474	2.40466	2.61079	9.15148	7.20E-10	2.88E-08	12.6452	3.90331	1.27258	1.50252	1.46454	1.05922	2.00372	1.48098	3.26159	3.30647	3.57378
ENSG00000153930	162282	ANKFN1	protein_coding	HGNC Symbol	9	ankyrin repeat and fibronectin type III domain containing 1 [Source:HGNC Symbol;Acc:HGNC:26766]	1.96379	1.41365	2.51394	2.72725	7.31527	6.14E-08	1.19E-06	8.19441	3.90086	1.71726	1.97174	2.26448	0.56359	2.38767	1.69323	3.75576	3.50458	3.8847
ENSG00000151320	9472	AKAP6	protein_coding	HGNC Symbol	15	A-kinase anchoring protein 6 [Source:HGNC Symbol;Acc:HGNC:376]	1.96212	1.55863	2.36562	2.80768	9.96565	1.15E-10	7.80E-09	14.4227	3.89635	2.11012	2.42778	2.42669	1.35679	1.97358	1.88646	3.87655	4.0853	3.90198
ENSG00000106236	4885	NPTX2	protein_coding	HGNC Symbol	2	neuronal pentraxin 2 [Source:HGNC Symbol;Acc:HGNC:7953]	1.95897	0.748548	3.16939	-2.45362	3.31668	2.55E-03	1.04E-02	-1.54614	3.88784	-3.67124	-3.95222	-2.80656	-0.61758	-1.54808	-0.686221	-0.531593	0.162852	-0.254401
ENSG00000166578	115811	IQCD	protein_coding	HGNC Symbol	3	IQ motif containing D [Source:HGNC Symbol;Acc:HGNC:25168]	1.9579	1.54822	2.36757	6.37445	9.79405	1.69E-10	1.01E-08	13.698	3.88495	5.36371	5.32024	5.1364	4.47287	5.75764	5.14838	7.07402	7.05925	7.25501
ENSG00000156042	118491	CFAP70	protein_coding	HGNC Symbol	8	cilia and flagella associated protein 70 [Source:HGNC Symbol;Acc:HGNC:30726]	1.95708	1.5589	2.35525	4.34586	10.0727	9.13E-11	6.74E-09	14.5039	3.88275	3.84095	4.08826	3.45445	2.72653	4.03962	3.044	5.05748	5.45605	5.5376
ENSG00000155629	118788	PIK3AP1	protein_coding	HGNC Symbol	6	phosphoinositide-3-kinase adaptor protein 1 [Source:HGNC Symbol;Acc:HGNC:30034]	1.95693	0.948691	2.96517	-0.122884	3.97762	4.52E-04	2.48E-03	-0.0293488	3.88235	-0.863883	-0.60983	-1.14945	-2.37501	-1.1662	-2.32094	0.098224	0.78258	0.309124
ENSG00000157856	92749	DRC1	protein_coding	HGNC Symbol	8	dynein regulatory complex subunit 1 [Source:HGNC Symbol;Acc:HGNC:24245]	1.95666	1.49454	2.41878	6.24526	8.67709	2.18E-09	6.87E-08	11.1281	3.88162	5.05024	5.17963	5.03361	4.0616	5.50194	4.71827	6.70983	6.84753	6.91277
ENSG00000120658	55068	ENOX1	protein_coding	HGNC Symbol	2	ecto-NOX disulfide-thiol exchanger 1 [Source:HGNC Symbol;Acc:HGNC:25474]	1.9551	0.972905	2.93729	-0.65539	4.07928	3.45E-04	1.98E-03	0.193805	3.87742	0.124621	-2.36726	-0.484637	-1.15262	-2.34454	-0.787505	0.445446	0.687943	0.964339
ENSG00000234350	NA	AC007405.1	lincRNA	Clone-based (Ensembl) gene	5	novel transcript (FLJ13453)	1.95217	1.24346	2.66088	0.319527	5.64496	4.94E-06	5.36E-05	4.15464	3.86955	-0.775074	-0.159664	-0.892295	-2.12347	-0.022614	-1.07701	0.91536	1.04689	1.15904
ENSG00000173013	257236	CCDC96	protein_coding	HGNC Symbol	1	coiled-coil domain containing 96 [Source:HGNC Symbol;Acc:HGNC:26900]	1.95141	1.48094	2.42188	2.02088	8.5002	3.31E-09	9.66E-08	11.1566	3.86752	0.90703	1.27934	1.12962	1.00746	1.87105	0.946835	2.86	3.16432	3.16263
ENSG00000162511	7805	LAPTM5	protein_coding	HGNC Symbol	3	lysosomal protein transmembrane 5 [Source:HGNC Symbol;Acc:HGNC:29612]	1.95094	0.681522	3.22035	-1.35523	3.14957	3.89E-03	1.47E-02	-1.98113	3.86626	-1.55576	-1.71518	-0.779084	-0.701238	-1.03788	-2.86842	0.11772	-0.240504	1.02871
ENSG00000122735	27019	DNAI1	protein_coding	HGNC Symbol	9	dynein axonemal intermediate chain 1 [Source:HGNC Symbol;Acc:HGNC:2954]	1.95077	1.50049	2.40104	6.61251	8.87839	1.36E-09	4.66E-08	11.5721	3.86579	5.78066	5.68518	5.34513	4.28456	5.82933	4.93148	7.23917	7.15467	7.28538
ENSG00000106686	55064	SPATA6L	protein_coding	HGNC Symbol	13	spermatogenesis associated 6 like [Source:HGNC Symbol;Acc:HGNC:25472]	1.94998	1.42667	2.47329	3.51204	7.63636	2.73E-08	5.85E-07	8.88007	3.86369	3.05214	3.34502	2.84835	1.71245	2.77604	2.14881	4.58023	4.52355	4.57063
ENSG00000150628	132851	SPATA4	protein_coding	HGNC Symbol	3	spermatogenesis associated 4 [Source:HGNC Symbol;Acc:HGNC:17333]	1.94795	1.49395	2.40195	4.72943	8.79294	1.66E-09	5.54E-08	11.5815	3.85825	3.66167	4.04051	3.35253	2.80063	4.17984	2.96835	5.35208	5.25754	5.55728
ENSG00000101198	128414	NKAIN4	protein_coding	HGNC Symbol	9	sodium/potassium transporting ATPase interacting 4 [Source:HGNC Symbol;Acc:HGNC:16191]	1.94541	0.522176	3.36865	-1.4119	2.80122	9.17E-03	2.91E-02	-2.813	3.85147	-1.22645	-0.693488	-0.440915	0.82513	-1.63827	-2.86842	0.549603	-0.404623	1.89983
ENSG00000137473	83894	TTC29	protein_coding	HGNC Symbol	9	tetratricopeptide repeat domain 29 [Source:HGNC Symbol;Acc:HGNC:29936]	1.94501	1.51107	2.37896	5.11023	9.18543	6.66E-10	2.77E-08	12.4458	3.85041	4.07546	4.2704	3.73259	3.39128	4.59797	3.54358	5.79015	5.8339	5.88234
ENSG00000118513	4602	MYB	protein_coding	HGNC Symbol	42	MYB proto-oncogene, transcription factor [Source:HGNC Symbol;Acc:HGNC:7545]	1.94456	1.45906	2.43007	3.25735	8.20808	6.69E-09	1.80E-07	10.3368	3.84921	2.97742	2.63489	2.76679	0.883725	2.4382	2.17597	4.11226	4.26814	4.22291
ENSG00000100228	9609	RAB36	protein_coding	HGNC Symbol	3	RAB36, member RAS oncogene family [Source:HGNC Symbol;Acc:HGNC:9775]	1.94265	1.5288	2.35651	5.58445	9.61972	2.49E-10	1.29E-08	13.3784	3.84412	4.86404	4.59412	4.64084	3.53074	4.81427	4.40913	6.14722	6.38697	6.48157
ENSG00000178531	404217	CTXN1	protein_coding	HGNC Symbol	1	cortexin 1 [Source:HGNC Symbol;Acc:HGNC:31108]	1.94197	1.21478	2.66916	-0.0618068	5.47275	7.88E-06	7.87E-05	3.70727	3.8423	-0.574376	-1.63029	-1.98344	-1.27547	-0.52638	-1.71088	1.02267	0.380209	0.739201
ENSG00000255150	493861	EID3	protein_coding	HGNC Symbol	1	EP300 interacting inhibitor of differentiation 3 [Source:HGNC Symbol;Acc:HGNC:32961]	1.93845	0.45582	3.42108	-1.25171	2.67937	1.23E-02	3.66E-02	-2.83646	3.83294	-3.14072	-2.11572	-3.33708	-0.463546	-3.13304	-4.24694	-1.21881	-0.998303	-0.69954
ENSG00000159708	55282	LRRC36	protein_coding	HGNC Symbol	18	leucine rich repeat containing 36 [Source:HGNC Symbol;Acc:HGNC:25615]	1.93518	1.2935	2.57686	2.44747	6.1804	1.18E-06	1.54E-05	5.35088	3.82426	0.959737	1.04132	1.26778	0.508798	2.53423	0.882347	2.90558	3.07676	3.19104
ENSG00000147117	7712	ZNF157	protein_coding	HGNC Symbol	1	zinc finger protein 157 [Source:HGNC Symbol;Acc:HGNC:12942]	1.9341	0.997656	2.87055	-0.388648	4.2326	2.28E-04	1.40E-03	0.582322	3.82141	-1.22645	-1.71518	-1.37772	-0.658802	0.148997	-2.17655	1.48727	0.477725	0.713323
ENSG00000178053	4291	MLF1	protein_coding	HGNC Symbol	22	myeloid leukemia factor 1 [Source:HGNC Symbol;Acc:HGNC:7125]	1.9329	1.5758	2.29	7.43438	11.0926	1.05E-11	1.56E-09	16.4392	3.81822	6.40216	6.42111	6.09593	5.84393	6.88516	6.21597	8.42899	8.22513	8.20158
ENSG00000141294	90506	LRRC46	protein_coding	HGNC Symbol	5	leucine rich repeat containing 46 [Source:HGNC Symbol;Acc:HGNC:25047]	1.93273	1.54019	2.32526	6.25221	10.0902	8.79E-11	6.55E-09	14.3783	3.81776	5.19741	5.0594	4.81323	4.53131	5.65812	4.82399	6.9529	6.79623	7.05382
ENSG00000170579	9229	DLGAP1	protein_coding	HGNC Symbol	22	DLG associated protein 1 [Source:HGNC Symbol;Acc:HGNC:2905]	1.93141	0.868471	2.99434	-1.49043	3.72373	8.87E-04	4.33E-03	-0.632193	3.81427	-1.48361	-1.08715	-1.08074	-1.03941	-0.325683	-3.76151	0.660103	-0.240504	0.700207
ENSG00000188624	388555	IGFL3	protein_coding	HGNC Symbol	1	IGF like family member 3 [Source:HGNC Symbol;Acc:HGNC:32930]	1.93122	0.850614	3.01182	-1.47131	3.66249	1.04E-03	4.95E-03	-1.08048	3.81377	-1.22645	-2.23602	-0.576267	1.76015	1.15572	1.74855	2.9306	2.31573	1.85911
ENSG00000229654	NA	LINC02526	lincRNA	HGNC Symbol	1	long intergenic non-protein coding RNA 2526 [Source:HGNC Symbol;Acc:HGNC:53550]	1.93003	0.381057	3.479	-1.60432	2.55348	1.65E-02	4.61E-02	-3.11029	3.81063	-2.59324	-4.43765	-2.60011	-3.06689	-1.83758	-1.43958	-0.834662	-1.57021	0.144589
ENSG00000108813	1748	DLX4	protein_coding	HGNC Symbol	6	distal-less homeobox 4 [Source:HGNC Symbol;Acc:HGNC:2917]	1.92951	0.715537	3.14348	-1.26375	3.25724	2.97E-03	1.18E-02	-1.65538	3.80926	-1.63171	-2.11572	-2.11469	-2.24376	-2.20015	-3.39894	-1.81605	-0.303929	-0.204215
ENSG00000197748	80217	CFAP43	protein_coding	HGNC Symbol	7	cilia and flagella associated protein 43 [Source:HGNC Symbol;Acc:HGNC:26684]	1.92841	1.49418	2.36263	4.89952	9.10104	8.08E-10	3.15E-08	12.2449	3.80634	4.16657	4.17042	3.77028	3.12294	4.64175	3.84371	5.34951	5.97334	5.89894
ENSG00000160838	149499	LRRC71	protein_coding	HGNC Symbol	4	leucine rich repeat containing 71 [Source:HGNC Symbol;Acc:HGNC:26556]	1.9279	1.45519	2.4006	3.54438	8.35806	4.66E-09	1.29E-07	10.7111	3.805	2.36096	2.41285	2.24454	1.52269	2.67666	2.10002	3.88226	3.93716	4.36473
ENSG00000167858	83659	TEKT1	protein_coding	HGNC Symbol	5	tektin 1 [Source:HGNC Symbol;Acc:HGNC:15534]	1.92736	1.46521	2.38951	8.20874	8.54654	2.97E-09	8.83E-08	10.6643	3.80358	7.36745	7.39342	7.05345	5.95655	7.53432	6.7965	8.96836	8.86754	8.96174
ENSG00000163491	152110	NEK10	protein_coding	HGNC Symbol	13	NIMA related kinase 10 [Source:HGNC Symbol;Acc:HGNC:18592]	1.92694	1.41069	2.44319	4.21087	7.64925	2.65E-08	5.69E-07	8.8025	3.80247	3.75596	3.88878	3.74448	2.13052	3.64713	3.02546	4.80281	5.43131	5.20938
ENSG00000165164	286464	CFAP47	protein_coding	HGNC Symbol	7	cilia and flagella associated protein 47 [Source:HGNC Symbol;Acc:HGNC:26708]	1.92639	1.29328	2.55951	2.01494	6.23553	1.02E-06	1.35E-05	5.54854	3.80104	1.82062	1.31189	0.611936	-0.83659	1.42434	0.848988	2.52243	3.08297	2.56386
ENSG00000253320	NA	AZIN1-AS1	antisense	HGNC Symbol	17	AZIN1 antisense RNA 1 [Source:HGNC Symbol;Acc:HGNC:51558]	1.92597	1.43545	2.41649	2.5621	8.04644	9.91E-09	2.50E-07	10.0539	3.79992	1.42093	1.76006	1.31954	1.33596	1.66963	1.03847	3.17118	3.29314	3.39201
ENSG00000196169	124602	KIF19	protein_coding	HGNC Symbol	6	kinesin family member 19 [Source:HGNC Symbol;Acc:HGNC:26735]	1.92566	1.03062	2.82071	0.220987	4.40907	1.42E-04	9.33E-04	1.00175	3.79911	-0.863883	-0.926687	-0.131965	-2.5194	-0.0533108	-1.07701	0.737755	0.995124	1.00757
ENSG00000186976	64800	EFCAB6	protein_coding	HGNC Symbol	10	EF-hand calcium binding domain 6 [Source:HGNC Symbol;Acc:HGNC:24204]	1.92296	1.51471	2.3312	3.61031	9.65287	2.31E-10	1.24E-08	13.6779	3.79199	2.88164	2.90398	2.56714	1.76015	2.74069	2.61353	4.12316	4.43769	4.63235
ENSG00000108641	27077	B9D1	protein_coding	HGNC Symbol	20	B9 domain containing 1 [Source:HGNC Symbol;Acc:HGNC:24123]	1.92166	1.50055	2.34277	6.1183	9.35175	4.55E-10	2.07E-08	12.7225	3.7886	4.65818	5.52727	4.74033	4.11149	5.45227	4.709	6.79649	6.67733	6.86472
ENSG00000064199	53340	SPA17	protein_coding	HGNC Symbol	4	sperm autoantigenic protein 17 [Source:HGNC Symbol;Acc:HGNC:11210]	1.92082	1.52566	2.31599	4.93166	9.96151	1.16E-10	7.80E-09	14.215	3.78639	4.05895	4.06935	3.68158	3.37094	4.17157	3.87304	5.79583	5.77995	5.79289
ENSG00000141519	55036	CCDC40	protein_coding	HGNC Symbol	16	coiled-coil domain containing 40 [Source:HGNC Symbol;Acc:HGNC:26090]	1.91933	1.38191	2.45676	2.79906	7.31886	6.08E-08	1.18E-06	8.19842	3.78248	2.01371	1.78345	1.59628	1.52269	2.2624	1.73034	3.08219	3.59646	4.00157
ENSG00000171174	64080	RBKS	protein_coding	HGNC Symbol	4	ribokinase [Source:HGNC Symbol;Acc:HGNC:30325]	1.91678	1.53064	2.30291	4.35858	10.1729	7.34E-11	5.82E-09	14.7722	3.77578	3.28941	3.49427	3.07608	2.25781	3.33975	3.05867	5.07441	4.90289	5.05309
ENSG00000131018	23345	SYNE1	protein_coding	HGNC Symbol	40	spectrin repeat containing nuclear envelope protein 1 [Source:HGNC Symbol;Acc:HGNC:17089]	1.91509	1.42645	2.40372	3.16681	8.03182	1.03E-08	2.58E-07	9.85033	3.77136	2.45116	2.68957	2.92136	2.35938	3.06038	2.63815	3.49381	4.78019	4.70637
ENSG00000180481	144321	GLIPR1L2	protein_coding	HGNC Symbol	4	GLIPR1 like 2 [Source:HGNC Symbol;Acc:HGNC:28592]	1.91403	1.10111	2.72696	1.29343	4.82515	4.58E-05	3.55E-04	1.93135	3.76861	-0.154662	-0.926687	-0.240218	0.2439	0.773853	1.05319	2.22273	2.52183	1.72308
ENSG00000080298	5991	RFX3	protein_coding	HGNC Symbol	12	regulatory factor X3 [Source:HGNC Symbol;Acc:HGNC:9984]	1.91173	1.55352	2.26995	4.99207	10.9369	1.45E-11	1.99E-09	16.3097	3.76261	4.1354	4.06935	3.86041	3.58029	4.38696	3.87304	5.79356	5.92229	5.87543
ENSG00000164953	91147	TMEM67	protein_coding	HGNC Symbol	22	transmembrane protein 67 [Source:HGNC Symbol;Acc:HGNC:28396]	1.91156	1.51258	2.31054	5.65619	9.81846	1.60E-10	9.68E-09	13.8219	3.76216	4.82106	5.09412	4.78013	3.88283	4.60413	4.15821	6.33513	6.55027	6.34735
ENSG00000187726	374407	DNAJB13	protein_coding	HGNC Symbol	5	DnaJ heat shock protein family (Hsp40) member B13 [Source:HGNC Symbol;Acc:HGNC:30718]	1.90871	1.37513	2.44229	3.42954	7.33087	5.90E-08	1.15E-06	8.14688	3.75474	2.72299	2.97682	2.42077	1.5591	2.76288	1.95861	4.21653	4.06661	4.46118
ENSG00000260604	NA	AL590004.3	lincRNA	Clone-based (Ensembl) gene	1	novel transcript	1.90727	0.942166	2.87237	-0.377342	4.04996	3.73E-04	2.11E-03	0.157492	3.75098	-1.71188	-0.737209	-2.80656	-1.63804	-1.03788	-1.71088	-0.359981	-0.0114785	0.713323
ENSG00000145287	51316	PLAC8	protein_coding	HGNC Symbol	6	placenta specific 8 [Source:HGNC Symbol;Acc:HGNC:19254]	1.90514	1.48002	2.33026	7.07387	9.18391	6.68E-10	2.77E-08	12.2332	3.74545	6.20783	6.25252	5.54794	5.01608	6.76989	6.12702	8.05491	7.91844	7.84069
ENSG00000153789	339145	FAM92B	protein_coding	HGNC Symbol	3	family with sequence similarity 92 member B [Source:HGNC Symbol;Acc:HGNC:24781]	1.90379	1.37113	2.43645	5.41205	7.32451	5.99E-08	1.17E-06	7.87735	3.74194	3.83038	4.59412	3.92031	2.9992	4.98732	3.91596	5.59834	5.87877	6.06801
ENSG00000066185	84217	ZMYND12	protein_coding	HGNC Symbol	4	zinc finger MYND-type containing 12 [Source:HGNC Symbol;Acc:HGNC:21192]	1.90308	1.48415	2.322	5.24599	9.30957	5.01E-10	2.22E-08	12.7146	3.7401	4.16235	4.32191	3.71095	3.37861	4.72098	4.1115	5.86992	5.89828	6.06193
ENSG00000278385	NA	AC121338.2	lincRNA	Clone-based (Ensembl) gene	1	novel transcript	1.90247	0.780346	3.02459	-0.232483	3.47447	1.70E-03	7.40E-03	-1.21908	3.73853	-1.0598	-0.316634	-1.64902	-1.21274	-1.38302	-3.39894	0.750301	0.0907019	0.309124
ENSG00000205084	79583	TMEM231	protein_coding	HGNC Symbol	10	transmembrane protein 231 [Source:HGNC Symbol;Acc:HGNC:37234]	1.90194	1.37717	2.42672	6.19415	7.42736	4.62E-08	9.21E-07	8.0311	3.73716	4.86058	5.72147	4.99135	4.09298	5.35699	4.58911	6.89494	6.75355	6.84158
ENSG00000157578	150082	LCA5L	protein_coding	HGNC Symbol	21	LCA5L, lebercilin like [Source:HGNC Symbol;Acc:HGNC:1255]	1.89716	1.51015	2.28417	4.81632	10.0459	9.68E-11	7.07E-09	14.4118	3.72478	4.11811	4.27728	3.65161	3.16489	4.0773	3.58469	5.56278	5.73776	5.6713
ENSG00000155530	136332	LRGUK	protein_coding	HGNC Symbol	3	leucine rich repeats and guanylate kinase domain containing [Source:HGNC Symbol;Acc:HGNC:21964]	1.8964	1.37075	2.42204	2.85561	7.3935	5.03E-08	9.96E-07	8.40714	3.72282	1.93691	1.81407	2.03603	0.616377	2.17902	1.51328	3.2594	3.55907	3.62499
ENSG00000197721	1379	CR1L	protein_coding	HGNC Symbol	5	complement C3b/C4b receptor 1 like [Source:HGNC Symbol;Acc:HGNC:2335]	1.8932	0.928191	2.85821	0.802301	4.02046	4.03E-04	2.26E-03	-0.0368481	3.71459	-0.271307	-1.20499	-2.41954	-0.392287	0.567402	0.37365	1.84984	1.42491	1.28736
ENSG00000246394	NA	AC073911.1	lincRNA	Clone-based (Ensembl) gene	2	novel transcript	1.89139	0.750472	3.03231	-0.63832	3.39733	2.07E-03	8.74E-03	-1.37945	3.70993	-2.19731	-2.51165	-1.64902	-2.37501	-0.149526	-2.17655	0.058423	0.1392	-0.0633526
ENSG00000119636	80127	BBOF1	protein_coding	HGNC Symbol	7	basal body orientation factor 1 [Source:HGNC Symbol;Acc:HGNC:19855]	1.89111	1.48372	2.29851	6.49833	9.51286	3.16E-10	1.55E-08	13.0515	3.70921	5.79659	5.83498	5.26325	4.41196	5.56077	5.05639	7.13957	7.16843	7.20481
ENSG00000248712	283152	CCDC153	protein_coding	HGNC Symbol	4	coiled-coil domain containing 153 [Source:HGNC Symbol;Acc:HGNC:27446]	1.89101	1.44992	2.33211	4.61197	8.78561	1.68E-09	5.59E-08	11.564	3.70896	3.54793	3.52698	3.3863	2.81576	4.32863	3.29377	5.27603	5.26644	5.46337
ENSG00000159374	130951	M1AP	protein_coding	HGNC Symbol	9	meiosis 1 associated protein [Source:HGNC Symbol;Acc:HGNC:25183]	1.88953	1.3708	2.40825	2.65862	7.46495	4.20E-08	8.50E-07	8.62675	3.70514	1.48527	1.82914	0.992841	0.912153	1.54196	1.43676	3.35285	2.98355	3.46942
ENSG00000133256	5158	PDE6B	protein_coding	HGNC Symbol	12	phosphodiesterase 6B [Source:HGNC Symbol;Acc:HGNC:8786]	1.88867	1.5865	2.19084	4.70028	12.8089	3.67E-13	1.90E-10	20.0373	3.70294	3.8927	3.98105	3.8002	3.84646	4.0914	3.65393	5.6887	5.71294	5.80213
ENSG00000270765	246176	GAS2L2	protein_coding	HGNC Symbol	3	growth arrest specific 2 like 2 [Source:HGNC Symbol;Acc:HGNC:24846]	1.88866	1.19848	2.57884	0.96711	5.60795	5.46E-06	5.80E-05	4.02108	3.70292	0.47172	0.93391	0.207241	-1.34106	-0.25262	-0.193825	1.57451	1.76337	1.95056
ENSG00000166246	146562	C16orf71	protein_coding	HGNC Symbol	5	chromosome 16 open reading frame 71 [Source:HGNC Symbol;Acc:HGNC:25081]	1.88736	1.30391	2.47081	3.25979	6.62923	3.60E-07	5.45E-06	6.40167	3.69957	2.14468	2.51422	2.14763	0.869298	2.24358	1.93496	3.78501	3.81932	3.89048
ENSG00000235830	NA	SRGAP3-AS4	lincRNA	HGNC Symbol	1	SRGAP3 antisense RNA 4 [Source:HGNC Symbol;Acc:HGNC:42434]	1.88551	1.02323	2.7478	-0.48867	4.48117	1.17E-04	7.94E-04	1.21958	3.69484	-1.98318	-1.71518	-3.04757	-0.61758	-0.442722	-1.71088	-0.281269	0.654965	0.182808
ENSG00000174776	151790	WDR49	protein_coding	HGNC Symbol	10	WD repeat domain 49 [Source:HGNC Symbol;Acc:HGNC:26587]	1.88406	1.3737	2.39441	4.88079	7.56541	3.26E-08	6.82E-07	8.54354	3.69111	4.32437	4.33384	3.84724	2.52959	4.11575	3.16754	5.46342	5.58146	5.5477
ENSG00000172771	90288	EFCAB12	protein_coding	HGNC Symbol	5	EF-hand calcium binding domain 12 [Source:HGNC Symbol;Acc:HGNC:28061]	1.88381	1.31488	2.45273	4.2686	6.78571	2.39E-07	3.88E-06	6.6543	3.69048	2.97422	3.05901	2.92554	2.21281	3.22611	3.02919	4.80957	4.64188	4.918
ENSG00000054219	4065	LY75	protein_coding	HGNC Symbol	4	lymphocyte antigen 75 [Source:HGNC Symbol;Acc:HGNC:6729]	1.88024	1.59896	2.16152	2.93972	13.6991	7.28E-14	5.02E-11	21.6981	3.68136	1.76246	1.85145	1.91506	1.34642	1.91928	2.27349	3.40138	3.89365	3.7076
ENSG00000170324	143162	FRMPD2	protein_coding	HGNC Symbol	14	FERM and PDZ domain containing 2 [Source:HGNC Symbol;Acc:HGNC:28572]	1.87967	1.30451	2.45484	1.80156	6.69731	3.01E-07	4.66E-06	6.74128	3.67992	1.17565	1.50252	1.03989	0.103038	1.44645	0.325953	2.90838	2.44192	3.00357
ENSG00000186710	387885	CFAP73	protein_coding	HGNC Symbol	3	cilia and flagella associated protein 73 [Source:HGNC Symbol;Acc:HGNC:37100]	1.87857	1.39118	2.36596	1.88443	7.8988	1.42E-08	3.37E-07	9.73035	3.67711	1.16446	1.20042	0.712164	0.330705	1.78691	1.02359	2.66176	2.85877	3.01421
ENSG00000175267	146177	VWA3A	protein_coding	HGNC Symbol	8	von Willebrand factor A domain containing 3A [Source:HGNC Symbol;Acc:HGNC:27088]	1.87809	1.33812	2.41805	4.67182	7.12786	9.90E-08	1.80E-06	7.42944	3.67587	3.86706	4.05661	3.69634	2.74245	4.47025	3.19766	4.8013	5.54367	5.65525
ENSG00000112818	4224	MEP1A	protein_coding	HGNC Symbol	2	meprin A subunit alpha [Source:HGNC Symbol;Acc:HGNC:7015]	1.8753	0.81954	2.93105	0.614985	3.64014	1.10E-03	5.19E-03	-0.943227	3.66877	-0.651338	-0.693488	-0.484637	-0.577502	-0.21743	-1.43958	0.870095	0.751719	1.54381
ENSG00000176401	126272	EID2B	protein_coding	HGNC Symbol	2	EP300 interacting inhibitor of differentiation 2B [Source:HGNC Symbol;Acc:HGNC:26796]	1.871	1.35808	2.38392	1.07152	7.47541	4.09E-08	8.34E-07	8.72229	3.65787	0.397242	1.10461	0.313174	0.545556	1.07287	0.529168	2.37226	2.37262	2.69526
ENSG00000272514	154313	CFAP206	protein_coding	HGNC Symbol	4	cilia and flagella associated protein 206 [Source:HGNC Symbol;Acc:HGNC:21405]	1.87067	1.22346	2.51787	0.198932	5.9233	2.34E-06	2.82E-05	4.85433	3.65701	-0.732639	0.182937	-1.55281	-2.01244	-0.149526	-1.35941	0.787295	0.842389	0.975269
ENSG00000089041	5027	P2RX7	protein_coding	HGNC Symbol	13	purinergic receptor P2X 7 [Source:HGNC Symbol;Acc:HGNC:8537]	1.86996	0.715376	3.02453	-0.0962847	3.31909	2.54E-03	1.03E-02	-1.63105	3.65521	0.256869	-3.95222	0.122352	-0.259532	-2.89203	-0.840944	0.366157	0.400246	0.862058
ENSG00000105479	93233	CCDC114	protein_coding	HGNC Symbol	6	coiled-coil domain containing 114 [Source:HGNC Symbol;Acc:HGNC:26560]	1.86983	1.05184	2.68782	1.15255	4.68453	6.71E-05	4.94E-04	1.59552	3.6549	0.378006	-0.251782	-0.674115	-1.03941	0.999987	0.464559	1.32062	2.08762	1.8293
ENSG00000206530	55779	CFAP44	protein_coding	HGNC Symbol	13	cilia and flagella associated protein 44 [Source:HGNC Symbol;Acc:HGNC:25631]	1.8685	1.40688	2.33012	5.38193	8.2951	5.42E-09	1.49E-07	10.2608	3.65154	4.85014	4.74871	4.48806	3.36324	4.82486	4.3252	6.13472	6.35171	6.25732
ENSG00000258473	NA	AC007686.2	lincRNA	Clone-based (Ensembl) gene	1	novel transcript	1.86204	1.12123	2.60284	-0.507815	5.15106	1.89E-05	1.67E-04	2.8915	3.6352	-1.0598	-1.71518	-1.64902	-2.01244	-1.73449	-1.1426	0.282256	0.720183	0.0234523
ENSG00000256618	100462977	MTRNR2L1	protein_coding	HGNC Symbol	1	MT-RNR2 like 1 [Source:HGNC Symbol;Acc:HGNC:37155]	1.86024	1.31768	2.40279	0.842905	7.02643	1.28E-07	2.24E-06	7.6311	3.63067	0.795462	-0.283844	-0.278186	0.598995	0.00744325	0.37365	2.60072	1.84605	2.14217
ENSG00000117501	80133	MROH9	protein_coding	HGNC Symbol	3	maestro heat like repeat family member 9 [Source:HGNC Symbol;Acc:HGNC:26287]	1.85965	1.28961	2.42969	4.32087	6.68552	3.11E-07	4.78E-06	6.3833	3.6292	3.92619	3.89595	3.51398	2.12446	2.77167	2.13504	5.03906	4.74733	4.87415
ENSG00000165698	11092	SPACA9	protein_coding	HGNC Symbol	3	sperm acrosome associated 9 [Source:HGNC Symbol;Acc:HGNC:1367]	1.8595	1.42364	2.29537	7.02303	8.74291	1.86E-09	5.99E-08	11.1945	3.62882	6.39888	6.44056	6.00746	5.11951	6.21388	5.65604	7.82841	7.71263	7.87465
ENSG00000106701	83856	FSD1L	protein_coding	HGNC Symbol	8	fibronectin type III and SPRY domain containing 1 like [Source:HGNC Symbol;Acc:HGNC:13753]	1.85862	1.49239	2.22484	3.08444	10.4005	4.50E-11	4.14E-09	15.3631	3.6266	1.65469	2.01191	2.09662	1.56806	2.26862	2.24171	3.80619	3.79114	3.90913
ENSG00000172578	89857	KLHL6	protein_coding	HGNC Symbol	4	kelch like family member 6 [Source:HGNC Symbol;Acc:HGNC:18653]	1.85555	1.43589	2.2752	4.23999	9.06133	8.86E-10	3.36E-08	12.2416	3.61889	3.01215	3.54762	2.96264	2.60118	3.78148	3.52521	4.70389	5.09032	5.23177
ENSG00000170469	202051	SPATA24	protein_coding	HGNC Symbol	7	spermatogenesis associated 24 [Source:HGNC Symbol;Acc:HGNC:27322]	1.85541	1.40888	2.30193	2.98166	8.51538	3.19E-09	9.33E-08	11.1102	3.61854	2.49199	2.28208	1.96467	1.26058	2.38194	1.97417	3.94226	3.84513	3.93735
ENSG00000215241	NA	LINC02449	lincRNA	HGNC Symbol	3	long intergenic non-protein coding RNA 2449 [Source:HGNC Symbol;Acc:HGNC:53381]	1.85378	0.668348	3.03921	-1.51752	3.20474	3.39E-03	1.31E-02	-1.74944	3.61446	-3.38173	-1.14487	-2.41954	-3.5974	-2.89203	-3.10943	-0.0246327	-0.757295	-1.29322
ENSG00000108231	9211	LGI1	protein_coding	HGNC Symbol	30	leucine rich glioma inactivated 1 [Source:HGNC Symbol;Acc:HGNC:6572]	1.84919	1.33212	2.36627	5.18035	7.32891	5.93E-08	1.15E-06	7.9242	3.60298	3.73343	3.3345	2.21067	4.57752	4.74682	4.02826	5.88208	5.70893	5.54816
ENSG00000183273	160777	CCDC60	protein_coding	HGNC Symbol	5	coiled-coil domain containing 60 [Source:HGNC Symbol;Acc:HGNC:28610]	1.84813	1.48762	2.20863	6.23979	10.506	3.59E-11	3.72E-09	15.2639	3.60032	5.59789	5.76129	5.36066	4.42188	5.66344	5.03337	6.96338	7.1162	7.17757
ENSG00000180881	84698	CAPS2	protein_coding	HGNC Symbol	14	calcyphosine 2 [Source:HGNC Symbol;Acc:HGNC:16471]	1.84697	1.53191	2.16203	4.01136	12.0137	1.67E-12	4.79E-10	18.5862	3.59745	3.03074	3.1578	2.70974	2.66103	3.26084	2.96835	4.5916	4.81885	4.85653
ENSG00000256061	161582	DNAAF4	protein_coding	HGNC Symbol	7	dynein axonemal assembly factor 4 [Source:HGNC Symbol;Acc:HGNC:21493]	1.84518	1.48335	2.207	5.681	10.4508	4.04E-11	3.98E-09	15.2002	3.59297	5.0411	4.68699	4.28822	4.23478	5.10058	4.78924	6.41388	6.51079	6.59198
ENSG00000102904	55815	TSNAXIP1	protein_coding	HGNC Symbol	16	translin associated factor X interacting protein 1 [Source:HGNC Symbol;Acc:HGNC:18586]	1.8443	1.35918	2.32941	5.09736	7.79107	1.86E-08	4.20E-07	9.09839	3.59078	4.11085	4.31657	4.08639	2.67769	4.28481	3.36924	5.56411	5.58966	5.64331
ENSG00000144061	4867	NPHP1	protein_coding	HGNC Symbol	11	nephrocystin 1 [Source:HGNC Symbol;Acc:HGNC:7905]	1.84281	1.47628	2.20935	7.24459	10.3034	5.54E-11	4.72E-09	14.7646	3.58709	6.45331	6.40768	6.06546	5.40416	6.40453	5.73063	7.8141	7.88017	7.91317
ENSG00000116885	127700	OSCP1	protein_coding	HGNC Symbol	12	organic solute carrier partner 1 [Source:HGNC Symbol;Acc:HGNC:29971]	1.84094	1.45131	2.23058	7.34154	9.68271	2.16E-10	1.20E-08	13.3691	3.58244	6.43336	6.48909	5.98209	5.62955	6.77262	6.07837	8.15229	8.00072	8.08856
ENSG00000257771	NA	LINC02395	lincRNA	HGNC Symbol	5	long intergenic non-protein coding RNA 2395 [Source:HGNC Symbol;Acc:HGNC:53322]	1.84037	0.352446	3.3283	-1.35831	2.53476	1.72E-02	4.77E-02	-3.18831	3.58103	-5.2562	-3.95222	-3.33708	-2.37501	0.738447	-0.502775	1.13217	-0.0931623	-1.0973
ENSG00000181085	225689	MAPK15	protein_coding	HGNC Symbol	8	mitogen-activated protein kinase 15 [Source:HGNC Symbol;Acc:HGNC:24667]	1.83964	0.787668	2.89162	0.0603682	3.58377	1.28E-03	5.88E-03	-1.04154	3.57921	-0.775074	-0.492791	-1.55281	-1.34106	-1.1662	-0.638127	1.11287	0.885673	0.789606
ENSG00000172824	283848	CES4A	protein_coding	HGNC Symbol	12	carboxylesterase 4A [Source:HGNC Symbol;Acc:HGNC:26741]	1.83868	1.28048	2.39688	2.78552	6.7504	2.62E-07	4.18E-06	6.78291	3.57683	0.866196	1.53044	1.61712	0.748373	2.38194	1.94289	3.41327	3.13173	3.58452
ENSG00000239467	285141	AC007405.3	lincRNA	Clone-based (Ensembl) gene	2	glutamate rich 2 [Source:NCBI gene;Acc:285141]	1.83787	1.2617	2.41403	1.44785	6.537	4.58E-07	6.73E-06	6.36667	3.57481	0.920388	0.229108	0.26118	0.0781632	1.02958	0.797458	2.28872	2.44675	2.39099
ENSG00000088727	64147	KIF9	protein_coding	HGNC Symbol	13	kinesin family member 9 [Source:HGNC Symbol;Acc:HGNC:16666]	1.83704	1.43375	2.24034	6.49428	9.33492	4.73E-10	2.13E-08	12.6289	3.57277	5.69533	5.69498	5.32865	4.6844	5.95274	5.3578	7.33064	7.20698	7.33103
ENSG00000247363	NA	AC090061.1	lincRNA	Clone-based (Ensembl) gene	3	novel transcript	1.83684	1.19737	2.47632	1.65376	5.88652	2.58E-06	3.05E-05	4.65784	3.57227	0.736266	0.553306	-0.0312713	0.748373	1.84632	0.442363	2.47409	2.35219	2.72146
ENSG00000159714	29800	ZDHHC1	protein_coding	HGNC Symbol	6	zinc finger DHHC-type containing 1 [Source:HGNC Symbol;Acc:HGNC:17916]	1.83669	1.08857	2.58482	-0.266403	5.03121	2.61E-05	2.19E-04	2.59098	3.57191	-0.95852	-0.978217	-2.11469	-2.37501	-0.75958	-1.92501	0.0784608	0.671548	0.0234523
ENSG00000129295	23639	LRRC6	protein_coding	HGNC Symbol	13	leucine rich repeat containing 6 [Source:HGNC Symbol;Acc:HGNC:16725]	1.83513	1.42934	2.24091	5.69569	9.26784	5.51E-10	2.41E-08	12.5653	3.56803	5.0736	4.806	4.39008	3.84462	4.88174	4.35817	6.21497	6.34494	6.43284
ENSG00000153832	130888	FBXO36	protein_coding	HGNC Symbol	4	F-box protein 36 [Source:HGNC Symbol;Acc:HGNC:27020]	1.83486	1.47014	2.19959	6.20337	10.3099	5.46E-11	4.71E-09	14.8604	3.56738	5.27745	5.22163	4.71398	4.55065	5.50062	4.97175	6.95205	6.81151	6.89598
ENSG00000101470	7125	TNNC2	protein_coding	HGNC Symbol	2	troponin C2, fast skeletal type [Source:HGNC Symbol;Acc:HGNC:11944]	1.83373	0.926855	2.74061	0.343762	4.1438	2.90E-04	1.72E-03	0.352336	3.56459	-1.34931	-0.651053	-1.75212	-1.03941	-0.920044	-0.954155	1.329	0.115155	1.10035
ENSG00000165115	55582	KIF27	protein_coding	HGNC Symbol	5	kinesin family member 27 [Source:HGNC Symbol;Acc:HGNC:18632]	1.83301	1.48046	2.18555	4.4999	10.6551	2.62E-11	2.89E-09	15.7616	3.56278	3.77078	3.56348	3.32747	2.95548	3.82854	3.77432	5.18193	5.35829	5.44825
ENSG00000151575	374618	TEX9	protein_coding	HGNC Symbol	9	testis expressed 9 [Source:HGNC Symbol;Acc:HGNC:29585]	1.83024	1.53724	2.12323	5.3299	12.8014	3.72E-13	1.90E-10	19.9904	3.55596	4.08736	4.0598	3.84504	4.35226	4.85616	4.34477	6.01603	6.10126	6.11972
ENSG00000162814	128153	SPATA17	protein_coding	HGNC Symbol	5	spermatogenesis associated 17 [Source:HGNC Symbol;Acc:HGNC:25184]	1.82925	1.42561	2.23289	6.25285	9.28731	5.27E-10	2.33E-08	12.5625	3.55352	5.36004	5.12726	4.76854	4.38559	5.41491	4.9023	6.84409	6.8573	6.75782
ENSG00000236028	NA	AL354766.2	lincRNA	Clone-based (Ensembl) gene	1	novel transcript	1.82547	1.48464	2.1663	3.67296	10.9761	1.34E-11	1.91E-09	16.5048	3.54423	3.08216	2.85329	2.49581	2.7185	3.48835	2.72346	4.66715	4.60134	4.81226
ENSG00000277149	441250	TYW1B	protein_coding	HGNC Symbol	3	tRNA-yW synthesizing protein 1 homolog B [Source:HGNC Symbol;Acc:HGNC:33908]	1.82174	1.26625	2.37723	1.63853	6.72082	2.83E-07	4.43E-06	6.70068	3.53508	2.45575	2.13827	1.91506	1.62928	0.791235	1.05319	3.62392	3.60296	3.24847
ENSG00000108830	8153	RND2	protein_coding	HGNC Symbol	2	Rho family GTPase 2 [Source:HGNC Symbol;Acc:HGNC:18315]	1.82109	0.963712	2.67847	-0.103753	4.35281	1.65E-04	1.06E-03	0.903274	3.53349	-2.3176	-1.80538	-1.46261	-0.291593	-2.20015	-1.81398	-0.281269	0.477725	0.0443612
ENSG00000172426	221421	RSPH9	protein_coding	HGNC Symbol	2	radial spoke head 9 homolog [Source:HGNC Symbol;Acc:HGNC:21057]	1.82058	1.3625	2.27865	6.51011	8.14484	7.80E-09	2.06E-07	9.80918	3.53222	5.31776	5.49752	5.09244	4.50122	5.70531	4.94634	7.07807	6.85503	7.06872
ENSG00000010626	10233	LRRC23	protein_coding	HGNC Symbol	15	leucine rich repeat containing 23 [Source:HGNC Symbol;Acc:HGNC:19138]	1.81881	1.35759	2.28003	6.26909	8.08146	9.10E-09	2.33E-07	9.65301	3.5279	5.28973	5.70165	5.21623	4.16415	5.54164	5.0664	7.15439	6.88534	7.00199
ENSG00000197889	644890	MEIG1	protein_coding	HGNC Symbol	5	meiosis/spermiogenesis associated 1 [Source:HGNC Symbol;Acc:HGNC:23429]	1.81866	1.30074	2.33657	2.22292	7.19624	8.31E-08	1.54E-06	7.98497	3.52752	0.920388	1.91638	1.0087	0.794916	1.47899	0.70726	3.02655	2.91208	2.92119
ENSG00000021300	58473	PLEKHB1	protein_coding	HGNC Symbol	22	pleckstrin homology domain containing B1 [Source:HGNC Symbol;Acc:HGNC:19079]	1.81749	1.11552	2.51946	4.44557	5.30599	1.24E-05	1.16E-04	2.693	3.52468	2.34123	3.63596	3.3243	1.72853	3.68946	3.13677	5.2331	5.0289	4.49859
ENSG00000180438	NA	TPRXL	transcribed_processed_pseudogene	HGNC Symbol	14	tetrapeptide repeat homeobox like [Source:HGNC Symbol;Acc:HGNC:32178]	1.81732	1.21599	2.41866	1.81928	6.19341	1.14E-06	1.49E-05	5.50548	3.52427	0.593465	0.756123	-0.440915	-0.427477	0.702151	0.688523	2.00969	2.19475	2.14701
ENSG00000145700	256006	ANKRD31	protein_coding	HGNC Symbol	3	ankyrin repeat domain 31 [Source:HGNC Symbol;Acc:HGNC:26853]	1.81598	0.464137	3.16782	-1.07269	2.75294	1.03E-02	3.19E-02	-2.80481	3.52098	-3.14072	-0.251782	-4.18508	-0.701238	-1.38302	-1.43958	-0.112764	0.720183	-0.504724
ENSG00000139209	55089	SLC38A4	protein_coding	HGNC Symbol	5	solute carrier family 38 member 4 [Source:HGNC Symbol;Acc:HGNC:14679]	1.81487	0.958632	2.67111	0.305873	4.34373	1.69E-04	1.08E-03	0.824401	3.51828	0.507565	0.961522	0.48168	-1.48192	-2.20015	-2.17655	1.30369	1.34446	0.72632
ENSG00000184060	55803	ADAP2	protein_coding	HGNC Symbol	11	ArfGAP with dual PH domains 2 [Source:HGNC Symbol;Acc:HGNC:16487]	1.81443	0.91796	2.71089	-1.16522	4.14779	2.87E-04	1.70E-03	0.400718	3.5172	-1.79677	-0.926687	-1.29755	-1.90935	-1.83758	-2.17655	-1.03536	0.586659	0.0234523
ENSG00000277196	102724788	AC007325.2	protein_coding	Clone-based (Ensembl) gene	2	proline dehydrogenase 1, mitochondrial [Source:NCBI gene;Acc:102724788]	1.81435	0.737442	2.89126	-0.601178	3.45266	1.80E-03	7.75E-03	-1.27765	3.51701	-1.48361	-3.58965	-1.64902	-1.72293	-0.183079	-1.07701	-0.255958	0.209022	0.376631
ENSG00000204950	390205	LRRC10B	protein_coding	HGNC Symbol	1	leucine rich repeat containing 10B [Source:HGNC Symbol;Acc:HGNC:37215]	1.81283	1.17385	2.45181	2.45404	5.81412	3.13E-06	3.61E-05	4.34957	3.51331	1.74755	1.23478	1.14405	0.56359	2.45465	1.332	3.08467	3.10145	3.34222
ENSG00000069431	10060	ABCC9	protein_coding	HGNC Symbol	7	ATP binding cassette subfamily C member 9 [Source:HGNC Symbol;Acc:HGNC:60]	1.81242	1.17725	2.4476	3.31882	5.84762	2.86E-06	3.35E-05	4.3355	3.51232	3.56504	3.44622	2.66041	1.19268	1.12863	0.744019	3.84033	3.93887	3.71251
ENSG00000186409	728621	CCDC30	protein_coding	HGNC Symbol	15	coiled-coil domain containing 30 [Source:HGNC Symbol;Acc:HGNC:26103]	1.81228	1.40825	2.21631	3.93833	9.19221	6.55E-10	2.74E-08	12.5926	3.51197	3.35236	3.30786	2.9667	1.90156	3.26396	2.77765	4.39091	4.62175	4.88361
ENSG00000167216	83473	KATNAL2	protein_coding	HGNC Symbol	8	katanin catalytic subunit A1 like 2 [Source:HGNC Symbol;Acc:HGNC:25387]	1.81089	1.37261	2.24918	4.80855	8.46743	3.58E-09	1.03E-07	10.7931	3.5086	4.03459	3.67818	3.33377	3.16193	3.96691	3.33652	5.4529	5.23958	5.47448
ENSG00000048342	57545	CC2D2A	protein_coding	HGNC Symbol	20	coiled-coil and C2 domain containing 2A [Source:HGNC Symbol;Acc:HGNC:29253]	1.80426	1.42034	2.18818	6.04157	9.63092	2.42E-10	1.28E-08	13.3418	3.49249	5.25522	5.36228	5.16144	4.55629	5.23923	4.9929	6.8029	6.86746	6.92463
ENSG00000118690	84071	ARMC2	protein_coding	HGNC Symbol	5	armadillo repeat containing 2 [Source:HGNC Symbol;Acc:HGNC:23045]	1.8024	1.42665	2.17815	3.49349	9.83022	1.56E-10	9.64E-09	14.0845	3.48801	2.29583	2.67713	2.30357	2.41009	2.8148	2.46731	4.40882	4.18972	4.36577
ENSG00000004838	51364	ZMYND10	protein_coding	HGNC Symbol	9	zinc finger MYND-type containing 10 [Source:HGNC Symbol;Acc:HGNC:19412]	1.80118	1.25433	2.34802	6.93373	6.75001	2.63E-07	4.18E-06	6.23221	3.48505	5.36127	5.76472	5.46992	4.55291	5.94159	4.9493	7.19525	7.05234	7.14738
ENSG00000159588	149483	CCDC17	protein_coding	HGNC Symbol	9	coiled-coil domain containing 17 [Source:HGNC Symbol;Acc:HGNC:26574]	1.80108	1.30308	2.29909	3.76116	7.41161	4.81E-08	9.57E-07	8.22751	3.48482	3.03689	3.2614	3.0146	2.66522	3.65664	3.38969	4.41966	4.79918	5.28709
ENSG00000137960	54810	GIPC2	protein_coding	HGNC Symbol	2	GIPC PDZ domain containing family member 2 [Source:HGNC Symbol;Acc:HGNC:18177]	1.8005	1.10861	2.4924	2.53718	5.33292	1.15E-05	1.09E-04	3.06874	3.48341	1.27258	0.338455	0.76912	1.6962	2.4601	1.59604	2.74561	3.3865	3.11153
ENSG00000135929	1593	CYP27A1	protein_coding	HGNC Symbol	5	cytochrome P450 family 27 subfamily A member 1 [Source:HGNC Symbol;Acc:HGNC:2605]	1.79882	1.25162	2.34602	1.61661	6.73684	2.72E-07	4.28E-06	6.84437	3.47936	0.147522	0.691634	1.34474	1.27159	1.02958	0.744019	2.18626	2.96685	2.5309
ENSG00000169314	150248	C22orf15	protein_coding	HGNC Symbol	5	chromosome 22 open reading frame 15 [Source:HGNC Symbol;Acc:HGNC:15558]	1.79841	1.34815	2.24866	6.37892	8.18539	7.07E-09	1.88E-07	9.91332	3.47836	5.37952	5.65273	5.30557	4.48001	5.4114	4.72518	6.81918	6.85345	7.00815
ENSG00000114656	57501	KIAA1257	protein_coding	HGNC Symbol	9	KIAA1257 [Source:HGNC Symbol;Acc:HGNC:29231]	1.79628	1.06537	2.52719	0.360212	5.03641	2.58E-05	2.17E-04	2.59481	3.47323	-0.732639	-0.60983	-0.834579	-2.01244	-0.149526	-0.340046	0.605911	1.15698	1.03916
ENSG00000215386	NA	MIR99AHG	lincRNA	HGNC Symbol	21	mir-99a-let-7c cluster host gene [Source:HGNC Symbol;Acc:HGNC:1274]	1.79627	1.31369	2.27885	1.63025	7.62801	2.79E-08	5.96E-07	9.09234	3.47321	0.416225	1.02833	0.179496	1.15749	1.08701	0.630808	2.59726	2.35219	2.70514
ENSG00000139714	283385	MORN3	protein_coding	HGNC Symbol	3	MORN repeat containing 3 [Source:HGNC Symbol;Acc:HGNC:29807]	1.79615	1.29837	2.29394	4.83107	7.39458	5.02E-08	9.95E-07	8.11547	3.47293	3.35482	3.61438	3.60804	2.99256	4.18149	3.93794	5.23255	5.44886	5.46821
ENSG00000128408	26150	RIBC2	protein_coding	HGNC Symbol	3	RIB43A domain with coiled-coils 2 [Source:HGNC Symbol;Acc:HGNC:13241]	1.79238	1.33433	2.25042	4.31407	8.0192	1.06E-08	2.65E-07	9.77051	3.46385	3.30477	3.43641	3.19517	2.46389	3.53552	2.62343	4.90733	4.82628	4.85431
ENSG00000111879	79632	FAM184A	protein_coding	HGNC Symbol	14	family with sequence similarity 184 member A [Source:HGNC Symbol;Acc:HGNC:20991]	1.79234	1.08909	2.4956	0.372612	5.22299	1.55E-05	1.41E-04	3.06298	3.46377	-1.79677	-0.350186	-0.484637	-0.167414	0.484346	-0.954155	0.24728	1.30249	1.42128
ENSG00000228022	NA	HCG20	lincRNA	HGNC Symbol	2	HLA complex group 20 [Source:HGNC Symbol;Acc:HGNC:31334]	1.79192	0.58873	2.9951	-1.30105	3.05208	4.97E-03	1.78E-02	-2.15192	3.46275	-3.38173	-1.20499	-4.92204	0.221358	-0.864549	-1.43958	-0.231084	0.359889	-0.360334
ENSG00000272143	NA	FGF14-AS2	lincRNA	HGNC Symbol	1	FGF14 antisense RNA 2 [Source:HGNC Symbol;Acc:HGNC:44368]	1.78851	0.902947	2.67408	0.217122	4.13888	2.94E-04	1.73E-03	0.316419	3.45458	-0.574376	-0.651053	-1.14945	-1.63804	-0.25262	-0.896439	0.870095	0.514958	1.26081
ENSG00000225434	NA	LINC01504	lincRNA	HGNC Symbol	3	long intergenic non-protein coding RNA 1504 [Source:HGNC Symbol;Acc:HGNC:51185]	1.78779	0.942331	2.63326	0.971649	4.33346	1.74E-04	1.11E-03	0.558116	3.45287	2.69606	2.34633	2.06664	-1.55787	-0.116736	-0.546497	2.20461	2.57569	2.45094
ENSG00000164675	154865	IQUB	protein_coding	HGNC Symbol	6	IQ motif and ubiquitin domain containing [Source:HGNC Symbol;Acc:HGNC:21995]	1.78442	1.38309	2.18575	5.31239	9.1119	7.88E-10	3.10E-08	12.263	3.4448	4.73012	4.4222	4.01558	3.19123	4.38409	3.7061	5.98253	5.73283	5.86408
ENSG00000241794	6700	SPRR2A	protein_coding	HGNC Symbol	1	small proline rich protein 2A [Source:HGNC Symbol;Acc:HGNC:11261]	1.78405	0.629862	2.93823	2.56816	3.16769	3.72E-03	1.41E-02	-2.65468	3.44391	3.34495	2.87523	3.45445	-0.538508	1.90339	0.797458	3.3446	4.20973	3.22119
ENSG00000164411	375519	GJB7	protein_coding	HGNC Symbol	3	gap junction protein beta 7 [Source:HGNC Symbol;Acc:HGNC:16690]	1.78131	1.07723	2.48538	1.68222	5.1848	1.72E-05	1.54E-04	2.79845	3.43738	1.47625	1.43518	0.893875	0.00085745	0.440953	0.39692	2.39241	2.32625	2.71169
ENSG00000166963	4130	MAP1A	protein_coding	HGNC Symbol	2	microtubule associated protein 1A [Source:HGNC Symbol;Acc:HGNC:6835]	1.78093	1.36035	2.20152	5.49336	8.67774	2.17E-09	6.87E-08	11.1749	3.43648	5.17738	4.18514	4.84006	3.85564	4.95394	4.34178	6.3197	6.32543	6.30629
ENSG00000147400	1069	CETN2	protein_coding	HGNC Symbol	2	centrin 2 [Source:HGNC Symbol;Acc:HGNC:1867]	1.77965	1.42916	2.13014	8.82063	10.4057	4.45E-11	4.12E-09	14.9187	3.43343	8.06399	8.06215	7.64107	7.26136	8.19671	7.65008	9.66139	9.51967	9.60758
ENSG00000167136	2021	ENDOG	protein_coding	HGNC Symbol	1	endonuclease G [Source:HGNC Symbol;Acc:HGNC:3346]	1.77954	0.97339	2.5857	1.34488	4.52379	1.04E-04	7.19E-04	1.191	3.43318	-1.11324	0.459591	-0.167155	-0.538508	0.440953	0.3015	2.15358	1.40521	1.84726
ENSG00000160188	89765	RSPH1	protein_coding	HGNC Symbol	3	radial spoke head component 1 [Source:HGNC Symbol;Acc:HGNC:12371]	1.77871	1.32835	2.22907	7.83133	8.09385	8.83E-09	2.29E-07	9.57878	3.43119	6.75281	6.75452	6.57431	5.61827	7.08514	6.29552	8.18211	8.15334	8.40776
ENSG00000167065	150290	DUSP18	protein_coding	HGNC Symbol	10	dual specificity phosphatase 18 [Source:HGNC Symbol;Acc:HGNC:18484]	1.77539	1.42886	2.12193	4.86663	10.4993	3.64E-11	3.75E-09	15.3906	3.42331	4.31302	4.09607	4.17335	3.12294	4.11057	3.73834	5.58133	5.61077	5.76325
ENSG00000184613	4753	NELL2	protein_coding	HGNC Symbol	20	neural EGFL like 2 [Source:HGNC Symbol;Acc:HGNC:7751]	1.77459	1.05682	2.49237	0.843019	5.06667	2.37E-05	2.02E-04	2.58496	3.42142	1.27258	1.12917	1.02438	-1.40977	-0.442722	-0.419117	1.70268	1.75561	2.06753
ENSG00000167552	7846	TUBA1A	protein_coding	HGNC Symbol	9	tubulin alpha 1a [Source:HGNC Symbol;Acc:HGNC:20766]	1.77338	1.42898	2.11777	11.7781	10.5524	3.25E-11	3.40E-09	15.1931	3.41853	11.2241	11.4198	11.139	10.4935	10.8915	10.5353	12.995	12.5532	12.7363
ENSG00000062524	4058	LTK	protein_coding	HGNC Symbol	6	leukocyte receptor tyrosine kinase [Source:HGNC Symbol;Acc:HGNC:6721]	1.77311	0.581094	2.96513	-1.17006	3.04835	5.01E-03	1.79E-02	-2.10996	3.41791	-2.7537	-2.36726	-2.80656	-2.12347	-2.68558	-1.71088	-1.32009	-0.671138	-0.333113
ENSG00000070081	4925	NUCB2	protein_coding	HGNC Symbol	21	nucleobindin 2 [Source:HGNC Symbol;Acc:HGNC:8044]	1.77021	1.43507	2.10535	8.92215	10.8245	1.84E-11	2.28E-09	15.8279	3.41104	7.81867	7.87495	7.27302	6.98495	7.89568	7.48192	9.35912	9.37213	9.24546
ENSG00000176040	344805	TMPRSS7	protein_coding	HGNC Symbol	5	transmembrane serine protease 7 [Source:HGNC Symbol;Acc:HGNC:30846]	1.76848	1.10861	2.42835	1.61152	5.49227	7.47E-06	7.52E-05	3.62478	3.40694	0.318708	1.01521	0.179496	0.598995	1.23408	0.630808	2.27142	2.28373	2.60314
ENSG00000228397	NA	LINC01635	lincRNA	HGNC Symbol	2	long intergenic non-protein coding RNA 1635 [Source:HGNC Symbol;Acc:HGNC:52422]	1.76806	0.69204	2.84408	-0.865723	3.36735	2.24E-03	9.28E-03	-1.48757	3.40596	-1.22645	-0.926687	-2.60011	-1.55787	-0.661732	-1.61467	0.881545	0.0658272	0.409236
ENSG00000224383	92340	PRR29	protein_coding	HGNC Symbol	10	proline rich 29 [Source:HGNC Symbol;Acc:HGNC:25673]	1.76719	0.95498	2.5794	-0.302958	4.45889	1.24E-04	8.34E-04	1.16092	3.4039	-1.16874	-0.60983	-0.357258	-2.5194	-0.864549	-2.4814	0.799419	0.209022	0.343273
ENSG00000139187	10219	KLRG1	protein_coding	HGNC Symbol	7	killer cell lectin like receptor G1 [Source:HGNC Symbol;Acc:HGNC:6380]	1.76711	0.841915	2.6923	0.556622	3.9142	5.36E-04	2.85E-03	-0.28654	3.40371	-0.0729786	-0.384538	0.122352	-0.744959	0.954425	-2.4814	1.18857	1.14515	1.24283
ENSG00000112981	8382	NME5	protein_coding	HGNC Symbol	6	NME/NM23 family member 5 [Source:HGNC Symbol;Acc:HGNC:7853]	1.76515	1.36989	2.16041	7.14715	9.15191	7.19E-10	2.88E-08	12.1582	3.3991	6.14557	6.2588	5.58806	5.42281	6.63168	6.07567	7.67791	7.72857	7.86917
ENSG00000143891	130589	GALM	protein_coding	HGNC Symbol	5	galactose mutarotase [Source:HGNC Symbol;Acc:HGNC:24063]	1.76446	1.36074	2.16817	5.45537	8.95664	1.13E-09	4.05E-08	11.8551	3.39746	4.29647	4.22413	3.41037	4.49418	4.88478	4.86002	5.94175	5.98293	6.38652
ENSG00000145491	83853	ROPN1L	protein_coding	HGNC Symbol	5	rhophilin associated tail protein 1 like [Source:HGNC Symbol;Acc:HGNC:24060]	1.76205	1.24189	2.28222	7.27225	6.94209	1.60E-07	2.70E-06	6.67923	3.39181	5.73225	6.82362	6.20488	4.96696	6.48951	5.61011	7.83081	7.68469	7.69923
ENSG00000109771	55805	LRP2BP	protein_coding	HGNC Symbol	4	LRP2 binding protein [Source:HGNC Symbol;Acc:HGNC:25434]	1.76167	1.39591	2.12742	3.48115	9.87068	1.42E-10	9.07E-09	14.171	3.3909	3.11158	2.80457	2.21067	2.20134	2.65308	2.38824	4.59247	4.20973	4.31935
ENSG00000164627	221458	KIF6	protein_coding	HGNC Symbol	8	kinesin family member 6 [Source:HGNC Symbol;Acc:HGNC:21202]	1.76111	1.34879	2.17343	4.60478	8.75312	1.82E-09	5.91E-08	11.4681	3.38959	3.70862	3.62736	3.16719	3.38369	4.30613	3.65393	5.36641	5.47684	5.34985
ENSG00000157653	257169	C9orf43	protein_coding	HGNC Symbol	3	chromosome 9 open reading frame 43 [Source:HGNC Symbol;Acc:HGNC:23570]	1.76075	0.849188	2.67232	1.04512	3.95842	4.76E-04	2.59E-03	-0.3389	3.38875	-0.36543	1.20042	-0.240218	0.151536	0.418758	0.611045	2.08095	2.41755	1.805
ENSG00000142973	1580	CYP4B1	protein_coding	HGNC Symbol	15	cytochrome P450 family 4 subfamily B member 1 [Source:HGNC Symbol;Acc:HGNC:2644]	1.7551	1.28258	2.22763	10.6105	7.61179	2.91E-08	6.17E-07	8.29273	3.37551	9.64135	9.77432	9.38982	7.97303	9.44758	8.75155	11.0924	10.9515	10.7527
ENSG00000259577	NA	CERNA1	lincRNA	HGNC Symbol	2	competing endogenous lncRNA 1 for miR-4707-5p and miR-4767 [Source:HGNC Symbol;Acc:HGNC:52664]	1.7548	0.874941	2.63466	-0.430669	4.0872	3.37E-04	1.94E-03	0.195137	3.3748	-0.691416	-0.82884	-0.529725	-0.577502	-2.50501	-0.546497	0.762738	0.439506	1.15904
ENSG00000181652	285973	ATG9B	protein_coding	HGNC Symbol	12	autophagy related 9B [Source:HGNC Symbol;Acc:HGNC:21899]	1.74868	1.30606	2.19129	2.5338	8.09647	8.77E-09	2.28E-07	10.1884	3.3605	1.38284	1.52119	0.944206	0.898009	1.74292	1.30765	2.69459	2.77684	3.36317
ENSG00000187957	92737	DNER	protein_coding	HGNC Symbol	2	delta/notch like EGF repeat containing [Source:HGNC Symbol;Acc:HGNC:24456]	1.74859	1.11367	2.3835	2.20759	5.64398	4.96E-06	5.37E-05	3.89639	3.36029	1.31366	1.67921	2.06664	0.471078	2.00372	1.08219	2.88297	3.41386	2.99285
ENSG00000163617	57577	CCDC191	protein_coding	HGNC Symbol	8	coiled-coil domain containing 191 [Source:HGNC Symbol;Acc:HGNC:29272]	1.74764	1.42291	2.07237	4.73802	11.0292	1.20E-11	1.74E-09	16.5157	3.3581	4.24829	4.21699	3.99781	3.21138	4.31367	3.54097	5.24811	5.60916	5.75376
ENSG00000130021	8226	PUDP	protein_coding	HGNC Symbol	6	pseudouridine 5'-phosphatase [Source:HGNC Symbol;Acc:HGNC:16818]	1.74729	1.56231	1.93227	6.27325	19.3579	1.22E-17	4.20E-14	30.3416	3.35727	5.69241	5.32024	5.34825	5.03479	5.30121	5.27623	7.18807	7.04679	7.05462
ENSG00000203778	619208	FAM229B	protein_coding	HGNC Symbol	2	family with sequence similarity 229 member B [Source:HGNC Symbol;Acc:HGNC:33858]	1.74726	1.32449	2.17004	6.97276	8.46965	3.56E-09	1.03E-07	10.5404	3.35721	6.05271	6.31373	5.66761	5.34022	6.20337	5.83761	7.83919	7.53542	7.6919
ENSG00000100162	79019	CENPM	protein_coding	HGNC Symbol	8	centromere protein M [Source:HGNC Symbol;Acc:HGNC:18352]	1.74622	1.21791	2.27452	3.72919	6.77371	2.47E-07	3.98E-06	6.69202	3.35478	2.15602	2.97344	2.62485	1.90863	2.99812	2.4837	4.3585	4.11894	4.37302
ENSG00000139537	85478	CCDC65	protein_coding	HGNC Symbol	5	coiled-coil domain containing 65 [Source:HGNC Symbol;Acc:HGNC:29937]	1.7453	1.34388	2.14673	7.69228	8.91004	1.26E-09	4.45E-08	11.5647	3.35266	6.66898	6.51727	6.23045	5.76137	6.92876	6.36833	8.12387	8.1077	8.19838
ENSG00000110318	57562	CEP126	protein_coding	HGNC Symbol	3	centrosomal protein 126 [Source:HGNC Symbol;Acc:HGNC:29264]	1.74378	1.35811	2.12946	3.64012	9.26581	5.54E-10	2.41E-08	12.7665	3.34912	2.91539	2.63059	3.0146	2.63994	3.22611	2.89262	3.98004	4.68028	4.742
ENSG00000188010	729967	MORN2	protein_coding	HGNC Symbol	7	MORN repeat containing 2 [Source:HGNC Symbol;Acc:HGNC:30166]	1.74123	1.32916	2.1533	7.66079	8.65962	2.27E-09	7.12E-08	10.9555	3.3432	6.79535	7.0116	6.39782	5.9329	7.02741	6.55348	8.38824	8.31997	8.37234
ENSG00000137691	85016	CFAP300	protein_coding	HGNC Symbol	5	cilia and flagella associated protein 300 [Source:HGNC Symbol;Acc:HGNC:28188]	1.74027	1.32422	2.15632	7.55993	8.57204	2.79E-09	8.38E-08	10.7561	3.34098	6.75071	6.66891	6.16608	5.70663	6.79756	6.31435	8.17217	8.03957	8.20034
ENSG00000251169	NA	LINC01843	lincRNA	HGNC Symbol	1	long intergenic non-protein coding RNA 1843 [Source:HGNC Symbol;Acc:HGNC:52659]	1.73874	0.570401	2.90708	1.17258	3.04984	5.00E-03	1.79E-02	-2.40361	3.33743	0.705731	1.38508	0.287411	-4.4454	0.175715	-0.229014	1.2517	1.15698	1.52161
ENSG00000173258	158399	ZNF483	protein_coding	HGNC Symbol	4	zinc finger protein 483 [Source:HGNC Symbol;Acc:HGNC:23384]	1.73856	0.770538	2.70658	-0.733426	3.68058	9.94E-04	4.75E-03	-0.752303	3.33702	-0.95852	-3.05914	-3.33708	-0.228168	-0.442722	-0.686221	0.858554	0.0405161	0.487663
ENSG00000248485	654790	PCP4L1	protein_coding	HGNC Symbol	1	Purkinje cell protein 4 like 1 [Source:HGNC Symbol;Acc:HGNC:20448]	1.7372	0.475625	2.99877	0.202836	2.82195	8.73E-03	2.81E-02	-2.62831	3.33387	-1.22645	-2.36726	-3.04757	-2.67986	-1.10062	-1.71088	-0.158934	-0.0114785	-0.504724
ENSG00000157064	23057	NMNAT2	protein_coding	HGNC Symbol	4	nicotinamide nucleotide adenylyltransferase 2 [Source:HGNC Symbol;Acc:HGNC:16789]	1.73393	1.18109	2.28677	1.45175	6.42753	6.11E-07	8.66E-06	6.05737	3.32633	0.736266	1.00197	1.20035	0.794916	1.33234	0.117636	2.3964	2.53095	2.60314
ENSG00000158062	91544	UBXN11	protein_coding	HGNC Symbol	16	UBX domain protein 11 [Source:HGNC Symbol;Acc:HGNC:30600]	1.73319	1.19994	2.26644	4.50427	6.66082	3.31E-07	5.07E-06	6.3024	3.32463	3.24763	3.99615	3.56847	2.40009	3.15404	2.54227	4.58198	4.84376	4.88868
ENSG00000186369	NA	LINC00643	transcribed_unitary_pseudogene	HGNC Symbol	7	long intergenic non-protein coding RNA 643 [Source:HGNC Symbol;Acc:HGNC:44296]	1.7329	0.982786	2.48302	2.2747	4.73431	5.86E-05	4.40E-04	1.50586	3.32396	1.63051	1.43518	0.8767	0.0528521	1.77822	1.47005	3.04703	2.72615	3.10906
ENSG00000186638	347240	KIF24	protein_coding	HGNC Symbol	2	kinesin family member 24 [Source:HGNC Symbol;Acc:HGNC:19916]	1.72926	1.18459	2.27393	2.68809	6.50633	4.97E-07	7.22E-06	6.13981	3.31557	2.2595	2.19171	1.59628	1.00746	1.48968	1.45904	3.23059	3.51611	3.28407
ENSG00000275410	6928	HNF1B	protein_coding	HGNC Symbol	7	HNF1 homeobox B [Source:HGNC Symbol;Acc:HGNC:11630]	1.7272	0.394434	3.05996	0.300947	2.65583	1.30E-02	3.82E-02	-3.26316	3.31084	0.626443	0.338455	0.611936	-3.95997	0.773853	-0.638127	0.858554	0.400246	2.12754
ENSG00000251576	NA	LINC01267	lincRNA	HGNC Symbol	1	long intergenic non-protein coding RNA 1267 [Source:HGNC Symbol;Acc:HGNC:50320]	1.72538	0.988049	2.4627	0.913027	4.79551	4.96E-05	3.80E-04	1.88751	3.30666	0.00432709	1.4836	1.05524	-1.90935	0.121776	-0.340046	1.72192	1.68386	1.79886
ENSG00000104490	83988	NCALD	protein_coding	HGNC Symbol	30	neurocalcin delta [Source:HGNC Symbol;Acc:HGNC:7655]	1.72535	1.32917	2.12154	4.5054	8.92469	1.22E-09	4.31E-08	11.9029	3.30661	3.84621	3.81691	3.55234	2.56135	3.81798	3.17429	5.18424	5.3937	4.94327
ENSG00000155761	200162	SPAG17	protein_coding	HGNC Symbol	13	sperm associated antigen 17 [Source:HGNC Symbol;Acc:HGNC:26620]	1.72512	1.29471	2.15552	5.31404	8.21397	6.59E-09	1.78E-07	10.0305	3.30607	4.85711	4.71768	4.54624	4.0616	5.26512	4.7771	6.10113	6.46693	6.47773
ENSG00000162620	127255	LRRIQ3	protein_coding	HGNC Symbol	10	leucine rich repeats and IQ motif containing 3 [Source:HGNC Symbol;Acc:HGNC:28318]	1.723	1.23061	2.21539	2.95285	7.17116	8.86E-08	1.63E-06	7.80779	3.30122	1.79183	2.18	1.2939	1.45667	2.69524	2.20263	3.76196	3.61587	3.71414
ENSG00000147202	1730	DIAPH2	protein_coding	HGNC Symbol	5	diaphanous related formin 2 [Source:HGNC Symbol;Acc:HGNC:2877]	1.72232	1.35819	2.08645	4.45546	9.69326	2.11E-10	1.19E-08	13.6137	3.29966	3.7891	3.92429	3.77261	3.16193	4.51801	4.18853	5.19919	5.64529	5.72814
ENSG00000166352	119710	C11orf74	protein_coding	HGNC Symbol	11	chromosome 11 open reading frame 74 [Source:HGNC Symbol;Acc:HGNC:25142]	1.7221	1.37363	2.07057	6.46121	10.1275	8.11E-11	6.32E-09	14.4221	3.29917	5.75526	5.75686	5.33102	4.88776	5.74376	5.40447	7.07527	7.16349	7.24319
ENSG00000113318	4437	MSH3	protein_coding	HGNC Symbol	3	mutS homolog 3 [Source:HGNC Symbol;Acc:HGNC:7326]	1.72163	1.3364	2.10685	5.30432	9.15865	7.08E-10	2.86E-08	12.3286	3.29808	4.16376	4.67244	4.38554	3.90598	4.63214	4.58911	6.06362	6.04669	6.21443
ENSG00000162999	142679	DUSP19	protein_coding	HGNC Symbol	3	dual specificity phosphatase 19 [Source:HGNC Symbol;Acc:HGNC:18894]	1.72035	1.34299	2.09772	3.64526	9.34258	4.65E-10	2.10E-08	12.9789	3.29517	3.03382	2.77375	2.71458	2.07502	2.55982	2.51594	4.36463	4.24201	4.37095
ENSG00000273061	NA	CDC37L1-DT	lincRNA	HGNC Symbol	2	CDC37L1 divergent transcript [Source:HGNC Symbol;Acc:HGNC:49735]	1.72016	1.1963	2.24401	1.66859	6.72927	2.77E-07	4.34E-06	6.82268	3.29472	0.721079	0.57134	-0.131965	1.26058	1.51082	1.35595	2.5868	2.43223	2.83681
ENSG00000174007	84984	CEP19	protein_coding	HGNC Symbol	2	centrosomal protein 19 [Source:HGNC Symbol;Acc:HGNC:28209]	1.71796	1.32853	2.10739	4.03931	9.04062	9.29E-10	3.47E-08	12.2453	3.28971	3.07919	3.28071	2.99483	2.28524	3.12349	2.72346	4.47928	4.72367	4.54976
ENSG00000196344	131	ADH7	protein_coding	HGNC Symbol	6	alcohol dehydrogenase 7 (class IV), mu or sigma polypeptide [Source:HGNC Symbol;Acc:HGNC:256]	1.71729	1.18446	2.25011	8.99326	6.60497	3.84E-07	5.75E-06	5.72118	3.28818	7.83297	7.95837	7.10828	6.12046	7.78752	7.16277	9.38245	9.03068	8.92425
ENSG00000198919	9666	DZIP3	protein_coding	HGNC Symbol	6	DAZ interacting zinc finger protein 3 [Source:HGNC Symbol;Acc:HGNC:30938]	1.71632	1.39308	2.03956	6.42958	10.8815	1.63E-11	2.14E-09	16.0499	3.28598	5.77286	5.70981	5.36682	5.17921	5.78012	5.37255	6.89952	7.24867	7.29427
ENSG00000069702	7049	TGFBR3	protein_coding	HGNC Symbol	11	transforming growth factor beta receptor 3 [Source:HGNC Symbol;Acc:HGNC:11774]	1.71509	1.0168	2.41338	1.66359	5.03343	2.60E-05	2.18E-04	2.40259	3.28318	-0.020984	-1.33331	1.14405	1.21567	1.20843	1.48098	2.177	2.23993	2.56747
ENSG00000137434	347744	C6orf52	protein_coding	HGNC Symbol	6	chromosome 6 open reading frame 52 [Source:HGNC Symbol;Acc:HGNC:20881]	1.71401	1.32868	2.09935	3.99998	9.11562	7.82E-10	3.09E-08	12.3905	3.28072	2.79001	3.20476	3.14225	2.97582	3.42851	3.15394	5.07504	4.75901	4.8454
ENSG00000175567	7351	UCP2	protein_coding	HGNC Symbol	10	uncoupling protein 2 [Source:HGNC Symbol;Acc:HGNC:12518]	1.71052	1.37896	2.04208	9.72722	10.5725	3.12E-11	3.28E-09	15.2646	3.27278	8.27685	8.53565	8.4873	8.29181	9.16192	8.65939	10.3096	10.2855	10.3037
ENSG00000171757	151827	LRRC34	protein_coding	HGNC Symbol	12	leucine rich repeat containing 34 [Source:HGNC Symbol;Acc:HGNC:28408]	1.70828	1.06763	2.34893	3.78031	5.46448	8.05E-06	8.02E-05	3.23506	3.2677	1.9822	2.97344	2.81267	1.76795	2.8731	2.10709	4.26978	4.1969	3.98679
ENSG00000064218	58524	DMRT3	protein_coding	HGNC Symbol	2	doublesex and mab-3 related transcription factor 3 [Source:HGNC Symbol;Acc:HGNC:13909]	1.70698	0.639605	2.77435	-0.0256048	3.27735	2.82E-03	1.13E-02	-1.69695	3.26476	-1.71188	-0.693488	-2.25908	-2.01244	-0.864549	-1.1426	0.299431	0.1392	0.393026
ENSG00000006534	221	ALDH3B1	protein_coding	HGNC Symbol	10	aldehyde dehydrogenase 3 family member B1 [Source:HGNC Symbol;Acc:HGNC:410]	1.70604	1.23718	2.17489	4.98	7.45699	4.29E-08	8.63E-07	8.22234	3.26263	4.03459	4.24955	4.08639	3.06714	4.79177	3.98284	5.80563	5.75196	5.70165
ENSG00000206199	389161	ANKUB1	protein_coding	HGNC Symbol	9	ankyrin repeat and ubiquitin domain containing 1 [Source:HGNC Symbol;Acc:HGNC:29642]	1.70283	1.39593	2.00973	6.10704	11.3707	5.98E-12	1.04E-09	17.0848	3.2554	5.71702	5.5999	5.36375	4.69466	5.63545	5.14237	6.91022	7.14264	6.97331
ENSG00000124749	81578	COL21A1	protein_coding	HGNC Symbol	12	collagen type XXI alpha 1 chain [Source:HGNC Symbol;Acc:HGNC:17025]	1.70279	1.17003	2.23555	3.81944	6.54998	4.43E-07	6.55E-06	6.15146	3.25529	2.62032	2.66038	2.58839	1.65474	2.4601	1.8532	3.59639	4.20973	3.85394
ENSG00000170270	84520	GON7	protein_coding	HGNC Symbol	2	GON7, KEOPS complex subunit [Source:HGNC Symbol;Acc:HGNC:20356]	1.70173	1.31329	2.09017	7.13896	8.97794	1.07E-09	3.90E-08	11.7502	3.25291	6.23749	6.44147	5.8359	5.18941	6.4266	6.0121	7.75337	7.6562	7.7691
ENSG00000167525	147011	PROCA1	protein_coding	HGNC Symbol	10	protein interacting with cyclin A1 [Source:HGNC Symbol;Acc:HGNC:28600]	1.70034	0.827048	2.57363	-0.345689	3.99014	4.38E-04	2.42E-03	-0.0214004	3.24977	-0.732639	-0.737209	-1.55281	-1.63804	-0.52638	-1.52447	-1.07908	0.400246	1.07008
ENSG00000182224	124637	CYB5D1	protein_coding	HGNC Symbol	6	cytochrome b5 domain containing 1 [Source:HGNC Symbol;Acc:HGNC:26516]	1.70003	1.36623	2.03383	5.63153	10.4372	4.16E-11	4.01E-09	15.1691	3.24908	5.08773	4.85743	4.77898	4.12522	5.0742	4.58405	6.30808	6.37436	6.51776
ENSG00000093134	55350	VNN3	protein_coding	HGNC Symbol	14	vanin 3 [Source:HGNC Symbol;Acc:HGNC:16431]	1.69927	1.34499	2.05354	4.41295	9.82953	1.56E-10	9.64E-09	13.9374	3.24736	3.79274	3.55897	3.8138	3.58251	4.14139	3.76317	5.14321	5.43981	5.58475
ENSG00000197653	196385	DNAH10	protein_coding	HGNC Symbol	10	dynein axonemal heavy chain 10 [Source:HGNC Symbol;Acc:HGNC:2941]	1.69818	1.26883	2.12753	3.46919	8.10559	8.58E-09	2.23E-07	10.0743	3.24492	2.31618	2.70599	2.49581	2.16045	2.75404	2.286	4.04385	4.07598	4.21832
ENSG00000162104	115	ADCY9	protein_coding	HGNC Symbol	7	adenylate cyclase 9 [Source:HGNC Symbol;Acc:HGNC:240]	1.69403	1.12947	2.25859	1.16699	6.14925	1.28E-06	1.65E-05	5.37276	3.23559	0.525159	-0.283844	0.338485	0.716489	0.907376	0.762053	1.52426	2.37262	2.23603
ENSG00000105948	79989	TTC26	protein_coding	HGNC Symbol	10	tetratricopeptide repeat domain 26 [Source:HGNC Symbol;Acc:HGNC:21882]	1.69166	1.31565	2.06767	6.34503	9.21987	6.15E-10	2.60E-08	12.384	3.23029	5.40825	5.63247	5.32232	4.77038	5.40506	4.97368	7.00241	6.83447	6.97892
ENSG00000257698	NA	GIHCG	lincRNA	HGNC Symbol	4	GIHCG, inhibitor of miR-200b/200a/429 expression [Source:HGNC Symbol;Acc:HGNC:52649]	1.69081	1.28814	2.09349	5.63134	8.60506	2.58E-09	7.89E-08	10.9881	3.22839	4.85189	4.9551	4.60348	4.27912	4.88073	4.50461	6.40672	6.18738	6.49445
ENSG00000148935	2620	GAS2	protein_coding	HGNC Symbol	11	growth arrest specific 2 [Source:HGNC Symbol;Acc:HGNC:4167]	1.68869	0.690316	2.68707	-0.656761	3.46631	1.74E-03	7.53E-03	-1.22387	3.22364	-3.14072	-2.11572	-0.892295	-0.167414	-1.73449	-2.32094	-0.231084	-0.17975	0.0852915
ENSG00000154099	123872	DNAAF1	protein_coding	HGNC Symbol	10	dynein axonemal assembly factor 1 [Source:HGNC Symbol;Acc:HGNC:30539]	1.68856	1.01868	2.35843	2.5877	5.16575	1.81E-05	1.61E-04	2.53752	3.22334	1.88335	1.73628	2.18299	0.330705	2.73171	2.08577	2.2137	3.36627	3.96228
ENSG00000137821	54839	LRRC49	protein_coding	HGNC Symbol	29	leucine rich repeat containing 49 [Source:HGNC Symbol;Acc:HGNC:25965]	1.68847	1.35615	2.02079	5.61542	10.4124	4.39E-11	4.12E-09	15.133	3.22315	5.01409	4.5584	4.54624	4.2832	4.97311	4.22474	6.30701	6.21557	6.28558
ENSG00000149927	8448	DOC2A	protein_coding	HGNC Symbol	18	double C2 domain alpha [Source:HGNC Symbol;Acc:HGNC:2985]	1.68656	0.845965	2.52715	-0.888198	4.11176	3.16E-04	1.84E-03	0.317529	3.21888	-1.28657	-1.26772	-1.86315	-2.86044	-0.97776	-2.32094	-0.761598	0.231564	-0.254401
ENSG00000132010	7568	ZNF20	protein_coding	HGNC Symbol	8	zinc finger protein 20 [Source:HGNC Symbol;Acc:HGNC:12992]	1.68535	1.20078	2.16992	0.963361	7.12758	9.90E-08	1.80E-06	7.88399	3.21618	0.0536548	0.379974	0.411859	-0.259532	0.526471	-0.0610697	1.72827	1.83872	1.87086
ENSG00000167646	352909	DNAAF3	protein_coding	HGNC Symbol	17	dynein axonemal assembly factor 3 [Source:HGNC Symbol;Acc:HGNC:30492]	1.68499	1.09028	2.27971	1.94966	5.80635	3.20E-06	3.68E-05	4.4151	3.21539	0.766167	0.988616	1.38174	0.351614	1.39052	0.762053	2.13457	2.48008	2.8278
ENSG00000174500	257144	GCSAM	protein_coding	HGNC Symbol	7	germinal center associated signaling and motility [Source:HGNC Symbol;Acc:HGNC:20253]	1.68459	1.04415	2.32503	1.1736	5.39047	9.84E-06	9.53E-05	3.40468	3.21448	0.47172	0.947782	0.48168	0.56359	0.175715	-0.159473	2.12977	1.90333	2.18045
ENSG00000163803	151056	PLB1	protein_coding	HGNC Symbol	12	phospholipase B1 [Source:HGNC Symbol;Acc:HGNC:30041]	1.6834	1.2357	2.13109	1.711	7.70578	2.30E-08	5.00E-07	9.22862	3.21184	0.809889	1.30112	1.54284	0.994224	2.05499	1.42549	3.13815	2.96012	3.09158
ENSG00000197177	84435	ADGRA1	protein_coding	HGNC Symbol	3	adhesion G protein-coupled receptor A1 [Source:HGNC Symbol;Acc:HGNC:13838]	1.68328	0.798518	2.56805	-0.798825	3.89889	5.58E-04	2.95E-03	-0.210007	3.21158	-1.98318	-2.00469	-0.834579	-2.24376	-1.03788	-1.43958	-0.692057	0.186121	0.220041
ENSG00000106565	28959	TMEM176B	protein_coding	HGNC Symbol	6	transmembrane protein 176B [Source:HGNC Symbol;Acc:HGNC:29596]	1.68247	0.867718	2.49723	1.29391	4.23187	2.29E-04	1.40E-03	0.11953	3.20978	2.89524	3.19316	3.20896	-0.197471	0.791235	0.000991242	2.7043	2.97689	3.4848
ENSG00000157470	145773	FAM81A	protein_coding	HGNC Symbol	15	family with sequence similarity 81 member A [Source:HGNC Symbol;Acc:HGNC:28379]	1.67805	1.05808	2.29801	1.77586	5.54686	6.44E-06	6.67E-05	3.74461	3.19995	1.16446	1.76006	0.805878	-0.228168	0.825383	0.779864	2.177	2.55349	2.56023
ENSG00000132122	54558	SPATA6	protein_coding	HGNC Symbol	11	spermatogenesis associated 6 [Source:HGNC Symbol;Acc:HGNC:18309]	1.67755	1.301	2.05411	3.36679	9.12974	7.56E-10	3.02E-08	12.4914	3.19885	2.92537	2.86064	2.29713	1.8437	2.78474	2.81268	3.98004	4.25857	4.3543
ENSG00000187624	400566	C17orf97	protein_coding	HGNC Symbol	5	chromosome 17 open reading frame 97 [Source:HGNC Symbol;Acc:HGNC:33800]	1.67646	1.17795	2.17497	1.57855	6.89178	1.82E-07	3.04E-06	7.23959	3.19644	0.94674	1.11694	0.504223	0.451842	1.04416	1.28288	2.56211	2.49413	2.67864
ENSG00000135914	3357	HTR2B	protein_coding	HGNC Symbol	1	5-hydroxytryptamine receptor 2B [Source:HGNC Symbol;Acc:HGNC:5294]	1.67306	0.458699	2.88742	-0.869327	2.82342	8.70E-03	2.80E-02	-2.65213	3.1889	-2.93427	-0.60983	-2.60011	-0.83659	-2.50501	-1.43958	-0.761598	0.0405161	-0.0633526
ENSG00000183775	57528	KCTD16	protein_coding	HGNC Symbol	2	potassium channel tetramerization domain containing 16 [Source:HGNC Symbol;Acc:HGNC:29244]	1.67261	0.323199	3.02202	-0.94318	2.54017	1.70E-02	4.73E-02	-3.18482	3.18791	-2.7537	-0.0730765	-4.92204	-0.324383	-1.38302	-2.86842	-0.726409	-0.802383	0.00223576
ENSG00000140403	55466	DNAJA4	protein_coding	HGNC Symbol	12	DnaJ heat shock protein family (Hsp40) member A4 [Source:HGNC Symbol;Acc:HGNC:14885]	1.67179	1.33881	2.00477	5.24464	10.2889	5.72E-11	4.78E-09	14.8926	3.1861	4.11956	4.54363	4.29954	3.75917	4.67139	4.39331	5.46959	6.09051	5.99302
ENSG00000173557	339778	C2orf70	protein_coding	HGNC Symbol	4	chromosome 2 open reading frame 70 [Source:HGNC Symbol;Acc:HGNC:27938]	1.6714	1.15343	2.18937	3.97699	6.61282	3.76E-07	5.65E-06	6.18467	3.18524	2.68044	3.01356	3.03021	2.55685	3.93011	3.10886	4.70147	4.45695	4.97969
ENSG00000166592	6236	RRAD	protein_coding	HGNC Symbol	5	RRAD, Ras related glycolysis inhibitor and calcium channel regulator [Source:HGNC Symbol;Acc:HGNC:10446]	1.66982	1.21202	2.12763	2.87636	7.47485	4.10E-08	8.34E-07	8.58049	3.18175	1.70187	2.27109	2.02047	1.10919	2.49764	2.02733	3.36514	3.32755	3.91055
ENSG00000163053	151473	SLC16A14	protein_coding	HGNC Symbol	5	solute carrier family 16 member 14 [Source:HGNC Symbol;Acc:HGNC:26417]	1.66829	0.815573	2.52101	0.0251356	4.00939	4.16E-04	2.32E-03	-0.0695637	3.17838	-3.14072	-0.926687	0.36336	0.175188	-0.116736	0.442363	1.80844	1.1212	1.14942
ENSG00000119661	83544	DNAL1	protein_coding	HGNC Symbol	9	dynein axonemal light chain 1 [Source:HGNC Symbol;Acc:HGNC:23247]	1.66641	1.36414	1.96868	5.75046	11.2979	6.93E-12	1.11E-09	16.9838	3.17424	5.14859	4.78394	4.84117	4.34967	4.99014	4.69616	6.16343	6.52255	6.46203
ENSG00000095203	54566	EPB41L4B	protein_coding	HGNC Symbol	2	erythrocyte membrane protein band 4.1 like 4B [Source:HGNC Symbol;Acc:HGNC:19818]	1.66496	1.30849	2.02143	4.18516	9.57174	2.77E-10	1.41E-08	13.427	3.17105	3.79456	3.60784	2.98685	2.67354	3.60843	2.8511	4.55274	4.92726	4.92577
ENSG00000248079	NA	DPH6-DT	lincRNA	HGNC Symbol	3	DPH6 divergent transcript [Source:HGNC Symbol;Acc:HGNC:44147]	1.66469	0.632341	2.69704	-0.237567	3.3046	2.63E-03	1.07E-02	-1.62857	3.17046	-2.7537	-1.63029	-2.11469	-1.55787	-0.442722	-0.787505	-1.12417	0.551254	0.201545
ENSG00000179299	79730	NSUN7	protein_coding	HGNC Symbol	7	NOP2/Sun RNA methyltransferase family member 7 [Source:HGNC Symbol;Acc:HGNC:25857]	1.66306	1.3118	2.01432	2.97191	9.70268	2.07E-10	1.17E-08	13.838	3.16687	2.16165	2.26556	2.11138	1.57697	2.82327	1.99719	3.40138	3.88834	3.83306
ENSG00000156313	6103	RPGR	protein_coding	HGNC Symbol	21	retinitis pigmentosa GTPase regulator [Source:HGNC Symbol;Acc:HGNC:10295]	1.65986	1.29592	2.02381	4.8046	9.3465	4.61E-10	2.09E-08	12.8398	3.15986	4.01137	4.08826	3.68898	3.21424	4.02867	3.79855	5.28307	5.465	5.49551
ENSG00000168314	4336	MOBP	protein_coding	HGNC Symbol	13	myelin-associated oligodendrocyte basic protein [Source:HGNC Symbol;Acc:HGNC:7189]	1.65957	0.317264	3.00187	-0.879719	2.5337	1.72E-02	4.78E-02	-3.24052	3.15922	-1.98318	-0.926687	-1.98344	-1.55787	-1.30707	-2.86842	0.646745	0.551254	-0.966055
ENSG00000144834	29114	TAGLN3	protein_coding	HGNC Symbol	7	transgelin 3 [Source:HGNC Symbol;Acc:HGNC:29868]	1.65809	0.73619	2.57999	1.59777	3.68584	9.80E-04	4.70E-03	-1.07146	3.15598	1.79183	1.22342	2.09662	-0.324383	0.567402	-1.1426	1.87297	1.91034	2.56023
ENSG00000175697	165829	GPR156	protein_coding	HGNC Symbol	5	G protein-coupled receptor 156 [Source:HGNC Symbol;Acc:HGNC:20844]	1.65591	0.738431	2.57339	-0.28126	3.69872	9.47E-04	4.57E-03	-0.745	3.15122	-0.818795	-1.08715	-1.01515	-0.884684	-1.38302	-1.1426	1.18857	0.704153	0.360048
ENSG00000104177	50804	MYEF2	protein_coding	HGNC Symbol	17	myelin expression factor 2 [Source:HGNC Symbol;Acc:HGNC:17940]	1.65461	1.0672	2.24201	1.20714	5.77255	3.51E-06	3.98E-05	4.37258	3.14838	1.43961	1.46442	1.07042	-0.790047	0.418758	0.442363	1.60246	2.39776	2.37044
ENSG00000229474	197135	PATL2	protein_coding	HGNC Symbol	9	PAT1 homolog 2 [Source:HGNC Symbol;Acc:HGNC:33630]	1.65378	1.06846	2.2391	1.67576	5.7902	3.34E-06	3.81E-05	4.37175	3.14657	0.298388	1.12917	1.0087	0.82513	1.37907	0.930982	1.49474	2.72217	2.73438
ENSG00000166033	5654	HTRA1	protein_coding	HGNC Symbol	3	HtrA serine peptidase 1 [Source:HGNC Symbol;Acc:HGNC:9476]	1.65369	1.27579	2.0316	3.29475	8.96772	1.10E-09	3.98E-08	12.1177	3.14638	2.44655	2.47644	2.54012	2.07502	3.3891	2.5318	4.36667	4.09915	4.30534
ENSG00000162772	467	ATF3	protein_coding	HGNC Symbol	11	activating transcription factor 3 [Source:HGNC Symbol;Acc:HGNC:785]	1.6532	1.30238	2.00403	3.65734	9.65703	2.29E-10	1.23E-08	13.6543	3.14532	2.60799	3.1578	2.58839	2.42003	3.37476	3.24652	4.33682	4.40087	4.78844
ENSG00000261150	83481	EPPK1	protein_coding	HGNC Symbol	2	epiplakin 1 [Source:HGNC Symbol;Acc:HGNC:15577]	1.65292	1.40474	1.90109	5.419	13.6491	7.96E-14	5.23E-11	21.4818	3.14468	5.33719	5.1341	5.79592	4.88776	5.05274	5.06731	6.70641	6.91241	6.82864
ENSG00000119703	79696	ZC2HC1C	protein_coding	HGNC Symbol	9	zinc finger C2HC-type containing 1C [Source:HGNC Symbol;Acc:HGNC:20354]	1.65041	1.26542	2.0354	4.76609	8.78523	1.69E-09	5.59E-08	11.5196	3.13922	4.13683	3.76888	3.50562	3.4262	4.43751	3.89159	5.56455	5.46559	5.53898
ENSG00000087903	5990	RFX2	protein_coding	HGNC Symbol	24	regulatory factor X2 [Source:HGNC Symbol;Acc:HGNC:9983]	1.64919	1.21721	2.08117	3.41127	7.82379	1.71E-08	3.94E-07	9.36506	3.13658	2.5872	2.66459	2.49017	1.99754	2.9602	2.62343	3.988	4.19116	4.26805
ENSG00000163521	79411	GLB1L	protein_coding	HGNC Symbol	12	galactosidase beta 1 like [Source:HGNC Symbol;Acc:HGNC:28129]	1.64755	1.34503	1.95008	4.82542	11.1606	9.17E-12	1.40E-09	16.7991	3.13302	4.17355	4.12841	3.42816	4.11302	4.07375	3.25927	5.45721	5.39869	5.53575
ENSG00000138670	153020	RASGEF1B	protein_coding	HGNC Symbol	14	RasGEF domain family member 1B [Source:HGNC Symbol;Acc:HGNC:24881]	1.64734	1.311	1.98368	4.92362	10.0373	9.87E-11	7.07E-09	14.3698	3.13255	4.17355	4.45656	4.23193	3.8167	3.90837	3.82238	5.74149	5.78425	5.60204
ENSG00000161929	388325	SCIMP	protein_coding	HGNC Symbol	4	SLP adaptor and CSK interacting membrane protein [Source:HGNC Symbol;Acc:HGNC:33504]	1.64727	1.04567	2.24887	0.694988	5.61139	5.41E-06	5.77E-05	4.0454	3.13241	-0.333368	-0.978217	-0.834579	0.221358	0.121776	0.39692	1.21596	1.22596	1.71658
ENSG00000167984	197358	NLRC3	protein_coding	HGNC Symbol	5	NLR family CARD domain containing 3 [Source:HGNC Symbol;Acc:HGNC:29889]	1.64501	0.990653	2.29936	0.608106	5.15189	1.88E-05	1.67E-04	2.84599	3.1275	0.298388	0.0348388	0.548278	-1.15262	-0.442722	-0.125921	0.9484	1.38524	1.7035
ENSG00000234465	390940	PINLYP	protein_coding	HGNC Symbol	7	phospholipase A2 inhibitor and LY6/PLAUR domain containing [Source:HGNC Symbol;Acc:HGNC:44206]	1.64219	1.21616	2.06823	4.22182	7.89927	1.42E-08	3.37E-07	9.44687	3.1214	3.59451	3.69678	3.28253	2.47823	3.52777	3.17765	4.91222	4.88789	4.94744
ENSG00000007237	8522	GAS7	protein_coding	HGNC Symbol	19	growth arrest specific 7 [Source:HGNC Symbol;Acc:HGNC:4169]	1.64178	1.08442	2.19915	1.79011	6.03652	1.73E-06	2.16E-05	4.98988	3.12052	0.998041	1.55784	1.73617	0.372224	1.53165	0.797458	2.50403	2.75367	2.85763
ENSG00000104237	6101	RP1	protein_coding	HGNC Symbol	8	RP1, axonemal microtubule associated [Source:HGNC Symbol;Acc:HGNC:10263]	1.64167	0.785747	2.49759	0.150995	3.93064	5.13E-04	2.75E-03	-0.368318	3.12027	-0.431772	1.02833	-0.278186	-1.40977	1.07287	0.688523	1.52426	1.07209	2.4352
ENSG00000104237	107984125	RP1	protein_coding	HGNC Symbol	8	RP1, axonemal microtubule associated [Source:HGNC Symbol;Acc:HGNC:10263]	1.64167	0.785747	2.49759	0.150995	3.93064	5.13E-04	2.75E-03	-0.368318	3.12027	-0.431772	1.02833	-0.278186	-1.40977	1.07287	0.688523	1.52426	1.07209	2.4352
ENSG00000105982	140545	RNF32	protein_coding	HGNC Symbol	14	ring finger protein 32 [Source:HGNC Symbol;Acc:HGNC:17118]	1.64135	1.19061	2.09208	2.50645	7.46261	4.23E-08	8.54E-07	8.63535	3.11957	1.49423	1.34371	1.02438	1.03357	1.89537	1.09647	2.93335	2.73801	3.11648
ENSG00000032742	8100	IFT88	protein_coding	HGNC Symbol	7	intraflagellar transport 88 [Source:HGNC Symbol;Acc:HGNC:20606]	1.6412	1.36926	1.91313	6.11589	12.3682	8.42E-13	3.01E-10	19.0874	3.11924	5.27551	5.54392	5.01607	4.93355	5.41421	5.1372	6.79989	6.89729	6.82525
ENSG00000161544	114757	CYGB	protein_coding	HGNC Symbol	5	cytoglobin [Source:HGNC Symbol;Acc:HGNC:16505]	1.63979	0.508313	2.77126	-1.29444	2.96998	6.09E-03	2.10E-02	-2.27847	3.1162	-2.59324	-2.36726	-0.576267	-3.95997	-2.06891	-2.32094	0.0174928	-0.848925	-0.73473
ENSG00000128581	64792	IFT22	protein_coding	HGNC Symbol	11	intraflagellar transport 22 [Source:HGNC Symbol;Acc:HGNC:21895]	1.63803	1.3046	1.97145	7.85504	10.0677	9.23E-11	6.77E-09	14.2051	3.1124	7.01555	7.04566	6.75758	6.43434	7.22521	6.70041	8.60091	8.38111	8.56037
ENSG00000148814	80313	LRRC27	protein_coding	HGNC Symbol	14	leucine rich repeat containing 27 [Source:HGNC Symbol;Acc:HGNC:29346]	1.63693	1.25323	2.02062	3.51916	8.74289	1.86E-09	5.99E-08	11.6018	3.11002	2.22762	2.81974	2.53465	2.05604	3.06753	2.286	3.99724	4.1068	4.16562
ENSG00000154760	146857	SLFN13	protein_coding	HGNC Symbol	11	schlafen family member 13 [Source:HGNC Symbol;Acc:HGNC:26481]	1.63651	1.30933	1.96368	4.69819	10.2507	6.21E-11	5.10E-09	14.8562	3.10912	4.1354	4.04051	3.90557	3.50996	4.14984	3.73377	5.46864	5.6156	5.474
ENSG00000184385	NA	UMODL1-AS1	sense_overlapping	HGNC Symbol	1	UMODL1 antisense RNA 1 [Source:HGNC Symbol;Acc:HGNC:23821]	1.63646	1.10127	2.17164	4.53348	6.26631	9.37E-07	1.25E-05	5.2271	3.10901	3.43845	3.5567	3.06095	2.56135	3.88022	3.42407	5.01001	4.75026	5.13152
ENSG00000205277	10071	MUC12	protein_coding	HGNC Symbol	6	mucin 12, cell surface associated [Source:HGNC Symbol;Acc:HGNC:7510]	1.63092	1.08507	2.17677	4.22456	6.12312	1.37E-06	1.76E-05	4.85255	3.09711	2.97101	3.57022	3.13865	2.49712	4.14478	3.30919	4.93232	4.7954	4.99722
ENSG00000004468	952	CD38	protein_coding	HGNC Symbol	5	CD38 molecule [Source:HGNC Symbol;Acc:HGNC:1667]	1.63046	1.16717	2.09375	3.22879	7.21227	7.97E-08	1.49E-06	7.87626	3.09612	2.49199	2.18587	2.2038	1.95719	2.51867	2.06413	3.61194	3.88656	3.8818
ENSG00000119397	11064	CNTRL	protein_coding	HGNC Symbol	12	centriolin [Source:HGNC Symbol;Acc:HGNC:1858]	1.62934	1.30957	1.94912	4.59771	10.442	4.12E-11	4.00E-09	15.2648	3.09372	4.40973	3.73528	3.75391	3.89178	4.05589	3.96349	5.15092	5.59944	5.69381
ENSG00000005448	84058	WDR54	protein_coding	HGNC Symbol	13	WD repeat domain 54 [Source:HGNC Symbol;Acc:HGNC:25770]	1.62917	1.24562	2.01272	7.9032	8.70483	2.04E-09	6.47E-08	11.0612	3.09335	6.80461	7.05009	6.7023	6.142	7.06897	6.50142	8.4809	8.20747	8.39541
ENSG00000135324	112609	MRAP2	protein_coding	HGNC Symbol	1	melanocortin 2 receptor accessory protein 2 [Source:HGNC Symbol;Acc:HGNC:21232]	1.62773	1.14515	2.11032	2.47155	6.91225	1.72E-07	2.90E-06	7.16594	3.09027	2.42796	2.13221	1.717	1.32543	1.77822	1.75757	3.23506	3.52298	3.47905
ENSG00000159625	84229	DRC7	protein_coding	HGNC Symbol	10	dynein regulatory complex subunit 7 [Source:HGNC Symbol;Acc:HGNC:25289]	1.62699	1.166	2.08797	3.64181	7.23289	7.57E-08	1.43E-06	7.88691	3.08867	2.17286	2.76202	2.98284	1.47585	3.02408	2.49453	3.95722	4.15771	4.09972
ENSG00000257335	8972	MGAM	protein_coding	HGNC Symbol	9	maltase-glucoamylase [Source:HGNC Symbol;Acc:HGNC:7043]	1.61878	0.883949	2.35362	2.29916	4.51451	1.07E-04	7.34E-04	0.963232	3.07116	2.14468	1.73628	1.8896	-0.427477	0.607203	0.650304	2.56211	2.86959	2.51226
ENSG00000114841	25981	DNAH1	protein_coding	HGNC Symbol	8	dynein axonemal heavy chain 1 [Source:HGNC Symbol;Acc:HGNC:2940]	1.61593	1.02793	2.20393	1.80172	5.63189	5.12E-06	5.50E-05	3.86891	3.06509	1.47625	1.82914	1.85494	1.20422	1.64115	0.81484	1.95112	3.10145	3.25073
ENSG00000118420	90025	UBE3D	protein_coding	HGNC Symbol	8	ubiquitin protein ligase E3D [Source:HGNC Symbol;Acc:HGNC:21381]	1.6157	1.2582	1.9732	3.929	9.26176	5.59E-10	2.42E-08	12.7527	3.0646	3.22358	3.36325	2.83062	2.4877	2.94086	2.9761	4.70066	4.3821	4.72349
ENSG00000157796	57728	WDR19	protein_coding	HGNC Symbol	18	WD repeat domain 19 [Source:HGNC Symbol;Acc:HGNC:18340]	1.61409	1.26556	1.96262	5.09859	9.49064	3.32E-10	1.61E-08	13.1265	3.06118	4.24032	4.63113	4.17335	3.8882	4.23169	3.97513	5.59921	5.77565	5.84074
ENSG00000187240	79659	DYNC2H1	protein_coding	HGNC Symbol	13	dynein cytoplasmic 2 heavy chain 1 [Source:HGNC Symbol;Acc:HGNC:2962]	1.61301	1.25198	1.97403	4.86189	9.15609	7.12E-10	2.87E-08	12.3444	3.05889	4.52133	4.14204	4.18387	3.83352	4.19135	4.54553	5.05305	5.93994	5.99033
ENSG00000170298	284194	LGALS9B	protein_coding	HGNC Symbol	6	galectin 9B [Source:HGNC Symbol;Acc:HGNC:24842]	1.61231	0.776521	2.44809	0.586252	3.95334	4.83E-04	2.62E-03	-0.17193	3.0574	0.338746	0.691634	0.151207	-1.40977	-1.94861	-1.28346	1.47975	1.33408	0.547472
ENSG00000144504	51281	ANKMY1	protein_coding	HGNC Symbol	24	ankyrin repeat and MYND domain containing 1 [Source:HGNC Symbol;Acc:HGNC:20987]	1.61084	1.0972	2.12447	3.16103	6.42704	6.12E-07	8.66E-06	5.81102	3.05429	2.34123	2.18587	2.37258	1.95035	2.89336	2.54748	3.74012	3.82118	4.22176
ENSG00000257261	NA	AC008014.1	lincRNA	Clone-based (Ensembl) gene	3	novel transcript	1.61081	1.18976	2.03186	2.65401	7.84003	1.65E-08	3.80E-07	9.52973	3.05423	1.98856	1.76006	1.453	1.62069	1.73396	1.44794	3.56832	3.23575	3.21198
ENSG00000236130	NA	PTCSC2	lincRNA	HGNC Symbol	8	papillary thyroid carcinoma susceptibility candidate 2 [Source:HGNC Symbol;Acc:HGNC:44086]	1.60959	0.703548	2.51564	0.00196708	3.64064	1.10E-03	5.18E-03	-0.854529	3.05166	-0.36543	0.317239	-1.01515	-2.67986	-0.864549	-2.4814	0.699452	-0.0654173	0.547472
ENSG00000107018	6013	RLN1	protein_coding	HGNC Symbol	2	relaxin 1 [Source:HGNC Symbol;Acc:HGNC:10026]	1.60879	0.595735	2.62184	-1.14772	3.25445	2.99E-03	1.18E-02	-1.64432	3.04996	-2.3176	-1.71518	-4.18508	-2.5194	-2.68558	-2.32094	-0.692057	-1.16495	-0.924833
ENSG00000069764	8399	PLA2G10	protein_coding	HGNC Symbol	2	phospholipase A2 group X [Source:HGNC Symbol;Acc:HGNC:9029]	1.60739	1.18774	2.02703	4.13805	7.84971	1.61E-08	3.73E-07	9.29504	3.04699	3.10282	2.99029	3.1917	3.80537	4.1123	3.57197	5.02041	4.85469	5.30939
ENSG00000131470	29893	PSMC3IP	protein_coding	HGNC Symbol	9	PSMC3 interacting protein [Source:HGNC Symbol;Acc:HGNC:17928]	1.60732	1.03455	2.18008	1.23345	5.7509	3.72E-06	4.19E-05	4.37617	3.04685	0.453458	-0.0181101	0.611936	0.372224	0.302348	-0.37904	1.90698	1.33408	2.14217
ENSG00000113296	7060	THBS4	protein_coding	HGNC Symbol	7	thrombospondin 4 [Source:HGNC Symbol;Acc:HGNC:11788]	1.60488	0.743107	2.46666	-1.04947	3.81646	6.94E-04	3.54E-03	-0.467262	3.04171	-3.38173	-0.693488	-1.37772	0.0781632	-1.23492	0.0604923	-0.182585	0.551254	0.862058
ENSG00000213123	255758	TCTEX1D2	protein_coding	HGNC Symbol	5	Tctex1 domain containing 2 [Source:HGNC Symbol;Acc:HGNC:28482]	1.60069	1.24309	1.95829	3.95674	9.17309	6.85E-10	2.81E-08	12.546	3.03288	2.95812	3.28891	2.79449	2.53873	3.2293	3.05136	4.38186	4.59375	4.61673
ENSG00000251611	NA	FAM160A1-DT	lincRNA	HGNC Symbol	1	FAM160A1 divergent transcript [Source:HGNC Symbol;Acc:HGNC:53123]	1.59701	0.636859	2.55716	-0.790061	3.40863	2.02E-03	8.52E-03	-1.36455	3.02516	-1.00827	-3.30015	-0.952416	-0.934437	-0.864549	-2.4814	0.475981	0.014753	-0.22909
ENSG00000259187	NA	AC122108.1	lincRNA	Clone-based (Ensembl) gene	1	novel transcript	1.59546	1.13489	2.05602	2.37327	7.09915	1.07E-07	1.92E-06	7.70009	3.0219	2.45575	2.28208	1.97278	0.432345	0.875136	1.08219	2.91675	3.08297	3.0815
ENSG00000163060	150483	TEKT4	protein_coding	HGNC Symbol	2	tektin 4 [Source:HGNC Symbol;Acc:HGNC:31012]	1.59492	0.353531	2.83631	1.27289	2.63295	1.37E-02	3.99E-02	-3.26185	3.02078	-0.612344	0.497811	0.692668	-2.37501	0.302348	-1.71088	0.699452	0.827667	1.13974
ENSG00000101347	25939	SAMHD1	protein_coding	HGNC Symbol	27	SAM and HD domain containing deoxynucleoside triphosphate triphosphohydrolase 1 [Source:HGNC Symbol;Acc:HGNC:15925]	1.59489	1.21247	1.97731	7.63115	8.54687	2.96E-09	8.83E-08	10.6973	3.02072	6.45962	6.60004	6.34025	5.78125	6.74835	6.36464	7.99168	8.04206	7.90543
ENSG00000114446	55081	IFT57	protein_coding	HGNC Symbol	6	intraflagellar transport 57 [Source:HGNC Symbol;Acc:HGNC:17367]	1.59342	1.21009	1.97674	7.43803	8.51871	3.17E-09	9.31E-08	10.6335	3.01763	6.49855	6.68038	6.19928	5.60091	6.75474	6.18707	7.99868	7.88462	7.89008
ENSG00000156284	9073	CLDN8	protein_coding	HGNC Symbol	1	claudin 8 [Source:HGNC Symbol;Acc:HGNC:2050]	1.59087	0.956181	2.22556	1.5682	5.13671	1.96E-05	1.72E-04	2.75847	3.01231	-0.020984	0.756123	0.0321541	-0.577502	0.350045	0.66954	1.80243	1.63397	1.97254
ENSG00000196872	343990	KIAA1211L	protein_coding	HGNC Symbol	7	KIAA1211 like [Source:HGNC Symbol;Acc:HGNC:33454]	1.59028	1.26164	1.91893	3.15485	9.91651	1.29E-10	8.45E-09	14.2713	3.01108	2.88506	2.44744	2.18996	2.29607	2.77604	2.8511	3.72112	4.16651	4.30209
ENSG00000204852	79600	TCTN1	protein_coding	HGNC Symbol	29	tectonic family member 1 [Source:HGNC Symbol;Acc:HGNC:26113]	1.58773	1.12082	2.05464	5.1503	6.96875	1.49E-07	2.55E-06	6.96007	3.00575	3.8705	4.62575	4.50771	3.20278	4.50622	3.92599	5.66446	5.87027	5.51015
ENSG00000160472	147744	TMEM190	protein_coding	HGNC Symbol	1	transmembrane protein 190 [Source:HGNC Symbol;Acc:HGNC:29632]	1.58755	1.00123	2.17387	6.02067	5.54889	6.41E-06	6.65E-05	3.18514	3.00539	3.75036	4.06618	3.29228	3.79014	5.27828	4.07589	5.72212	5.42644	5.81397
ENSG00000163596	130026	ICA1L	protein_coding	HGNC Symbol	22	islet cell autoantigen 1 like [Source:HGNC Symbol;Acc:HGNC:14442]	1.58562	1.22757	1.94366	3.45872	9.07549	8.57E-10	3.30E-08	12.3587	3.00136	2.99331	3.03646	2.5778	2.35938	2.55982	2.62343	3.81368	4.20404	4.43074
ENSG00000277157	8360	HIST1H4D	protein_coding	HGNC Symbol	1	histone cluster 1 H4 family member d [Source:HGNC Symbol;Acc:HGNC:4782]	1.58414	0.65376	2.51451	-0.614056	3.48936	1.64E-03	7.17E-03	-1.19158	2.99829	-0.691416	-0.0453315	-1.98344	-1.72293	-1.38302	-2.4814	0.445446	-0.370272	0.44112
ENSG00000243660	642819	ZNF487	protein_coding	HGNC Symbol	8	zinc finger protein 487 [Source:HGNC Symbol;Acc:HGNC:23488]	1.58401	1.11981	2.04822	3.72253	6.9929	1.40E-07	2.42E-06	7.22188	2.99803	2.76061	3.22484	2.93386	2.30681	3.38624	2.41698	4.46318	4.23645	4.51085
ENSG00000039537	729	C6	protein_coding	HGNC Symbol	8	complement C6 [Source:HGNC Symbol;Acc:HGNC:1339]	1.58273	0.848851	2.31661	1.69728	4.41971	1.38E-04	9.10E-04	0.680274	2.99536	1.32374	1.31189	1.21409	0.309489	1.73396	1.30765	2.77046	2.85515	2.72146
ENSG00000100583	161394	SAMD15	protein_coding	HGNC Symbol	2	sterile alpha motif domain containing 15 [Source:HGNC Symbol;Acc:HGNC:18631]	1.58187	1.20331	1.96043	4.90407	8.56337	2.85E-09	8.54E-08	10.9661	2.99357	4.50812	4.32324	4.21836	3.53303	4.31667	3.66116	5.60957	5.53294	5.7394
ENSG00000203985	388633	LDLRAD1	protein_coding	HGNC Symbol	4	low density lipoprotein receptor class A domain containing 1 [Source:HGNC Symbol;Acc:HGNC:32069]	1.57934	1.07455	2.08413	7.88056	6.41176	6.37E-07	8.97E-06	5.23492	2.98833	7.09924	7.29918	6.67554	5.69082	7.11521	6.40752	8.11253	8.24387	8.31448
ENSG00000224843	NA	LINC00240	lincRNA	HGNC Symbol	5	long intergenic non-protein coding RNA 240 [Source:HGNC Symbol;Acc:HGNC:18772]	1.57846	1.11197	2.04495	1.84258	6.93432	1.63E-07	2.75E-06	7.36208	2.98651	0.972618	0.295705	0.7314	0.581401	1.04416	1.06776	2.5833	2.35219	2.34538
ENSG00000233607	NA	LINC01392	lincRNA	HGNC Symbol	1	long intergenic non-protein coding RNA 1392 [Source:HGNC Symbol;Acc:HGNC:50668]	1.57795	0.76731	2.38859	0.934106	3.98912	4.39E-04	2.42E-03	-0.138138	2.98545	0.626443	0.740269	-0.529725	-2.37501	0.0940309	-0.159473	0.870095	1.33408	1.36421
ENSG00000278705	8366	HIST1H4B	protein_coding	HGNC Symbol	1	histone cluster 1 H4 family member b [Source:HGNC Symbol;Acc:HGNC:4789]	1.57745	0.50426	2.65064	-0.903495	3.01225	5.48E-03	1.93E-02	-2.17599	2.98442	-2.3176	-3.95222	-1.86315	-2.37501	-1.46319	-2.66197	0.491009	-0.946773	-1.14384
ENSG00000102174	5251	PHEX	protein_coding	HGNC Symbol	2	phosphate regulating endopeptidase homolog X-linked [Source:HGNC Symbol;Acc:HGNC:8918]	1.56925	1.15551	1.98299	2.66283	7.77274	1.95E-08	4.36E-07	9.29015	2.96751	2.42796	2.1443	2.01263	1.6463	2.85255	2.20921	3.73381	4.02205	3.58452
ENSG00000254670	NA	AC084859.1	lincRNA	Clone-based (Ensembl) gene	1	novel transcript	1.56898	1.06477	2.0732	0.810237	6.37693	6.99E-07	9.70E-06	5.98902	2.96696	0.57669	-0.0730765	1.18648	-0.109115	-0.363651	0.325953	2.02009	1.9173	1.68364
ENSG00000183486	4600	MX2	protein_coding	HGNC Symbol	13	MX dynamin like GTPase 2 [Source:HGNC Symbol;Acc:HGNC:7533]	1.56842	0.805725	2.33112	2.23216	4.21427	2.40E-04	1.46E-03	0.190224	2.96581	1.64668	1.7121	1.7922	-0.197471	1.14224	0.251315	2.5514	2.22877	2.83081
ENSG00000101096	4773	NFATC2	protein_coding	HGNC Symbol	7	nuclear factor of activated T cells 2 [Source:HGNC Symbol;Acc:HGNC:7776]	1.56778	1.08933	2.04622	1.75657	6.71527	2.87E-07	4.47E-06	6.72756	2.96448	1.32374	1.22342	1.10033	1.33596	1.67899	1.55526	2.70107	2.91208	3.04566
ENSG00000113946	10686	CLDN16	protein_coding	HGNC Symbol	3	claudin 16 [Source:HGNC Symbol;Acc:HGNC:2037]	1.56496	1.16018	1.96973	3.42121	7.92317	1.34E-08	3.23E-07	9.62704	2.95869	2.97101	3.27247	2.74329	1.55009	2.90538	1.77543	3.99724	3.96433	4.11463
ENSG00000100036	339665	SLC35E4	protein_coding	HGNC Symbol	3	solute carrier family 35 member E4 [Source:HGNC Symbol;Acc:HGNC:17058]	1.56438	0.779162	2.3496	0.860269	4.08285	3.41E-04	1.96E-03	0.0705279	2.95751	0.124621	-0.316634	-0.834579	-0.934437	0.92323	0.276626	0.980701	0.827667	2.09785
ENSG00000116574	58480	RHOU	protein_coding	HGNC Symbol	1	ras homolog family member U [Source:HGNC Symbol;Acc:HGNC:17794]	1.56092	1.09079	2.03105	1.842	6.80415	2.28E-07	3.72E-06	6.96456	2.95041	0.985386	0.338455	1.69757	1.07188	1.69755	1.8532	2.3884	3.00987	2.86647
ENSG00000258819	NA	LINC02289	lincRNA	HGNC Symbol	3	long intergenic non-protein coding RNA 2289 [Source:HGNC Symbol;Acc:HGNC:53205]	1.56079	0.780725	2.34085	0.0423132	4.1004	3.26E-04	1.89E-03	0.203479	2.95015	-0.333368	-0.159664	-1.86315	-1.34106	-0.363651	-0.193825	1.4722	0.885673	0.739201
ENSG00000188452	375298	CERKL	protein_coding	HGNC Symbol	14	ceramide kinase like [Source:HGNC Symbol;Acc:HGNC:21699]	1.55453	1.12965	1.9794	3.13984	7.49802	3.87E-08	7.92E-07	8.53132	2.93737	3.31492	3.39144	2.66041	1.81387	2.88529	2.39403	4.17526	4.17089	4.36265
ENSG00000204052	221424	LRRC73	protein_coding	HGNC Symbol	1	leucine rich repeat containing 73 [Source:HGNC Symbol;Acc:HGNC:21375]	1.55345	0.835693	2.27121	-0.619815	4.43538	1.32E-04	8.79E-04	1.10105	2.93519	-1.11324	-0.419727	-1.75212	-2.37501	-1.03788	-1.21131	0.349763	-0.0381959	0.425266
ENSG00000166402	7275	TUB	protein_coding	HGNC Symbol	3	tubby bipartite transcription factor [Source:HGNC Symbol;Acc:HGNC:12406]	1.5534	1.02874	2.07806	2.62191	6.0676	1.59E-06	2.00E-05	4.94433	2.93508	1.96297	1.82162	0.992841	1.67146	2.89336	2.08577	3.01879	3.29046	3.7432
ENSG00000141013	2622	GAS8	protein_coding	HGNC Symbol	20	growth arrest specific 8 [Source:HGNC Symbol;Acc:HGNC:4166]	1.55258	1.14782	1.95734	4.15559	7.86079	1.56E-08	3.64E-07	9.39577	2.93342	3.0881	3.3159	3.2294	2.13655	3.37187	2.90484	4.15299	4.5674	4.62282
ENSG00000272663	NA	AC093635.1	lincRNA	Clone-based (Ensembl) gene	1	novel transcript	1.55238	0.68038	2.42437	-0.173502	3.64833	1.08E-03	5.10E-03	-0.831156	2.933	-0.0729786	-1.33331	-0.892295	-3.5974	-0.61519	-1.35941	0.33318	0.297153	0.105329
ENSG00000121957	29899	GPSM2	protein_coding	HGNC Symbol	12	G protein signaling modulator 2 [Source:HGNC Symbol;Acc:HGNC:29501]	1.55122	1.24269	1.85975	2.04897	10.3036	5.54E-11	4.72E-09	15.1779	2.93065	1.33376	1.67921	1.7922	1.31482	1.56235	1.61601	2.87153	3.03572	3.21659
ENSG00000046653	2824	GPM6B	protein_coding	HGNC Symbol	11	glycoprotein M6B [Source:HGNC Symbol;Acc:HGNC:4461]	1.54553	1.12048	1.97057	2.74076	7.45166	4.35E-08	8.74E-07	8.57949	2.91911	1.90367	2.06379	1.39386	1.09686	1.40188	1.54488	3.36514	2.89806	3.21889
ENSG00000127863	55504	TNFRSF19	protein_coding	HGNC Symbol	5	TNF receptor superfamily member 19 [Source:HGNC Symbol;Acc:HGNC:11915]	1.54464	1.10902	1.98027	4.2646	7.26654	6.94E-08	1.33E-06	7.83004	2.91732	3.26605	3.97259	3.60543	2.83444	3.49897	3.40985	4.71273	5.17199	4.85579
ENSG00000154319	83648	FAM167A	protein_coding	HGNC Symbol	8	family with sequence similarity 167 member A [Source:HGNC Symbol;Acc:HGNC:15549]	1.54329	0.441488	2.64509	-1.17768	2.87049	7.76E-03	2.55E-02	-2.61985	2.91458	-0.574376	-3.05914	-0.834579	-1.55787	-1.10062	-0.896439	-0.255958	0.569065	0.0649715
ENSG00000251637	NA	AP003716.1	lincRNA	Clone-based (Ensembl) gene	3	novel transcript	1.54298	0.86092	2.22504	1.41011	4.63607	7.66E-05	5.51E-04	1.40558	2.91396	0.610048	0.478828	-0.624362	0.2439	1.75183	0.325953	2.1153	1.65079	2.27636
ENSG00000143556	6278	S100A7	protein_coding	HGNC Symbol	2	S100 calcium binding protein A7 [Source:HGNC Symbol;Acc:HGNC:10497]	1.53968	0.720863	2.3585	2.65392	3.8535	6.29E-04	3.26E-03	-1.17383	2.9073	2.93198	1.92342	1.98885	2.19557	4.73901	3.87925	4.16006	5.16907	4.10595
ENSG00000133958	57578	UNC79	protein_coding	HGNC Symbol	6	unc-79 homolog, NALCN channel complex subunit [Source:HGNC Symbol;Acc:HGNC:19966]	1.53934	0.618573	2.4601	0.25337	3.42608	1.93E-03	8.21E-03	-1.43758	2.90661	-1.00827	0.553306	-0.674115	-0.985967	-0.442722	-1.71088	0.535176	0.654965	0.908414
ENSG00000245317	NA	AC008393.1	lincRNA	Clone-based (Ensembl) gene	1	novel transcript	1.53718	0.518462	2.55589	-0.483046	3.09231	4.49E-03	1.64E-02	-2.08772	2.90226	-2.7537	-1.63029	-2.25908	-2.5194	0.201946	-1.01428	-1.42902	-0.17975	0.343273
ENSG00000165269	364	AQP7	protein_coding	HGNC Symbol	19	aquaporin 7 [Source:HGNC Symbol;Acc:HGNC:640]	1.53608	0.838479	2.23367	2.61995	4.51252	1.07E-04	7.38E-04	0.856423	2.90005	0.751294	1.24605	0.787616	1.30414	2.77604	2.10002	3.29623	2.49879	3.52254
ENSG00000165269	112267859	AQP7	protein_coding	HGNC Symbol	19	aquaporin 7 [Source:HGNC Symbol;Acc:HGNC:640]	1.53608	0.838479	2.23367	2.61995	4.51252	1.07E-04	7.38E-04	0.856423	2.90005	0.751294	1.24605	0.787616	1.30414	2.77604	2.10002	3.29623	2.49879	3.52254
ENSG00000174950	388611	CD164L2	protein_coding	HGNC Symbol	3	CD164 molecule like 2 [Source:HGNC Symbol;Acc:HGNC:32043]	1.53566	0.712556	2.35876	0.996999	3.82342	6.82E-04	3.49E-03	-0.587319	2.89921	0.101352	0.624127	0.0628509	-1.48192	0.25302	-0.0610697	1.37833	1.19188	1.65674
ENSG00000156345	23552	CDK20	protein_coding	HGNC Symbol	10	cyclin dependent kinase 20 [Source:HGNC Symbol;Acc:HGNC:21420]	1.53517	1.19213	1.8782	5.24318	9.17131	6.87E-10	2.81E-08	12.3819	2.89822	4.26147	4.56966	4.11962	3.53987	5.02637	4.08129	5.56633	5.80177	5.82798
ENSG00000158104	3242	HPD	protein_coding	HGNC Symbol	4	4-hydroxyphenylpyruvate dioxygenase [Source:HGNC Symbol;Acc:HGNC:5147]	1.53349	0.53562	2.53136	-0.947061	3.14933	3.90E-03	1.47E-02	-1.95378	2.89485	-2.7537	-2.85269	-1.37772	-0.934437	-1.30707	-1.07701	0.0784608	-0.121451	-0.179762
ENSG00000007306	1087	CEACAM7	protein_coding	HGNC Symbol	4	carcinoembryonic antigen related cell adhesion molecule 7 [Source:HGNC Symbol;Acc:HGNC:1819]	1.53341	1.00715	2.05967	5.51891	5.97132	2.06E-06	2.51E-05	4.15761	2.89469	5.0319	4.6461	5.02584	6.09937	5.95418	5.3414	6.80064	6.66652	7.13465
ENSG00000131969	145447	ABHD12B	protein_coding	HGNC Symbol	9	abhydrolase domain containing 12B [Source:HGNC Symbol;Acc:HGNC:19837]	1.53249	1.04408	2.0209	1.76293	6.43024	6.07E-07	8.61E-06	6.02238	2.89285	1.31366	1.35417	1.11505	0.967383	1.98873	0.507951	2.4703	2.866	2.60666
ENSG00000111450	2054	STX2	protein_coding	HGNC Symbol	4	syntaxin 2 [Source:HGNC Symbol;Acc:HGNC:3403]	1.53121	1.11002	1.95241	3.99244	7.45014	4.36E-08	8.76E-07	8.32253	2.89029	3.53279	3.89774	3.41335	2.7464	3.49632	2.83415	4.73894	4.79729	4.84317
ENSG00000165171	155368	METTL27	protein_coding	HGNC Symbol	3	methyltransferase like 27 [Source:HGNC Symbol;Acc:HGNC:19068]	1.53099	0.949775	2.1122	1.48305	5.3982	9.64E-06	9.36E-05	3.2689	2.88983	0.434961	1.62844	1.38174	0.883725	2.2309	1.23204	3.35901	2.84422	2.68863
ENSG00000267123	NA	SCAT1	lincRNA	HGNC Symbol	24	S-phase cancer associated transcript 1 [Source:HGNC Symbol;Acc:HGNC:52930]	1.53039	0.510469	2.55031	-1.91139	3.07502	4.69E-03	1.70E-02	-2.09792	2.88864	-1.79677	-2.67211	-2.11469	-1.15262	-2.50501	-1.01428	-0.531593	-0.370272	-0.155717
ENSG00000118096	56912	IFT46	protein_coding	HGNC Symbol	12	intraflagellar transport 46 [Source:HGNC Symbol;Acc:HGNC:26146]	1.5296	1.25536	1.80384	6.78687	11.4304	5.30E-12	9.88E-10	17.1581	2.88707	6.08643	6.35009	5.94189	5.73376	6.35936	5.90662	7.62344	7.54599	7.60242
ENSG00000239521	352954	CASTOR3	protein_coding	HGNC Symbol	13	CASTOR family member 3 [Source:HGNC Symbol;Acc:HGNC:29954]	1.5295	1.0159	2.0431	1.98657	6.10289	1.45E-06	1.84E-05	5.16495	2.88686	1.31366	1.54876	1.5098	0.471078	1.12863	1.08219	2.38438	2.91208	2.57468
ENSG00000146038	51473	DCDC2	protein_coding	HGNC Symbol	3	doublecortin domain containing 2 [Source:HGNC Symbol;Acc:HGNC:18141]	1.52322	0.942958	2.10348	1.27259	5.37961	1.01E-05	9.78E-05	3.31615	2.87432	0.277778	1.59357	0.859318	0.127491	0.607203	1.06776	1.44158	2.262	2.52719
ENSG00000154451	115362	GBP5	protein_coding	HGNC Symbol	5	guanylate binding protein 5 [Source:HGNC Symbol;Acc:HGNC:19895]	1.52301	1.03665	2.00938	1.6581	6.41726	6.28E-07	8.87E-06	6.03677	2.87391	0.559716	0.379974	1.31954	0.127491	1.79555	0.688523	2.39241	2.22315	2.3828
ENSG00000133488	284904	SEC14L4	protein_coding	HGNC Symbol	4	SEC14 like lipid binding 4 [Source:HGNC Symbol;Acc:HGNC:20627]	1.52201	0.884285	2.15974	1.91187	4.89098	3.83E-05	3.05E-04	1.99016	2.87191	0.920388	0.379974	0.8767	0.0528521	2.17902	1.03847	2.21822	2.45635	2.46264
ENSG00000113966	84100	ARL6	protein_coding	HGNC Symbol	9	ADP ribosylation factor like GTPase 6 [Source:HGNC Symbol;Acc:HGNC:13210]	1.52069	1.21466	1.82672	4.67084	10.1833	7.18E-11	5.73E-09	14.7375	2.86928	3.99252	4.00778	3.68405	3.14407	4.00092	3.4184	5.28468	5.17126	5.21169
ENSG00000106125	84182	MINDY4	protein_coding	HGNC Symbol	3	MINDY lysine 48 deubiquitinase 4 [Source:HGNC Symbol;Acc:HGNC:21916]	1.52028	0.883123	2.15744	0.592289	4.88977	3.84E-05	3.05E-04	2.19462	2.86847	-0.612344	-0.0730765	-0.31718	-1.27547	0.373315	-0.502775	0.904176	0.842389	1.3725
ENSG00000198088	54830	NUP62CL	protein_coding	HGNC Symbol	4	nucleoporin 62 C-terminal like [Source:HGNC Symbol;Acc:HGNC:25960]	1.51892	1.16682	1.87101	4.49867	8.8407	1.48E-09	4.99E-08	11.7039	2.86576	3.63963	3.74921	3.54963	3.11684	3.63515	3.37512	4.94124	4.99224	5.05631
ENSG00000134769	1837	DTNA	protein_coding	HGNC Symbol	35	dystrobrevin alpha [Source:HGNC Symbol;Acc:HGNC:3057]	1.5152	1.12162	1.90879	3.6438	7.88945	1.46E-08	3.43E-07	9.46429	2.85839	2.86101	3.36584	3.3649	2.44942	3.42015	2.79964	4.56344	4.34381	4.70473
ENSG00000277639	NA	AC007906.2	protein_coding	Clone-based (Ensembl) gene	2	novel protein	1.51237	1.04943	1.97531	8.22832	6.69493	3.03E-07	4.68E-06	5.96866	2.85278	7.30039	7.5877	7.07761	6.1845	7.65716	6.86329	8.65216	8.53884	8.64975
ENSG00000237292	NA	LINC01732	lincRNA	HGNC Symbol	2	long intergenic non-protein coding RNA 1732 [Source:HGNC Symbol;Acc:HGNC:52520]	1.51192	0.758897	2.26495	0.620951	4.11463	3.14E-04	1.83E-03	0.179649	2.8519	0.626443	0.535044	-0.0640612	-0.934437	-0.483945	-0.840944	1.6501	1.1212	1.28736
ENSG00000084764	22924	MAPRE3	protein_coding	HGNC Symbol	10	microtubule associated protein RP/EB family member 3 [Source:HGNC Symbol;Acc:HGNC:6892]	1.51089	1.07855	1.94323	1.82278	7.16177	9.07E-08	1.67E-06	7.91016	2.84986	0.933624	1.38508	0.750383	0.764055	1.6507	0.962517	1.95654	2.66535	2.65844
ENSG00000203814	440689	HIST2H2BF	protein_coding	HGNC Symbol	5	histone cluster 2 H2B family member f [Source:HGNC Symbol;Acc:HGNC:24700]	1.51078	0.785492	2.23607	0.337798	4.26877	2.07E-04	1.29E-03	0.595469	2.84964	-0.501313	-0.316634	-0.834579	-0.228168	-0.288689	-0.340046	1.2605	1.04689	1.1103
ENSG00000147894	203228	C9orf72	protein_coding	HGNC Symbol	8	chromosome 9 open reading frame 72 [Source:HGNC Symbol;Acc:HGNC:28337]	1.5088	1.19229	1.8253	5.46231	9.7693	1.78E-10	1.06E-08	13.7201	2.84573	4.91831	4.77716	4.48806	4.07738	4.79716	4.27898	6.31258	5.98334	6.02559
ENSG00000163071	132671	SPATA18	protein_coding	HGNC Symbol	10	spermatogenesis associated 18 [Source:HGNC Symbol;Acc:HGNC:29579]	1.50873	1.18528	1.83217	5.52443	9.55923	2.85E-10	1.44E-08	13.213	2.84559	4.82373	4.96707	4.81999	4.32212	5.0337	4.85162	5.86524	6.41432	6.32643
ENSG00000001460	90529	STPG1	protein_coding	HGNC Symbol	12	sperm tail PG-rich repeat containing 1 [Source:HGNC Symbol;Acc:HGNC:28070]	1.50812	1.199	1.81724	5.94568	9.99812	1.07E-10	7.40E-09	14.1893	2.84439	4.74989	5.1604	5.28212	4.49536	5.30726	4.65453	6.22147	6.46277	6.4518
ENSG00000163006	165055	CCDC138	protein_coding	HGNC Symbol	8	coiled-coil domain containing 138 [Source:HGNC Symbol;Acc:HGNC:26531]	1.50774	1.18828	1.82719	4.93097	9.67224	2.21E-10	1.21E-08	13.5611	2.84364	4.53659	4.47584	4.0273	3.56918	4.00465	3.70842	5.55117	5.45066	5.59231
ENSG00000272138	NA	LINC01607	lincRNA	HGNC Symbol	2	long intergenic non-protein coding RNA 1607 [Source:HGNC Symbol;Acc:HGNC:51660]	1.50698	1.01595	1.99802	1.52733	6.28937	8.81E-07	1.19E-05	5.71409	2.84215	0.0536548	0.553306	0.45878	1.27159	1.32042	0.725756	2.1441	2.40273	2.14701
ENSG00000140009	2100	ESR2	protein_coding	HGNC Symbol	13	estrogen receptor 2 [Source:HGNC Symbol;Acc:HGNC:3468]	1.50635	0.547454	2.46524	-1.06213	3.21934	3.27E-03	1.27E-02	-1.82364	2.8409	-1.34931	-1.26772	-2.41954	-1.03941	-0.52638	-1.71088	0.633261	-0.271868	0.291742
ENSG00000168070	283129	MAJIN	protein_coding	HGNC Symbol	6	membrane anchored junction protein [Source:HGNC Symbol;Acc:HGNC:27441]	1.50325	0.464089	2.54242	-1.10255	2.96456	6.17E-03	2.12E-02	-2.42961	2.83481	-1.00827	-1.40203	-0.725645	-2.37501	0.201946	-1.71088	-0.443237	0.687943	0.144589
ENSG00000203952	347475	CCDC160	protein_coding	HGNC Symbol	2	coiled-coil domain containing 160 [Source:HGNC Symbol;Acc:HGNC:37286]	1.50246	0.995739	2.00917	2.25578	6.07642	1.55E-06	1.96E-05	5.06471	2.83325	0.893547	1.83661	1.98084	0.92616	1.6507	0.993378	2.76119	2.74586	2.96845
ENSG00000172551	118430	MUCL1	protein_coding	HGNC Symbol	6	mucin like 1 [Source:HGNC Symbol;Acc:HGNC:30588]	1.50189	0.973834	2.02994	2.55925	5.82868	3.01E-06	3.49E-05	4.39983	2.83213	1.82062	1.85881	0.960601	0.372224	2.14562	1.39114	3.09208	2.71819	3.04306
ENSG00000164743	157773	C8orf48	protein_coding	HGNC Symbol	1	chromosome 8 open reading frame 48 [Source:HGNC Symbol;Acc:HGNC:26345]	1.50185	1.01828	1.98541	2.07576	6.36473	7.22E-07	9.96E-06	5.72895	2.83205	2.22223	2.83475	2.2038	1.78342	1.88731	1.12462	3.13097	3.36117	3.6005
ENSG00000100360	11020	IFT27	protein_coding	HGNC Symbol	12	intraflagellar transport 27 [Source:HGNC Symbol;Acc:HGNC:18626]	1.50006	1.05889	1.94123	3.76005	6.9681	1.49E-07	2.55E-06	7.18151	2.82855	2.66067	3.02996	2.56177	2.36453	3.23884	2.38824	4.09023	4.0822	4.29992
ENSG00000138002	26160	IFT172	protein_coding	HGNC Symbol	18	intraflagellar transport 172 [Source:HGNC Symbol;Acc:HGNC:30391]	1.49925	1.23644	1.76205	6.2735	11.691	3.15E-12	7.11E-10	17.7367	2.82695	5.26834	5.37581	5.36066	5.22171	5.85332	5.24772	6.8581	6.82732	6.93656
ENSG00000168734	11142	PKIG	protein_coding	HGNC Symbol	8	cAMP-dependent protein kinase inhibitor gamma [Source:HGNC Symbol;Acc:HGNC:9019]	1.49912	1.19255	1.80569	4.11757	10.0213	1.02E-10	7.22E-09	14.4531	2.8267	2.91539	2.88968	2.9667	2.87833	3.24831	3.35743	4.65886	4.47478	4.61847
ENSG00000188229	10383	TUBB4B	protein_coding	HGNC Symbol	2	tubulin beta 4B class IVb [Source:HGNC Symbol;Acc:HGNC:20771]	1.49854	1.12369	1.8734	8.75343	8.19257	6.94E-09	1.86E-07	9.78273	2.82558	7.50805	7.79986	7.8458	7.02251	7.95497	7.39593	9.27554	8.97671	9.12269
ENSG00000148057	414328	IDNK	protein_coding	HGNC Symbol	6	IDNK, gluconokinase [Source:HGNC Symbol;Acc:HGNC:31367]	1.49587	1.13985	1.85188	3.69125	8.61061	2.55E-09	7.84E-08	11.2729	2.82034	2.62032	2.52351	2.47313	2.5018	3.2917	2.50528	3.96397	4.09609	4.22291
ENSG00000103351	23059	CLUAP1	protein_coding	HGNC Symbol	12	clusterin associated protein 1 [Source:HGNC Symbol;Acc:HGNC:19009]	1.49537	1.21925	1.77149	6.98723	11.0985	1.04E-11	1.56E-09	16.4693	2.81936	6.22509	6.26088	5.99608	5.8075	6.4363	5.86915	7.5473	7.54768	7.61055
ENSG00000243955	2938	GSTA1	protein_coding	HGNC Symbol	3	glutathione S-transferase alpha 1 [Source:HGNC Symbol;Acc:HGNC:4626]	1.49416	1.01145	1.97687	8.49138	6.34335	7.64E-07	1.05E-05	5.01053	2.817	7.45826	7.55352	6.99222	7.9088	8.65349	8.19637	9.38427	9.33707	9.30681
ENSG00000158113	254050	LRRC43	protein_coding	HGNC Symbol	6	leucine rich repeat containing 43 [Source:HGNC Symbol;Acc:HGNC:28562]	1.49245	0.818597	2.1663	1.29281	4.53886	9.97E-05	6.95E-04	1.17037	2.81366	0.277778	1.07963	0.43551	-0.50054	0.567402	0.3015	1.24285	1.95843	1.88832
ENSG00000023839	1244	ABCC2	protein_coding	HGNC Symbol	11	ATP binding cassette subfamily C member 2 [Source:HGNC Symbol;Acc:HGNC:53]	1.49143	0.8358	2.14705	1.45516	4.66183	7.14E-05	5.20E-04	1.49062	2.81167	1.04758	1.24605	0.805878	-0.259532	0.277895	-0.419117	1.86145	1.57348	2.12754
ENSG00000106948	80709	AKNA	protein_coding	HGNC Symbol	9	AT-hook transcription factor [Source:HGNC Symbol;Acc:HGNC:24108]	1.48637	0.705963	2.26677	1.04773	3.90318	5.52E-04	2.92E-03	-0.409938	2.80183	-0.0729786	0.135241	0.548278	-0.0530814	-0.52638	0.19932	1.45697	1.09685	1.90556
ENSG00000205622	NA	AP001043.1	lincRNA	Clone-based (Ensembl) gene	7	novel transcript	1.48529	0.585219	2.38536	-0.73696	3.38179	2.16E-03	9.02E-03	-1.47927	2.79973	-0.333368	-2.36726	-1.29755	-0.744959	-0.442722	-1.71088	0.11772	0.751719	-0.0192974
ENSG00000171132	5581	PRKCE	protein_coding	HGNC Symbol	15	protein kinase C epsilon [Source:HGNC Symbol;Acc:HGNC:9401]	1.48297	1.17086	1.79508	4.3585	9.73726	1.91E-10	1.12E-08	13.7493	2.79523	3.48414	4.0614	3.38326	3.34511	4.11575	3.67788	5.4331	5.1003	5.15274
ENSG00000198468	NA	FLVCR1-DT	lincRNA	HGNC Symbol	4	FLVCR1 divergent transcript [Source:HGNC Symbol;Acc:HGNC:39077]	1.48251	0.768491	2.19654	0.674134	4.25498	2.15E-04	1.33E-03	0.626595	2.79435	-0.431772	-0.926687	-0.725645	-1.72293	-2.06891	-0.193825	-0.090221	0.63819	0.547472
ENSG00000124939	4246	SCGB2A1	protein_coding	HGNC Symbol	1	secretoglobin family 2A member 1 [Source:HGNC Symbol;Acc:HGNC:7051]	1.47191	1.01739	1.92644	5.39282	6.63644	3.53E-07	5.37E-06	6.07296	2.77389	3.86878	4.1822	3.69389	4.06951	4.94523	4.53245	5.99806	5.56989	5.78009
ENSG00000155085	221264	AK9	protein_coding	HGNC Symbol	12	adenylate kinase 9 [Source:HGNC Symbol;Acc:HGNC:33814]	1.46705	1.20626	1.72783	5.32421	11.5286	4.35E-12	8.51E-10	17.482	2.76455	4.82639	4.48657	4.2866	4.25157	4.88377	4.63754	5.81946	6.06798	6.04873
ENSG00000159915	353355	ZNF233	protein_coding	HGNC Symbol	5	zinc finger protein 233 [Source:HGNC Symbol;Acc:HGNC:30946]	1.46441	0.985318	1.9435	1.80022	6.26404	9.42E-07	1.26E-05	5.56795	2.75951	2.05668	1.65405	1.15833	1.24948	1.50029	0.630808	2.6417	2.89806	2.73116
ENSG00000253948	NA	AC104986.2	lincRNA	Clone-based (Ensembl) gene	1	novel transcript	1.46301	0.856807	2.06921	0.4788	4.94585	3.30E-05	2.68E-04	2.30067	2.75683	-1.71188	-0.159664	-0.167155	0.198457	0.773853	0.349999	1.54601	1.60835	1.16859
ENSG00000236751	NA	LINC01186	lincRNA	HGNC Symbol	1	long intergenic non-protein coding RNA 1186 [Source:HGNC Symbol;Acc:HGNC:49573]	1.46164	0.996105	1.92717	1.79906	6.43432	6.01E-07	8.54E-06	6.0519	2.7542	1.0597	1.16524	0.805878	0.667301	1.6507	0.962517	2.77046	2.51725	2.4352
ENSG00000184949	646851	FAM227A	protein_coding	HGNC Symbol	11	family with sequence similarity 227 member A [Source:HGNC Symbol;Acc:HGNC:44197]	1.45808	0.86458	2.05159	2.51822	5.03466	2.59E-05	2.17E-04	2.1916	2.74743	2.12173	2.3092	1.74566	1.08442	1.95828	2.00478	2.42015	3.35091	3.52997
ENSG00000105650	5143	PDE4C	protein_coding	HGNC Symbol	14	phosphodiesterase 4C [Source:HGNC Symbol;Acc:HGNC:8782]	1.45609	0.877404	2.03478	2.39963	5.15651	1.86E-05	1.65E-04	2.64188	2.74364	1.34371	1.75218	1.2277	-0.0258599	1.89537	1.21904	3.01099	2.73406	2.55295
ENSG00000230526	NA	AC073370.1	lincRNA	Clone-based (Ensembl) gene	1	novel transcript	1.45585	0.944477	1.96722	2.21413	5.83432	2.97E-06	3.45E-05	4.29647	2.74318	1.51198	1.7757	1.56446	2.42497	2.96404	2.19601	3.62392	3.21893	3.81644
ENSG00000203872	206412	C6orf163	protein_coding	HGNC Symbol	4	chromosome 6 open reading frame 163 [Source:HGNC Symbol;Acc:HGNC:21403]	1.45365	0.373131	2.53417	-0.599811	2.75701	1.02E-02	3.17E-02	-2.85022	2.73901	-0.271307	-0.926687	-1.01515	-2.12347	-0.61519	-2.4814	0.098224	-0.150306	0.343273
ENSG00000152380	167555	FAM151B	protein_coding	HGNC Symbol	5	family with sequence similarity 151 member B [Source:HGNC Symbol;Acc:HGNC:33716]	1.45205	0.99999	1.90412	2.12341	6.58256	4.07E-07	6.07E-06	6.36922	2.73597	1.33376	1.31189	1.35718	1.85838	1.99625	1.27034	2.8744	2.82211	3.10657
ENSG00000124074	84080	ENKD1	protein_coding	HGNC Symbol	7	enkurin domain containing 1 [Source:HGNC Symbol;Acc:HGNC:25246]	1.45049	0.820723	2.08026	0.72765	4.72004	6.09E-05	4.56E-04	1.73021	2.73301	-0.574376	-0.159664	0.000789959	-1.03941	0.720413	-0.125921	1.2605	1.00824	1.4529
ENSG00000160298	54058	C21orf58	protein_coding	HGNC Symbol	10	chromosome 21 open reading frame 58 [Source:HGNC Symbol;Acc:HGNC:1300]	1.44995	0.732423	2.16748	2.63496	4.14119	2.92E-04	1.73E-03	-0.0801084	2.73199	1.46718	1.73628	1.34474	0.794916	2.02592	1.03847	2.81592	2.88745	2.77248
ENSG00000187860	550631	CCDC157	protein_coding	HGNC Symbol	7	coiled-coil domain containing 157 [Source:HGNC Symbol;Acc:HGNC:33854]	1.44902	0.993926	1.90412	2.1359	6.52503	4.73E-07	6.90E-06	6.22328	2.73023	0.972618	2.29841	1.5098	1.03357	1.63153	1.44794	2.60764	3.00334	2.94362
ENSG00000068615	65055	REEP1	protein_coding	HGNC Symbol	13	receptor accessory protein 1 [Source:HGNC Symbol;Acc:HGNC:25786]	1.44873	0.636546	2.26092	1.06006	3.65548	1.06E-03	5.02E-03	-1.06709	2.72968	0.90703	0.400294	0.548278	-0.291593	-0.0533108	0.0604923	1.02267	1.365	2.11277
ENSG00000163913	55764	IFT122	protein_coding	HGNC Symbol	32	intraflagellar transport 122 [Source:HGNC Symbol;Acc:HGNC:13556]	1.44827	1.10059	1.79595	5.74271	8.53656	3.04E-09	8.99E-08	10.8151	2.72881	5.03113	4.95166	4.75333	4.51402	4.92766	4.62651	6.31548	6.2839	6.16636
ENSG00000135374	2001	ELF5	protein_coding	HGNC Symbol	6	E74 like ETS transcription factor 5 [Source:HGNC Symbol;Acc:HGNC:3320]	1.44486	1.12957	1.76015	5.6246	9.39136	4.16E-10	1.93E-08	12.8795	2.72237	4.91997	4.55614	3.9555	3.69108	4.49034	4.61415	6.26801	5.78901	5.7458
ENSG00000272690	NA	LINC02018	lincRNA	HGNC Symbol	3	long intergenic non-protein coding RNA 2018 [Source:HGNC Symbol;Acc:HGNC:52853]	1.44332	0.484264	2.40238	-0.428557	3.08411	4.59E-03	1.67E-02	-2.18419	2.71946	-0.36543	0.338455	-1.37772	-1.72293	0.587439	-2.86842	-0.761598	0.687943	0.472315
ENSG00000162004	124093	CCDC78	protein_coding	HGNC Symbol	17	coiled-coil domain containing 78 [Source:HGNC Symbol;Acc:HGNC:14153]	1.44129	0.39745	2.48512	1.80491	2.82963	8.57E-03	2.77E-02	-3.08853	2.71563	0.298388	1.06697	0.151207	-0.538508	0.938912	0.898741	2.04576	2.11818	1.74879
ENSG00000103534	79838	TMC5	protein_coding	HGNC Symbol	11	transmembrane channel like 5 [Source:HGNC Symbol;Acc:HGNC:22999]	1.44128	1.14642	1.73614	7.98961	10.0171	1.03E-10	7.22E-09	14.0807	2.71562	7.20553	7.20503	6.87656	7.11999	7.44773	7.38379	8.52816	8.7273	8.62919
ENSG00000197180	NA	AC244090.1	lincRNA	Clone-based (Ensembl) gene	1	novel transcript	1.44075	1.12242	1.75907	5.6313	9.27529	5.42E-10	2.38E-08	12.5606	2.71461	4.69265	4.80695	4.7176	4.74492	5.03278	4.86107	5.94278	6.19421	6.38754
ENSG00000138160	3832	KIF11	protein_coding	HGNC Symbol	1	kinesin family member 11 [Source:HGNC Symbol;Acc:HGNC:6388]	1.44039	0.942418	1.93836	1.39366	5.92772	2.31E-06	2.79E-05	4.79265	2.71394	0.998041	0.802665	0.338485	0.2439	0.938912	0.39692	1.48727	1.95166	2.2541
ENSG00000152076	91409	CCDC74B	protein_coding	HGNC Symbol	11	coiled-coil domain containing 74B [Source:HGNC Symbol;Acc:HGNC:25267]	1.4398	0.846715	2.03289	1.82711	4.97502	3.04E-05	2.51E-04	2.20314	2.71284	0.972618	1.4836	0.591027	0.527294	1.52127	0.946835	2.48163	2.42246	2.45094
ENSG00000267279	NA	AC090409.1	lincRNA	Clone-based (Ensembl) gene	2	novel transcript	1.43928	0.64498	2.23358	0.504489	3.7134	9.11E-04	4.43E-03	-0.786611	2.71186	0.824173	0.295705	0.632547	-0.392287	-0.709827	-2.4814	1.38639	0.827667	1.00757
ENSG00000147231	55086	RADX	protein_coding	HGNC Symbol	6	RPA1 related single stranded DNA binding protein, X-linked [Source:HGNC Symbol;Acc:HGNC:25486]	1.43735	1.0195	1.85521	2.25914	7.04939	1.21E-07	2.14E-06	7.56186	2.70824	1.82772	1.41535	1.2277	1.71245	1.78691	1.55526	2.95248	3.07052	3.00357
ENSG00000150764	85458	DIXDC1	protein_coding	HGNC Symbol	9	DIX domain containing 1 [Source:HGNC Symbol;Acc:HGNC:23695]	1.4348	1.12364	1.74596	4.55918	9.44975	3.64E-10	1.72E-08	13.0563	2.70345	4.30668	3.97936	4.18212	3.57586	4.1192	4.01891	5.42578	5.47152	5.45461
ENSG00000112877	55722	CEP72	protein_coding	HGNC Symbol	4	centrosomal protein 72 [Source:HGNC Symbol;Acc:HGNC:25547]	1.43274	0.76138	2.1041	0.469448	4.37345	1.56E-04	1.01E-03	0.835949	2.69959	-0.612344	0.440095	0.151207	-0.197471	0.201946	-0.896439	0.858554	1.03412	1.49147
ENSG00000166960	374864	CCDC178	protein_coding	HGNC Symbol	13	coiled-coil domain containing 178 [Source:HGNC Symbol;Acc:HGNC:29588]	1.43241	0.437003	2.42782	-0.434583	2.94903	6.41E-03	2.19E-02	-2.45391	2.69897	0.542541	-0.251782	-0.725645	-2.24376	-1.10062	-2.66197	-0.135664	-0.271868	0.72632
ENSG00000186191	149954	BPIFB4	protein_coding	HGNC Symbol	3	BPI fold containing family B member 4 [Source:HGNC Symbol;Acc:HGNC:16179]	1.4317	0.58607	2.27734	1.70381	3.46962	1.72E-03	7.48E-03	-1.47818	2.69765	0.593465	0.624127	0.287411	-0.228168	-0.022614	-0.735974	1.45697	1.37516	1.52905
ENSG00000203711	100130967	C6orf99	lincRNA	HGNC Symbol	6	chromosome 6 open reading frame 99 [Source:HGNC Symbol;Acc:HGNC:21179]	1.42994	0.885052	1.97482	1.87717	5.37805	1.02E-05	9.80E-05	3.33729	2.69435	0.972618	1.29027	0.8767	0.103038	0.462813	0.37365	2.22723	2.08762	2.04176
ENSG00000185467	402569	KPNA7	protein_coding	HGNC Symbol	1	karyopherin subunit alpha 7 [Source:HGNC Symbol;Acc:HGNC:21839]	1.42893	1.04049	1.81736	3.07821	7.53878	3.49E-08	7.23E-07	8.7109	2.69246	2.62848	2.34109	2.08171	1.80632	2.73621	1.91898	3.59639	3.45515	3.84055
ENSG00000166828	6340	SCNN1G	protein_coding	HGNC Symbol	1	sodium channel epithelial 1 gamma subunit [Source:HGNC Symbol;Acc:HGNC:10602]	1.42778	0.427771	2.4278	0.850126	2.92596	6.78E-03	2.29E-02	-2.84076	2.69033	1.92371	2.26556	2.1969	-1.90935	0.148997	-1.35941	2.12977	2.018	1.55842
ENSG00000115423	1768	DNAH6	protein_coding	HGNC Symbol	6	dynein axonemal heavy chain 6 [Source:HGNC Symbol;Acc:HGNC:2951]	1.42618	1.02546	1.82691	4.92746	7.2936	6.48E-08	1.25E-06	7.78844	2.68735	4.5268	4.60729	4.08265	3.31881	4.4983	4.31607	5.49451	5.6097	5.72045
ENSG00000080823	5891	MOK	protein_coding	HGNC Symbol	40	MOK protein kinase [Source:HGNC Symbol;Acc:HGNC:9833]	1.42464	1.09121	1.75806	3.11992	8.75613	1.81E-09	5.90E-08	11.6696	2.68447	2.39963	2.22626	2.02827	2.33858	2.50819	2.04952	3.79715	3.68896	3.62499
ENSG00000186496	252884	ZNF396	protein_coding	HGNC Symbol	6	zinc finger protein 396 [Source:HGNC Symbol;Acc:HGNC:18824]	1.42425	1.09424	1.75426	4.32324	8.84442	1.47E-09	4.98E-08	11.7197	2.68374	3.52407	3.34764	3.10217	3.07973	4.34196	3.4269	4.79904	4.96475	4.85357
ENSG00000249464	NA	LINC01091	lincRNA	HGNC Symbol	4	long intergenic non-protein coding RNA 1091 [Source:HGNC Symbol;Acc:HGNC:27721]	1.4235	0.955203	1.8918	2.81422	6.22942	1.03E-06	1.37E-05	5.37066	2.68235	2.2005	2.50955	1.67787	1.29337	2.11834	2.02733	3.24617	3.29849	3.50756
ENSG00000061938	10188	TNK2	protein_coding	HGNC Symbol	4	tyrosine kinase non receptor 2 [Source:HGNC Symbol;Acc:HGNC:19297]	1.42234	0.349165	2.49552	-0.518474	2.71609	1.12E-02	3.42E-02	-2.98565	2.68021	-0.612344	-0.220418	-0.167155	-0.538508	-1.10062	-2.86842	-0.090221	0.231564	0.6049
ENSG00000109944	79864	JHY	protein_coding	HGNC Symbol	4	junctional cadherin complex regulator [Source:HGNC Symbol;Acc:HGNC:26288]	1.42126	1.10001	1.74251	3.1204	9.06646	8.75E-10	3.34E-08	12.3527	2.67819	2.57035	2.6978	3.03409	2.23549	2.68133	2.42832	3.73539	4.18684	3.93034
ENSG00000176597	84002	B3GNT5	protein_coding	HGNC Symbol	12	UDP-GlcNAc:betaGal beta-1,3-N-acetylglucosaminyltransferase 5 [Source:HGNC Symbol;Acc:HGNC:15684]	1.41965	1.11751	1.7218	5.29832	9.62889	2.44E-10	1.28E-08	13.3957	2.67521	4.85884	4.8136	4.61647	4.31416	4.80467	4.38896	6.03602	6.05895	6.00574
ENSG00000124374	400961	PAIP2B	protein_coding	HGNC Symbol	1	poly(A) binding protein interacting protein 2B [Source:HGNC Symbol;Acc:HGNC:29200]	1.4168	1.11192	1.72168	4.04852	9.52342	3.09E-10	1.53E-08	13.3304	2.66993	2.91539	3.1844	2.84393	3.25087	3.80734	3.06595	4.61837	4.60242	4.5814
ENSG00000108924	3131	HLF	protein_coding	HGNC Symbol	11	HLF, PAR bZIP transcription factor [Source:HGNC Symbol;Acc:HGNC:4977]	1.4163	0.3764	2.45619	-0.228438	2.7911	9.40E-03	2.97E-02	-2.80772	2.66899	-2.19731	0.206207	-1.64902	-1.27547	-0.288689	-1.61467	0.475981	-0.0654173	0.472315
ENSG00000138036	51626	DYNC2LI1	protein_coding	HGNC Symbol	10	dynein cytoplasmic 2 light intermediate chain 1 [Source:HGNC Symbol;Acc:HGNC:24595]	1.41433	1.15874	1.66992	7.03973	11.3403	6.36E-12	1.06E-09	16.9639	2.66536	6.37604	6.45186	6.11023	6.04545	6.53633	5.98116	7.35176	7.64444	7.71195
ENSG00000065413	91526	ANKRD44	protein_coding	HGNC Symbol	13	ankyrin repeat domain 44 [Source:HGNC Symbol;Acc:HGNC:25259]	1.41432	1.06424	1.7644	4.05537	8.27923	5.63E-09	1.54E-07	10.4045	2.66534	3.13469	3.14882	3.09105	3.11072	3.45602	3.14022	4.38488	4.69049	4.55887
ENSG00000103494	23322	RPGRIP1L	protein_coding	HGNC Symbol	12	RPGRIP1 like [Source:HGNC Symbol;Acc:HGNC:29168]	1.41415	1.0555	1.77281	4.65328	8.08038	9.12E-09	2.33E-07	9.81659	2.66504	4.18467	3.98442	4.10125	3.63888	3.78148	3.76093	5.34227	5.25273	5.34617
ENSG00000068885	57560	IFT80	protein_coding	HGNC Symbol	27	intraflagellar transport 80 [Source:HGNC Symbol;Acc:HGNC:29262]	1.41173	1.08586	1.73761	3.7538	8.8779	1.36E-09	4.66E-08	11.8622	2.66057	3.21818	3.01026	2.94214	2.5703	3.09927	3.12288	3.98535	4.4194	4.50238
ENSG00000128683	2571	GAD1	protein_coding	HGNC Symbol	17	glutamate decarboxylase 1 [Source:HGNC Symbol;Acc:HGNC:4092]	1.41105	0.892844	1.92926	1.41731	5.58021	5.89E-06	6.20E-05	3.72996	2.65931	0.559716	0.420332	0.8767	2.28524	1.78691	2.38824	2.88582	2.86239	2.89265
ENSG00000149972	53942	CNTN5	protein_coding	HGNC Symbol	12	contactin 5 [Source:HGNC Symbol;Acc:HGNC:2175]	1.40323	0.879181	1.92728	1.45462	5.48741	7.57E-06	7.59E-05	3.61285	2.64494	1.07173	0.478828	1.08545	0.151536	1.05858	0.630808	1.89007	2.46589	1.91126
ENSG00000135951	80705	TSGA10	protein_coding	HGNC Symbol	19	testis specific 10 [Source:HGNC Symbol;Acc:HGNC:14927]	1.40298	1.10201	1.70396	5.28197	9.55277	2.89E-10	1.44E-08	13.2463	2.64448	4.32688	4.52525	4.0657	4.38559	4.87463	4.31148	5.80488	5.84445	5.78941
ENSG00000010361	80199	FUZ	protein_coding	HGNC Symbol	18	fuzzy planar cell polarity protein [Source:HGNC Symbol;Acc:HGNC:26219]	1.3964	0.467993	2.32481	0.28467	3.08236	4.61E-03	1.68E-02	-2.20169	2.63244	-1.16874	-0.350186	-1.75212	-0.0258599	-0.363651	-1.71088	-0.112764	0.380209	0.673613
ENSG00000238142	NA	BX284668.5	lincRNA	Clone-based (Ensembl) gene	3	novel transcript	1.39483	0.926287	1.86337	3.10731	6.10076	1.45E-06	1.85E-05	4.95281	2.62957	1.16446	1.73628	1.77377	3.05763	3.16409	3.11588	3.68073	3.77205	3.85985
ENSG00000100629	145508	CEP128	protein_coding	HGNC Symbol	16	centrosomal protein 128 [Source:HGNC Symbol;Acc:HGNC:20359]	1.39464	0.941214	1.84806	2.84694	6.30331	8.49E-07	1.15E-05	5.58298	2.62923	2.71151	2.07647	1.67787	1.63781	2.04053	1.39114	3.49753	3.27697	3.22119
ENSG00000204428	80741	LY6G5C	protein_coding	HGNC Symbol	7	lymphocyte antigen 6 family member G5C [Source:HGNC Symbol;Acc:HGNC:13932]	1.39447	1.00049	1.78845	2.66856	7.25351	7.18E-08	1.37E-06	8.03618	2.62893	1.87651	1.57581	2.06664	2.25781	2.14562	1.64545	3.05716	3.27968	3.39201
ENSG00000186352	353322	ANKRD37	protein_coding	HGNC Symbol	6	ankyrin repeat domain 37 [Source:HGNC Symbol;Acc:HGNC:29593]	1.39354	0.999021	1.78806	4.51305	7.23877	7.45E-08	1.41E-06	7.7523	2.62722	3.9295	3.74524	3.4399	3.20278	3.81798	3.17765	5.10709	4.80295	4.96811
ENSG00000161328	115399	LRRC56	protein_coding	HGNC Symbol	1	leucine rich repeat containing 56 [Source:HGNC Symbol;Acc:HGNC:25430]	1.3933	0.292935	2.49366	-1.23539	2.5949	1.50E-02	4.29E-02	-3.06919	2.62678	-2.08628	-1.80538	-2.11469	-2.5194	-1.30707	-2.4814	0.211435	-0.89702	-0.73473
ENSG00000164707	26266	SLC13A4	protein_coding	HGNC Symbol	7	solute carrier family 13 member 4 [Source:HGNC Symbol;Acc:HGNC:15827]	1.39282	0.857808	1.92783	1.11523	5.33511	1.14E-05	1.08E-04	3.18184	2.62591	0.642653	1.43518	1.62742	0.0528521	0.756259	0.914951	2.3884	2.00497	2.49717
ENSG00000163482	27148	STK36	protein_coding	HGNC Symbol	16	serine/threonine kinase 36 [Source:HGNC Symbol;Acc:HGNC:17209]	1.3902	1.04023	1.74016	5.10571	8.14074	7.88E-09	2.07E-07	9.88612	2.62114	4.67306	4.79837	4.75333	3.96992	4.54003	4.33276	5.79545	5.85628	5.92841
ENSG00000108469	9400	RECQL5	protein_coding	HGNC Symbol	19	RecQ like helicase 5 [Source:HGNC Symbol;Acc:HGNC:9950]	1.3894	1.02515	1.75366	3.21908	7.81687	1.74E-08	3.98E-07	9.34686	2.6197	2.84709	2.83101	2.96264	2.37988	2.8608	2.18936	3.74639	3.74292	4.34906
ENSG00000138175	403	ARL3	protein_coding	HGNC Symbol	1	ADP ribosylation factor like GTPase 3 [Source:HGNC Symbol;Acc:HGNC:694]	1.38476	1.08589	1.68363	7.88109	9.49529	3.29E-10	1.60E-08	12.9095	2.61128	7.10071	7.19961	6.85398	6.56093	7.29523	6.80794	8.33406	8.26426	8.41361
ENSG00000143222	51506	UFC1	protein_coding	HGNC Symbol	6	ubiquitin-fold modifier conjugating enzyme 1 [Source:HGNC Symbol;Acc:HGNC:26941]	1.38361	1.10521	1.66201	9.14544	10.1849	7.16E-11	5.73E-09	14.4248	2.60921	8.46137	8.46363	8.19479	8.04811	8.55962	8.27049	9.77494	9.58196	9.81532
ENSG00000278817	102724770	AC007325.4	protein_coding	Clone-based (Ensembl) gene	1	protein DGCR6 [Source:NCBI gene;Acc:102724770]	1.38148	0.57207	2.1909	-0.235467	3.49773	1.60E-03	7.05E-03	-1.1825	2.60536	-2.08628	-2.00469	-2.41954	-0.357936	0.148997	-1.43958	0.549603	0.162852	-0.179762
ENSG00000079974	11158	RABL2B	protein_coding	HGNC Symbol	15	RAB, member of RAS oncogene family like 2B [Source:HGNC Symbol;Acc:HGNC:9800]	1.37869	0.898934	1.85844	3.97713	5.88923	2.56E-06	3.05E-05	4.25758	2.60032	2.76802	3.90487	3.46884	2.53417	3.41456	2.96835	4.17526	4.59375	4.5805
ENSG00000187510	338809	C12orf74	protein_coding	HGNC Symbol	6	chromosome 12 open reading frame 74 [Source:HGNC Symbol;Acc:HGNC:27887]	1.37807	1.00312	1.75302	3.13093	7.53201	3.55E-08	7.34E-07	8.67862	2.59921	2.13898	1.91638	2.74802	2.69005	2.7977	1.88646	3.5397	3.66017	3.80424
ENSG00000187510	440107	C12orf74	protein_coding	HGNC Symbol	6	chromosome 12 open reading frame 74 [Source:HGNC Symbol;Acc:HGNC:27887]	1.37807	1.00312	1.75302	3.13093	7.53201	3.55E-08	7.34E-07	8.67862	2.59921	2.13898	1.91638	2.74802	2.69005	2.7977	1.88646	3.5397	3.66017	3.80424
ENSG00000142530	112703	FAM71E1	protein_coding	HGNC Symbol	6	family with sequence similarity 71 member E1 [Source:HGNC Symbol;Acc:HGNC:25107]	1.3772	0.863295	1.8911	0.827751	5.49195	7.48E-06	7.52E-05	3.66918	2.59763	0.298388	0.606745	0.26118	0.127491	0.396215	0.848988	1.50958	1.96517	1.78651
ENSG00000179029	84314	TMEM107	protein_coding	HGNC Symbol	9	transmembrane protein 107 [Source:HGNC Symbol;Acc:HGNC:28128]	1.37446	1.06765	1.68127	5.47259	9.18066	6.73E-10	2.78E-08	12.3617	2.59271	4.89904	4.79357	4.4937	4.22915	4.97976	4.55849	6.05068	5.9658	6.06737
ENSG00000143365	6097	RORC	protein_coding	HGNC Symbol	8	RAR related orphan receptor C [Source:HGNC Symbol;Acc:HGNC:10260]	1.37317	0.744476	2.00185	2.83479	4.47609	1.18E-04	8.02E-04	0.75597	2.59038	2.03842	1.56685	1.36951	1.09686	1.74292	1.79308	2.5868	3.23017	2.86353
ENSG00000275713	8345	HIST1H2BH	protein_coding	HGNC Symbol	1	histone cluster 1 H2B family member h [Source:HGNC Symbol;Acc:HGNC:4755]	1.37207	0.663428	2.0807	0.964169	3.96792	4.64E-04	2.53E-03	-0.210876	2.58841	-1.0598	-0.159664	-1.46261	0.732519	0.526471	0.349999	1.22498	1.4918	1.05985
ENSG00000113532	7903	ST8SIA4	protein_coding	HGNC Symbol	4	ST8 alpha-N-acetyl-neuraminide alpha-2,8-sialyltransferase 4 [Source:HGNC Symbol;Acc:HGNC:10871]	1.37102	0.659877	2.08216	4.00691	3.95092	4.86E-04	2.63E-03	-0.843821	2.58653	4.09179	4.17338	3.8138	1.61205	1.99625	1.29532	4.51648	3.91817	4.09597
ENSG00000167550	121268	RHEBL1	protein_coding	HGNC Symbol	4	RHEB like 1 [Source:HGNC Symbol;Acc:HGNC:21166]	1.37098	0.998491	1.74347	2.90268	7.5427	3.46E-08	7.18E-07	8.70891	2.58647	2.2595	2.51887	2.1187	2.15451	2.57996	2.29222	3.34253	3.60512	3.848
ENSG00000178498	196403	DTX3	protein_coding	HGNC Symbol	9	deltex E3 ubiquitin ligase 3 [Source:HGNC Symbol;Acc:HGNC:24457]	1.37072	0.896163	1.84528	2.1251	5.91932	2.36E-06	2.84E-05	4.59106	2.586	0.90703	1.14129	1.63765	2.0624	2.1724	2.14194	2.37631	3.14663	3.21198
ENSG00000227630	NA	LINC01132	lincRNA	HGNC Symbol	3	long intergenic non-protein coding RNA 1132 [Source:HGNC Symbol;Acc:HGNC:49444]	1.3677	0.689977	2.04543	1.55895	4.1357	2.96E-04	1.74E-03	-0.0106089	2.58059	0.866196	1.12917	0.591027	0.732519	1.76947	0.97803	1.98866	2.39776	2.45875
ENSG00000206535	348801	LNP1	protein_coding	HGNC Symbol	3	leukemia NUP98 fusion partner 1 [Source:HGNC Symbol;Acc:HGNC:28014]	1.36391	0.709734	2.01808	1.34563	4.27271	2.05E-04	1.28E-03	0.458526	2.57381	0.235653	0.00860728	0.122352	0.2439	0.875136	1.08219	1.74717	1.57348	2.07263
ENSG00000189045	728780	ANKDD1B	protein_coding	HGNC Symbol	4	ankyrin repeat and death domain containing 1B [Source:HGNC Symbol;Acc:HGNC:32525]	1.36081	0.876998	1.84462	1.64673	5.76414	3.59E-06	4.07E-05	4.26175	2.56829	1.47625	1.0542	1.26778	0.732519	1.91136	1.12462	1.95112	2.81092	2.59608
ENSG00000189157	100129583	FAM47E	protein_coding	HGNC Symbol	9	family with sequence similarity 47 member E [Source:HGNC Symbol;Acc:HGNC:34343]	1.36004	0.949971	1.77011	2.8003	6.79683	2.32E-07	3.78E-06	6.88975	2.56692	2.01371	2.22626	1.76446	1.04645	1.74292	1.81051	3.06973	3.21044	3.05856
ENSG00000197826	255119	CFAP299	protein_coding	HGNC Symbol	9	cilia and flagella associated protein 299 [Source:HGNC Symbol;Acc:HGNC:28554]	1.35919	0.807028	1.91136	4.32736	5.04457	2.52E-05	2.13E-04	1.93383	2.56541	3.83038	4.1866	2.90026	2.31748	4.18807	3.24652	4.82225	4.8235	4.73639
ENSG00000176732	375189	PFN4	protein_coding	HGNC Symbol	3	profilin family member 4 [Source:HGNC Symbol;Acc:HGNC:31103]	1.35748	0.415747	2.29921	-0.159428	2.95405	6.33E-03	2.17E-02	-2.41148	2.56237	-0.863883	-0.926687	-1.64902	-1.72293	-0.661732	-2.17655	-0.761598	-0.240504	0.309124
ENSG00000139971	145407	ARMH4	protein_coding	HGNC Symbol	6	armadillo-like helical domain containing 4 [Source:HGNC Symbol;Acc:HGNC:19846]	1.35705	1.1361	1.57801	3.9004	12.5864	5.57E-13	2.65E-10	19.6621	2.56161	3.4032	3.45353	3.32747	3.33727	3.5862	3.48777	4.6286	4.72764	4.89157
ENSG00000115009	6364	CCL20	protein_coding	HGNC Symbol	5	C-C motif chemokine ligand 20 [Source:HGNC Symbol;Acc:HGNC:10619]	1.3559	0.445333	2.26647	5.14474	3.0516	4.97E-03	1.78E-02	-3.55597	2.55957	5.57537	6.79992	6.84048	4.036	5.50918	5.2988	6.49416	6.73838	7.35502
ENSG00000144451	79582	SPAG16	protein_coding	HGNC Symbol	12	sperm associated antigen 16 [Source:HGNC Symbol;Acc:HGNC:23225]	1.35538	0.995171	1.7156	4.8029	7.71108	2.27E-08	4.96E-07	8.87965	2.55865	3.8825	4.41472	3.7061	3.74146	4.35078	4.05593	5.25253	5.33895	5.45509
ENSG00000104218	79848	CSPP1	protein_coding	HGNC Symbol	7	centrosome and spindle pole associated protein 1 [Source:HGNC Symbol;Acc:HGNC:26193]	1.35483	1.04863	1.66103	5.33826	9.06766	8.73E-10	3.34E-08	12.0922	2.55767	5.15707	4.77618	4.74033	4.25573	4.86747	4.52323	5.59617	6.05422	6.16338
ENSG00000213462	2086	ERV3-1	protein_coding	HGNC Symbol	3	endogenous retrovirus group 3 member 1, envelope [Source:HGNC Symbol;Acc:HGNC:3454]	1.35475	0.713422	1.99608	3.7164	4.32904	1.76E-04	1.12E-03	0.107245	2.55753	4.47229	4.12536	4.17511	1.96399	1.67899	1.77543	4.32744	4.47478	4.08087
ENSG00000203780	92565	FANK1	protein_coding	HGNC Symbol	11	fibronectin type III and ankyrin repeat domains 1 [Source:HGNC Symbol;Acc:HGNC:23527]	1.35367	0.930107	1.77723	5.92835	6.54947	4.44E-07	6.55E-06	5.75478	2.55562	5.29807	5.39682	4.99035	4.18614	5.41771	4.5662	6.08544	6.35332	6.28969
ENSG00000244242	402778	IFITM10	protein_coding	HGNC Symbol	4	interferon induced transmembrane protein 10 [Source:HGNC Symbol;Acc:HGNC:40022]	1.35332	0.851806	1.85484	0.34484	5.53003	6.74E-06	6.90E-05	3.81297	2.555	-0.537382	-0.283844	0.122352	0.432345	1.02958	-0.125921	1.29516	1.46351	1.48384
ENSG00000255046	NA	AC069185.1	lincRNA	Clone-based (Ensembl) gene	2	novel transcript	1.3524	0.435228	2.26958	-1.35887	3.0218	5.36E-03	1.89E-02	-2.17662	2.55337	-0.732639	-1.9016	-3.04757	-1.81313	-1.54808	-3.10943	-0.387203	-0.370272	-1.14384
ENSG00000204104	26146	TRAF3IP1	protein_coding	HGNC Symbol	5	TRAF3 interacting protein 1 [Source:HGNC Symbol;Acc:HGNC:17861]	1.35226	1.08451	1.62001	5.07251	10.3499	5.01E-11	4.52E-09	15.0189	2.55312	4.71199	4.49131	4.42151	4.13881	4.55028	4.41627	5.40461	5.96075	5.74978
ENSG00000173588	51134	CEP83	protein_coding	HGNC Symbol	14	centrosomal protein 83 [Source:HGNC Symbol;Acc:HGNC:17966]	1.35114	0.913851	1.78842	4.28434	6.33207	7.87E-07	1.08E-05	5.42794	2.55113	3.85494	3.3239	3.64655	2.80063	3.3891	2.75081	4.32744	4.65861	4.61323
ENSG00000167523	124045	SPATA33	protein_coding	HGNC Symbol	10	spermatogenesis associated 33 [Source:HGNC Symbol;Acc:HGNC:26463]	1.3502	0.983423	1.71698	2.51843	7.54406	3.44E-08	7.16E-07	8.79856	2.54948	1.66266	1.17706	1.69757	1.6463	2.23725	1.71191	3.03682	2.91557	3.15063
ENSG00000148655	83938	LRMDA	protein_coding	HGNC Symbol	16	leucine rich melanocyte differentiation associated [Source:HGNC Symbol;Acc:HGNC:23405]	1.34805	0.839605	1.8565	1.86173	5.43342	8.76E-06	8.64E-05	3.44569	2.54568	1.32374	1.29027	1.31954	-0.13797	0.907376	0.81484	1.93473	1.98521	2.53829
ENSG00000225298	NA	LINC00113	lincRNA	HGNC Symbol	3	long intergenic non-protein coding RNA 113 [Source:HGNC Symbol;Acc:HGNC:1264]	1.34794	0.723781	1.97209	0.0490394	4.42576	1.35E-04	8.97E-04	0.968274	2.54548	-0.431772	0.379974	-0.624362	-0.701238	0.326394	-0.0297056	0.970014	1.50111	0.964339
ENSG00000236682	NA	MAP3K2-DT	lincRNA	HGNC Symbol	1	MAP3K2 divergent transcript [Source:HGNC Symbol;Acc:HGNC:54088]	1.3476	0.96824	1.72696	2.71935	7.27981	6.71E-08	1.29E-06	8.108	2.54489	1.94347	2.08277	1.30678	2.16636	2.1724	1.75757	3.2898	3.0293	3.42626
ENSG00000160180	7033	TFF3	protein_coding	HGNC Symbol	4	trefoil factor 3 [Source:HGNC Symbol;Acc:HGNC:11757]	1.34722	0.599751	2.09469	2.49577	3.69366	9.60E-04	4.62E-03	-1.12965	2.54421	0.866196	2.13221	1.2809	0.700279	0.25302	0.70726	2.02009	2.28912	2.40722
ENSG00000128346	84645	C22orf23	protein_coding	HGNC Symbol	6	chromosome 22 open reading frame 23 [Source:HGNC Symbol;Acc:HGNC:18589]	1.34385	1.0406	1.64711	4.83648	9.08159	8.45E-10	3.27E-08	12.2011	2.53829	4.17216	4.19098	4.14853	3.69313	4.33457	3.98476	5.20091	5.35444	5.53437
ENSG00000275765	NA	AC091982.3	lincRNA	Clone-based (Ensembl) gene	1	novel transcript	1.34265	0.672679	2.01262	-0.270341	4.10694	3.20E-04	1.86E-03	0.245152	2.53617	-0.691416	-0.651053	-1.14945	-0.658802	-0.52638	-1.1426	0.136956	0.514958	0.618907
ENSG00000124490	7180	CRISP2	protein_coding	HGNC Symbol	3	cysteine rich secretory protein 2 [Source:HGNC Symbol;Acc:HGNC:12024]	1.34222	0.469971	2.21446	0.43736	3.15352	3.86E-03	1.45E-02	-2.21883	2.53541	0.416225	-0.0453315	0.207241	-0.427477	0.440953	-0.502775	1.62307	1.38524	1.18752
ENSG00000149050	7761	ZNF214	protein_coding	HGNC Symbol	4	zinc finger protein 214 [Source:HGNC Symbol;Acc:HGNC:13006]	1.34159	0.985782	1.6974	3.42003	7.72706	2.18E-08	4.80E-07	9.10417	2.53431	3.11449	2.76594	2.25122	3.07973	3.05319	2.55784	4.20404	4.03652	4.1963
ENSG00000182957	221178	SPATA13	protein_coding	HGNC Symbol	12	spermatogenesis associated 13 [Source:HGNC Symbol;Acc:HGNC:23222]	1.34096	0.928898	1.75302	3.11226	6.66908	3.24E-07	4.97E-06	6.4188	2.5332	2.76061	2.45717	2.66542	2.18978	2.56488	3.01045	3.35491	4.19976	3.92048
ENSG00000103540	9738	CCP110	protein_coding	HGNC Symbol	11	centriolar coiled-coil protein 110 [Source:HGNC Symbol;Acc:HGNC:24342]	1.34052	1.00775	1.6733	4.22017	8.25533	5.96E-09	1.62E-07	10.2979	2.53243	3.46376	3.81123	3.59497	3.27022	3.56108	3.54878	4.47928	5.02083	4.85505
ENSG00000198003	115948	CCDC151	protein_coding	HGNC Symbol	5	coiled-coil domain containing 151 [Source:HGNC Symbol;Acc:HGNC:28303]	1.34007	0.535344	2.1448	0.960037	3.41264	1.99E-03	8.45E-03	-1.59746	2.53164	-0.182951	0.206207	0.151207	-0.50054	0.418758	-0.302078	1.41819	1.1687	1.34748
ENSG00000196476	140680	C20orf96	protein_coding	HGNC Symbol	3	chromosome 20 open reading frame 96 [Source:HGNC Symbol;Acc:HGNC:16227]	1.33915	0.998895	1.6794	6.30104	8.06562	9.46E-09	2.41E-07	9.59099	2.53002	5.64341	5.76423	5.36143	4.87968	5.97192	5.34888	6.64727	6.79576	6.88515
ENSG00000168389	84879	MFSD2A	protein_coding	HGNC Symbol	10	major facilitator superfamily domain containing 2A [Source:HGNC Symbol;Acc:HGNC:25897]	1.33911	0.736334	1.94189	3.6214	4.55272	9.60E-05	6.73E-04	0.784406	2.52996	1.79908	2.89685	3.50002	2.00416	2.89738	1.98188	4.27196	3.96769	3.57737
ENSG00000197816	100499483	CCDC180	protein_coding	HGNC Symbol	13	coiled-coil domain containing 180 [Source:HGNC Symbol;Acc:HGNC:29303]	1.33877	0.856569	1.82096	3.70403	5.68974	4.38E-06	4.84E-05	3.73878	2.52935	3.40082	3.36842	3.41929	2.33858	3.21971	2.8595	4.25555	4.4243	4.44358
ENSG00000228623	NA	ZNF883	transcribed_unprocessed_pseudogene	HGNC Symbol	6	zinc finger protein 883 [Source:HGNC Symbol;Acc:HGNC:27271]	1.3374	0.40729	2.26752	-1.19265	2.94671	6.44E-03	2.20E-02	-2.47708	2.52696	-0.732639	-2.11572	-0.624362	-0.701238	-1.1662	-1.21131	0.11772	0.458742	0.0852915
ENSG00000166448	222865	TMEM130	protein_coding	HGNC Symbol	8	transmembrane protein 130 [Source:HGNC Symbol;Acc:HGNC:25429]	1.33705	0.613074	2.06103	-0.405014	3.78473	7.55E-04	3.80E-03	-0.563814	2.52634	-0.775074	-0.693488	-1.01515	-0.884684	-1.10062	-0.302078	0.398398	0.827667	0.409236
ENSG00000160471	125965	COX6B2	protein_coding	HGNC Symbol	10	cytochrome c oxidase subunit 6B2 [Source:HGNC Symbol;Acc:HGNC:24380]	1.3344	0.432422	2.23638	1.03726	3.03181	5.22E-03	1.85E-02	-2.60306	2.52171	-1.88697	0.273846	-0.240218	0.287956	2.24358	1.20592	1.7346	1.25926	2.10781
ENSG00000180712	NA	LINC02363	lincRNA	HGNC Symbol	2	long intergenic non-protein coding RNA 2363 [Source:HGNC Symbol;Acc:HGNC:53286]	1.33428	0.920785	1.74777	2.22468	6.61286	3.76E-07	5.65E-06	6.44552	2.52149	1.76986	1.55784	1.57514	1.43724	1.83798	1.30765	2.84253	2.66535	3.10409
ENSG00000140104	122616	CLBA1	protein_coding	HGNC Symbol	9	clathrin binding box of aftiphilin containing 1 [Source:HGNC Symbol;Acc:HGNC:20126]	1.33069	0.841358	1.82001	2.7291	5.57298	6.01E-06	6.30E-05	3.63569	2.51522	1.92371	2.31991	2.28416	0.883725	2.28097	1.83628	3.4172	3.11969	3.29283
ENSG00000112667	10591	DNPH1	protein_coding	HGNC Symbol	4	2'-deoxynucleoside 5'-phosphate N-hydrolase 1 [Source:HGNC Symbol;Acc:HGNC:21218]	1.33011	0.748017	1.9122	3.06982	4.68282	6.74E-05	4.95E-04	1.23425	2.51422	1.60592	2.3092	2.34162	1.88731	2.49234	1.43676	3.62732	3.17599	3.34222
ENSG00000078081	27074	LAMP3	protein_coding	HGNC Symbol	5	lysosomal associated membrane protein 3 [Source:HGNC Symbol;Acc:HGNC:14582]	1.32946	0.883763	1.77516	2.83785	6.11289	1.41E-06	1.80E-05	5.02283	2.51309	1.93033	2.8496	3.01066	1.4076	2.24358	1.97417	3.52517	3.49063	3.58631
ENSG00000064270	9914	ATP2C2	protein_coding	HGNC Symbol	15	ATPase secretory pathway Ca2+ transporting 2 [Source:HGNC Symbol;Acc:HGNC:29103]	1.32914	0.901692	1.75659	3.89616	6.37236	7.07E-07	9.78E-06	5.6159	2.51253	2.64467	2.68544	3.15299	1.62069	3.30689	3.05502	3.84326	4.15771	4.0834
ENSG00000197580	83875	BCO2	protein_coding	HGNC Symbol	19	beta-carotene oxygenase 2 [Source:HGNC Symbol;Acc:HGNC:18503]	1.32507	0.90184	1.74831	4.14459	6.4161	6.30E-07	8.89E-06	5.66246	2.50546	3.41032	3.65722	3.34005	2.40009	3.78583	2.73263	4.25775	4.57183	4.51085
ENSG00000155465	9056	SLC7A7	protein_coding	HGNC Symbol	21	solute carrier family 7 member 7 [Source:HGNC Symbol;Acc:HGNC:11065]	1.32379	0.936349	1.71124	3.61237	7.00202	1.37E-07	2.37E-06	7.27352	2.50323	2.89862	2.83475	2.73379	2.42003	3.14731	2.38242	3.94772	3.9007	4.17038
ENSG00000158856	2039	DMTN	protein_coding	HGNC Symbol	23	dematin actin binding protein [Source:HGNC Symbol;Acc:HGNC:3382]	1.32345	0.764393	1.8825	1.48253	4.85137	4.26E-05	3.34E-04	1.95243	2.50263	-0.24125	0.589151	0.48168	0.351614	0.738447	1.332	1.40238	2.37262	1.66351
ENSG00000135315	22832	CEP162	protein_coding	HGNC Symbol	7	centrosomal protein 162 [Source:HGNC Symbol;Acc:HGNC:21107]	1.32147	1.0535	1.58943	4.27862	10.1061	8.49E-11	6.40E-09	14.5827	2.4992	3.95244	3.65511	3.57647	3.47704	3.82854	3.33953	4.53018	5.10641	4.88434
ENSG00000175279	378708	CENPS	protein_coding	HGNC Symbol	5	centromere protein S [Source:HGNC Symbol;Acc:HGNC:23163]	1.31982	0.842167	1.79747	0.725465	5.6626	4.71E-06	5.16E-05	4.16273	2.49634	-0.020984	-0.283844	-0.203224	-0.0530814	0.462813	0.39692	1.17001	1.30249	1.52161
ENSG00000123810	80776	B9D2	protein_coding	HGNC Symbol	3	B9 domain containing 2 [Source:HGNC Symbol;Acc:HGNC:28636]	1.31945	0.898299	1.7406	4.0747	6.42047	6.23E-07	8.80E-06	5.67329	2.49571	2.8224	3.48954	3.17774	2.90687	3.52257	3.18435	4.73025	4.48537	4.4699
ENSG00000205155	55851	PSENEN	protein_coding	HGNC Symbol	3	presenilin enhancer, gamma-secretase subunit [Source:HGNC Symbol;Acc:HGNC:30100]	1.31893	1.01963	1.61823	7.22893	9.03075	9.51E-10	3.54E-08	11.8526	2.4948	6.35436	6.64596	6.28192	6.26936	6.87016	6.35688	7.90554	7.74934	7.77253
ENSG00000162755	126823	KLHDC9	protein_coding	HGNC Symbol	8	kelch domain containing 9 [Source:HGNC Symbol;Acc:HGNC:28489]	1.3184	0.637907	1.99889	1.35738	3.97041	4.61E-04	2.52E-03	-0.341965	2.49389	0.736266	0.589151	-0.0640612	0.0781632	1.15572	0.898741	1.7409	1.97188	1.88832
ENSG00000042317	55812	SPATA7	protein_coding	HGNC Symbol	22	spermatogenesis associated 7 [Source:HGNC Symbol;Acc:HGNC:20423]	1.31269	0.998456	1.62692	3.65424	8.56099	2.86E-09	8.57E-08	11.1257	2.48404	2.89862	3.11233	2.67539	2.99589	3.23884	2.67669	4.27305	4.15624	4.28682
ENSG00000121577	64091	POPDC2	protein_coding	HGNC Symbol	9	popeye domain containing 2 [Source:HGNC Symbol;Acc:HGNC:17648]	1.31129	0.830277	1.7923	1.51286	5.58668	5.79E-06	6.10E-05	3.79802	2.48163	1.11884	1.34371	1.44136	1.37733	0.773853	1.29532	2.73933	2.12422	2.84279
ENSG00000164674	94120	SYTL3	protein_coding	HGNC Symbol	5	synaptotagmin like 3 [Source:HGNC Symbol;Acc:HGNC:15587]	1.31052	0.983723	1.63732	4.22979	8.2182	6.53E-09	1.76E-07	10.22	2.48031	3.31997	3.61438	3.49159	2.99256	3.85771	3.46593	4.67045	4.82998	4.73639
ENSG00000143632	58	ACTA1	protein_coding	HGNC Symbol	2	actin, alpha 1, skeletal muscle [Source:HGNC Symbol;Acc:HGNC:129]	1.30765	0.588692	2.02661	1.36148	3.72734	8.79E-04	4.30E-03	-1.20352	2.47538	-0.333368	1.30112	1.38174	3.33465	1.6883	2.19601	3.3753	2.82952	2.99822
ENSG00000174628	124152	IQCK	protein_coding	HGNC Symbol	14	IQ motif containing K [Source:HGNC Symbol;Acc:HGNC:28556]	1.30704	1.03025	1.58383	6.57004	9.67709	2.19E-10	1.21E-08	13.3912	2.47433	6.01312	5.7657	5.61615	5.71271	6.29189	5.62065	7.23457	7.05273	7.17387
ENSG00000237477	NA	AC093911.1	lincRNA	Clone-based (Ensembl) gene	1	novel transcript	1.30397	0.398895	2.20904	0.114508	2.95253	6.35E-03	2.17E-02	-2.58205	2.46907	-0.910426	0.379974	0.504223	-0.197471	-0.0533108	-1.92501	0.592039	0.899817	0.850233
ENSG00000099139	5125	PCSK5	protein_coding	HGNC Symbol	5	proprotein convertase subtilisin/kexin type 5 [Source:HGNC Symbol;Acc:HGNC:8747]	1.30276	0.832551	1.77298	2.91715	5.67784	4.52E-06	4.98E-05	3.80435	2.46701	3.26081	2.33582	2.75274	2.15451	2.53423	2.36483	3.66922	3.91644	3.82855
ENSG00000131459	9945	GFPT2	protein_coding	HGNC Symbol	8	glutamine-fructose-6-phosphate transaminase 2 [Source:HGNC Symbol;Acc:HGNC:4242]	1.30252	0.250497	2.35454	-0.750895	2.53729	1.71E-02	4.75E-02	-3.47403	2.46659	-0.574376	-2.67211	-1.75212	0.527294	0.440953	0.570687	0.460794	0.842389	0.885422
ENSG00000173077	50514	2024-12-01	protein_coding	HGNC Symbol	10	deleted in esophageal cancer 1 [Source:HGNC Symbol;Acc:HGNC:23658]	1.30066	0.682597	1.91872	1.26533	4.31264	1.84E-04	1.16E-03	0.193349	2.46341	2.15036	2.13827	2.5778	1.76015	2.81054	2.19601	3.47881	3.02285	4.05148
ENSG00000186517	257106	ARHGAP30	protein_coding	HGNC Symbol	7	Rho GTPase activating protein 30 [Source:HGNC Symbol;Acc:HGNC:27414]	1.29866	0.48068	2.11664	-0.283015	3.2536	3.00E-03	1.19E-02	-1.83692	2.46	-1.0598	-1.33331	-0.440915	0.175188	-0.52638	-1.21131	0.366157	0.439506	0.673613
ENSG00000140463	585	BBS4	protein_coding	HGNC Symbol	18	Bardet-Biedl syndrome 4 [Source:HGNC Symbol;Acc:HGNC:969]	1.29848	1.07098	1.52598	6.09022	11.6966	3.11E-12	7.11E-10	17.7463	2.45969	5.44221	5.84474	5.40401	5.24425	5.5255	5.31034	6.51545	6.84616	6.7124
ENSG00000130363	83861	RSPH3	protein_coding	HGNC Symbol	4	radial spoke head 3 homolog [Source:HGNC Symbol;Acc:HGNC:21054]	1.2983	1.00413	1.59248	5.94511	9.04437	9.21E-10	3.45E-08	11.993	2.4594	5.6067	5.10422	5.16498	4.8011	5.31329	4.86733	6.16695	6.52512	6.37392
ENSG00000154269	5169	ENPP3	protein_coding	HGNC Symbol	7	ectonucleotide pyrophosphatase/phosphodiesterase 3 [Source:HGNC Symbol;Acc:HGNC:3358]	1.29608	0.7039	1.88827	2.67651	4.48527	1.15E-04	7.87E-04	0.796802	2.45561	2.09842	2.33054	1.2809	0.779568	1.33234	1.57579	2.75809	2.96349	2.78185
ENSG00000243701	NA	DUBR	lincRNA	HGNC Symbol	6	DPPA2 upstream binding RNA [Source:HGNC Symbol;Acc:HGNC:48569]	1.29583	1.03023	1.56143	4.18988	9.9985	1.07E-10	7.40E-09	14.3549	2.45518	3.57141	3.94	3.52779	3.33465	3.61088	3.37218	4.97637	4.69455	4.9363
ENSG00000128594	64101	LRRC4	protein_coding	HGNC Symbol	4	leucine rich repeat containing 4 [Source:HGNC Symbol;Acc:HGNC:15586]	1.29562	1.00075	1.59049	3.74735	9.00443	1.01E-09	3.72E-08	12.1337	2.45482	3.38163	2.99029	3.05714	3.03195	3.79015	3.14022	4.34512	4.4304	4.64352
ENSG00000176244	414149	ACBD7	protein_coding	HGNC Symbol	2	acyl-CoA binding domain containing 7 [Source:HGNC Symbol;Acc:HGNC:17715]	1.29559	0.72076	1.87041	1.9288	4.61893	8.02E-05	5.74E-04	1.31535	2.45477	1.46718	1.07963	0.591027	0.748373	1.45738	-0.302078	2.06094	1.92424	2.18045
ENSG00000119125	9615	GDA	protein_coding	HGNC Symbol	9	guanine deaminase [Source:HGNC Symbol;Acc:HGNC:4212]	1.29534	0.846759	1.74393	2.88065	5.91768	2.37E-06	2.85E-05	4.45271	2.45436	2.54901	2.87886	2.87021	2.07502	1.97358	2.68143	3.1989	4.05085	3.73679
ENSG00000204936	57126	CD177	protein_coding	HGNC Symbol	3	CD177 molecule [Source:HGNC Symbol;Acc:HGNC:30072]	1.29484	0.443338	2.14634	-0.676798	3.11632	4.23E-03	1.57E-02	-2.20485	2.4535	-0.271307	0.182937	-1.64902	-2.67986	1.36753	-0.0610697	-0.0680253	0.885673	0.931045
ENSG00000115361	33	ACADL	protein_coding	HGNC Symbol	5	acyl-CoA dehydrogenase long chain [Source:HGNC Symbol;Acc:HGNC:88]	1.29452	0.4209	2.16814	-1.11312	3.03667	5.16E-03	1.84E-02	-2.21666	2.45295	-1.11324	-1.26772	-0.167155	-1.21274	-2.89203	-1.92501	0.398398	-0.0931623	-0.388079
ENSG00000161298	84911	ZNF382	protein_coding	HGNC Symbol	10	zinc finger protein 382 [Source:HGNC Symbol;Acc:HGNC:17409]	1.29332	0.279189	2.30745	-0.56451	2.61351	1.43E-02	4.14E-02	-3.38398	2.45091	-0.271307	-0.189721	-1.2216	0.912153	0.277895	-0.46034	0.592039	1.10908	1.28736
ENSG00000260077	NA	AC104794.2	lincRNA	Clone-based (Ensembl) gene	1	novel transcript	1.29307	0.54093	2.04521	0.512521	3.52318	1.50E-03	6.67E-03	-1.36083	2.45049	-0.651338	-0.492791	0.0628509	0.82513	-0.116736	0.66954	0.578032	1.67566	1.35587
ENSG00000075461	27092	CACNG4	protein_coding	HGNC Symbol	1	calcium voltage-gated channel auxiliary subunit gamma 4 [Source:HGNC Symbol;Acc:HGNC:1408]	1.2913	0.280639	2.30196	-0.295527	2.61838	1.42E-02	4.10E-02	-3.25801	2.44748	-0.574376	-0.316634	0.387813	-1.21274	-1.38302	-0.954155	0.229469	0.96853	0.360048
ENSG00000183196	4166	CHST6	protein_coding	HGNC Symbol	4	carbohydrate sulfotransferase 6 [Source:HGNC Symbol;Acc:HGNC:6938]	1.2898	0.943419	1.63617	4.03281	7.63103	2.77E-08	5.92E-07	8.72287	2.44494	3.46604	3.28071	3.41929	3.46029	4.50227	4.05044	4.70228	5.11705	5.00257
ENSG00000174808	685	BTC	protein_coding	HGNC Symbol	2	betacellulin [Source:HGNC Symbol;Acc:HGNC:1121]	1.28331	0.789	1.77761	3.30528	5.32043	1.19E-05	1.12E-04	2.88997	2.43396	2.33126	2.95295	2.84835	1.35679	2.31141	2.04952	3.51418	3.8506	3.3295
ENSG00000150667	161835	FSIP1	protein_coding	HGNC Symbol	5	fibrous sheath interacting protein 1 [Source:HGNC Symbol;Acc:HGNC:21674]	1.2831	0.772233	1.79396	1.77218	5.14714	1.91E-05	1.68E-04	2.60469	2.43361	1.89693	1.36454	1.70731	0.794916	0.80841	1.48098	2.6417	2.71819	2.5346
ENSG00000150051	283078	MKX	protein_coding	HGNC Symbol	4	mohawk homeobox [Source:HGNC Symbol;Acc:HGNC:23729]	1.28214	0.571338	1.99293	0.751069	3.69658	9.53E-04	4.59E-03	-0.892797	2.43199	0.416225	0.440095	0.0628509	-1.27547	0.462813	-0.419117	0.775069	1.33408	1.17809
ENSG00000064787	8537	BCAS1	protein_coding	HGNC Symbol	4	breast carcinoma amplified sequence 1 [Source:HGNC Symbol;Acc:HGNC:974]	1.28193	1.04241	1.52145	5.54558	10.9682	1.36E-11	1.92E-09	16.28	2.43164	5.10903	4.79549	4.93231	4.93268	5.33197	5.19725	5.94107	6.44358	6.3463
ENSG00000122694	152007	GLIPR2	protein_coding	HGNC Symbol	5	GLI pathogenesis related 2 [Source:HGNC Symbol;Acc:HGNC:18007]	1.28134	1.059	1.50368	5.77564	11.8102	2.49E-12	6.35E-10	18.0326	2.43065	4.58667	4.93347	4.6648	4.70079	5.0644	4.75363	6.29154	5.97794	6.093
ENSG00000106078	23242	COBL	protein_coding	HGNC Symbol	11	cordon-bleu WH2 repeat protein [Source:HGNC Symbol;Acc:HGNC:22199]	1.28118	0.689144	1.87322	1.98203	4.43479	1.32E-04	8.80E-04	0.711917	2.43038	2.19501	1.58472	2.34786	0.490061	1.11489	0.611045	2.23617	2.73801	2.57468
ENSG00000228412	NA	AL022068.1	antisense	Clone-based (Ensembl) gene	12	novel transcript, antisense to ID4	1.27926	0.797518	1.761	4.02775	5.44199	8.56E-06	8.48E-05	3.00952	2.42714	4.11811	4.22413	3.92867	2.42989	3.41175	2.90889	4.73657	4.59483	4.83868
ENSG00000277075	3012	HIST1H2AE	protein_coding	HGNC Symbol	1	histone cluster 1 H2A family member e [Source:HGNC Symbol;Acc:HGNC:4724]	1.27822	0.895622	1.66083	2.66646	6.84654	2.04E-07	3.38E-06	7.05075	2.4254	1.96941	1.64556	1.54284	1.26058	1.87921	1.25768	3.11166	2.88745	2.744
ENSG00000214212	255809	C19orf38	protein_coding	HGNC Symbol	3	chromosome 19 open reading frame 38 [Source:HGNC Symbol;Acc:HGNC:34073]	1.27686	0.412415	2.14131	-0.046262	3.02703	5.29E-03	1.87E-02	-2.33012	2.42312	-1.34931	-0.737209	-0.31718	0.127491	-1.1662	-1.61467	0.646745	0.162852	0.517877
ENSG00000206567	NA	AC022007.1	lincRNA	Clone-based (Ensembl) gene	7	novel transcript	1.27464	0.79908	1.75019	2.96592	5.49283	7.46E-06	7.51E-05	3.43795	2.41938	2.2005	2.13221	1.96467	1.22703	2.27481	1.44794	2.85129	2.94314	3.32309
ENSG00000129048	51554	ACKR4	protein_coding	HGNC Symbol	2	atypical chemokine receptor 4 [Source:HGNC Symbol;Acc:HGNC:1611]	1.27455	0.694515	1.85458	1.03972	4.50314	1.10E-04	7.55E-04	1.08358	2.41923	-0.36543	0.877048	0.841723	0.00085745	1.01486	-0.0297056	1.80844	1.44434	1.75514
ENSG00000154188	284	ANGPT1	protein_coding	HGNC Symbol	8	angiopoietin 1 [Source:HGNC Symbol;Acc:HGNC:484]	1.27282	0.399546	2.1461	0.250579	2.98695	5.84E-03	2.03E-02	-2.4191	2.41634	-1.22645	-0.251782	-0.484637	-2.12347	0.0657419	-1.28346	0.0381031	0.736037	0.125093
ENSG00000185432	25840	METTL7A	protein_coding	HGNC Symbol	5	methyltransferase like 7A [Source:HGNC Symbol;Acc:HGNC:24550]	1.27265	1.00402	1.54129	7.55566	9.70879	2.04E-10	1.17E-08	13.4049	2.41606	6.69448	6.39887	6.46292	6.77607	7.37629	6.94449	7.73179	8.10522	8.11157
ENSG00000133392	4629	MYH11	protein_coding	HGNC Symbol	13	myosin heavy chain 11 [Source:HGNC Symbol;Acc:HGNC:7569]	1.27247	0.981486	1.56346	3.98997	8.96162	1.12E-09	4.01E-08	12.0683	2.41575	2.97422	2.73827	3.23278	3.03519	3.17406	2.72805	3.97202	4.16065	4.36681
ENSG00000170264	84140	FAM161A	protein_coding	HGNC Symbol	7	FAM161A, centrosomal protein [Source:HGNC Symbol;Acc:HGNC:25808]	1.26912	0.844764	1.69347	3.37924	6.12894	1.35E-06	1.74E-05	5.04051	2.41014	2.27518	2.76594	2.1969	2.67769	2.58992	1.97417	3.35696	3.5613	3.81492
ENSG00000197181	55124	PIWIL2	protein_coding	HGNC Symbol	5	piwi like RNA-mediated gene silencing 2 [Source:HGNC Symbol;Acc:HGNC:17644]	1.26904	0.402219	2.13586	-0.0404214	3.00025	5.65E-03	1.98E-02	-2.49243	2.41001	-0.0729786	1.37485	1.02438	-0.83659	-0.81111	-2.0453	0.058423	0.871389	1.14942
ENSG00000101493	9658	ZNF516	protein_coding	HGNC Symbol	5	zinc finger protein 516 [Source:HGNC Symbol;Acc:HGNC:28990]	1.26863	0.943611	1.59364	4.27106	7.9991	1.11E-08	2.74E-07	9.67831	2.40932	3.09105	2.82351	3.50562	4.05524	3.77713	3.58469	4.55899	4.7561	4.81074
ENSG00000247746	158880	USP51	protein_coding	HGNC Symbol	2	ubiquitin specific peptidase 51 [Source:HGNC Symbol;Acc:HGNC:23086]	1.26853	0.744744	1.79231	1.16989	4.96319	3.14E-05	2.57E-04	2.25567	2.40915	1.58929	0.459591	-0.203224	0.779568	0.683655	0.41982	1.62307	1.88922	1.93385
ENSG00000104450	6674	SPAG1	protein_coding	HGNC Symbol	7	sperm associated antigen 1 [Source:HGNC Symbol;Acc:HGNC:11212]	1.26852	1.00923	1.5278	4.80343	10.0261	1.01E-10	7.19E-09	14.3145	2.40914	4.47115	4.33911	4.4595	3.92529	4.74459	4.4871	5.37555	5.77132	5.6633
ENSG00000136449	84073	MYCBPAP	protein_coding	HGNC Symbol	15	MYCBP associated protein [Source:HGNC Symbol;Acc:HGNC:19677]	1.26822	0.62313	1.91331	2.60163	4.0289	3.94E-04	2.22E-03	-0.439194	2.40864	2.5872	2.17411	1.89814	0.351614	2.35297	1.34402	2.68809	2.74194	3.30804
ENSG00000163704	285368	PRRT3	protein_coding	HGNC Symbol	3	proline rich transmembrane protein 3 [Source:HGNC Symbol;Acc:HGNC:26591]	1.26721	0.841793	1.69263	1.52243	6.10442	1.44E-06	1.84E-05	5.2276	2.40696	1.11884	0.83288	0.652867	0.598995	1.10102	0.779864	2.0859	2.251	1.9942
ENSG00000259420	NA	AC046168.2	lincRNA	Clone-based (Ensembl) gene	2	novel transcript	1.26713	0.45824	2.07603	-0.019162	3.21028	3.34E-03	1.30E-02	-1.86288	2.40683	-0.501313	-0.876934	-1.55281	-0.658802	-2.20015	-1.28346	-0.531593	0.0658272	0.238303
ENSG00000178075	54762	GRAMD1C	protein_coding	HGNC Symbol	15	GRAM domain containing 1C [Source:HGNC Symbol;Acc:HGNC:25252]	1.26612	0.859891	1.67235	3.81199	6.38727	6.80E-07	9.45E-06	5.63406	2.40514	3.12318	3.3345	2.92136	2.16045	3.25772	2.78649	3.76041	4.30315	4.17513
ENSG00000172375	9854	C2CD2L	protein_coding	HGNC Symbol	11	C2CD2 like [Source:HGNC Symbol;Acc:HGNC:29000]	1.26427	0.635595	1.89294	1.24289	4.12123	3.08E-04	1.80E-03	0.0289675	2.40205	0.690218	0.961522	0.76912	0.351614	0.702151	0.650304	1.34563	1.93114	2.10284
ENSG00000154080	83539	CHST9	protein_coding	HGNC Symbol	3	carbohydrate sulfotransferase 9 [Source:HGNC Symbol;Acc:HGNC:19898]	1.26202	0.857887	1.66615	6.38181	6.39962	6.58E-07	9.21E-06	5.30781	2.39831	5.67528	5.9783	5.50457	4.54158	5.651	5.16711	6.64412	6.85594	6.47219
ENSG00000140025	90141	EFCAB11	protein_coding	HGNC Symbol	13	EF-hand calcium binding domain 11 [Source:HGNC Symbol;Acc:HGNC:20357]	1.26173	0.989372	1.53409	5.48521	9.49366	3.30E-10	1.60E-08	13.0726	2.39784	4.97622	4.91241	4.65602	4.63409	5.06975	4.56749	5.92352	5.99286	6.12494
ENSG00000163818	54585	LZTFL1	protein_coding	HGNC Symbol	16	leucine zipper transcription factor like 1 [Source:HGNC Symbol;Acc:HGNC:6741]	1.261	0.943212	1.57878	6.6297	8.13194	8.05E-09	2.10E-07	9.7296	2.39661	6.15655	6.16245	5.73587	5.35712	5.92889	5.5439	7.04743	7.00241	7.09166
ENSG00000168765	2948	GSTM4	protein_coding	HGNC Symbol	13	glutathione S-transferase mu 4 [Source:HGNC Symbol;Acc:HGNC:4636]	1.26037	0.858612	1.66214	3.30029	6.42898	6.09E-07	8.63E-06	5.85309	2.39558	2.05668	1.34371	2.28416	3.00251	2.77167	2.15565	3.87798	3.36627	3.59164
ENSG00000249096	NA	LINC02362	lincRNA	HGNC Symbol	3	long intergenic non-protein coding RNA 2362 [Source:HGNC Symbol;Acc:HGNC:53284]	1.25847	0.615823	1.90113	0.284549	4.01311	4.11E-04	2.30E-03	-0.128452	2.39243	0.397242	0.497811	-0.0976137	-0.463546	0.25302	0.0310485	0.980701	1.15698	1.60138
ENSG00000153237	130940	CCDC148	protein_coding	HGNC Symbol	8	coiled-coil domain containing 148 [Source:HGNC Symbol;Acc:HGNC:25191]	1.25767	0.860551	1.65478	3.40385	6.49024	5.18E-07	7.49E-06	5.95056	2.39108	2.75316	2.80838	2.78532	2.27433	3.10624	2.35298	3.59986	3.75074	4.12938
ENSG00000180891	404093	CUEDC1	protein_coding	HGNC Symbol	13	CUE domain containing 1 [Source:HGNC Symbol;Acc:HGNC:31350]	1.25742	0.70556	1.80929	0.739001	4.66941	6.99E-05	5.11E-04	1.55017	2.39068	0.57669	0.0606019	0.504223	-0.324383	0.121776	0.225551	1.35388	1.55573	1.3725
ENSG00000092036	54930	HAUS4	protein_coding	HGNC Symbol	21	HAUS augmin like complex subunit 4 [Source:HGNC Symbol;Acc:HGNC:20163]	1.2573	0.734808	1.77979	1.83434	4.93141	3.43E-05	2.78E-04	2.12489	2.39048	0.766167	1.43518	1.2277	0.471078	0.92323	0.464559	2.48539	1.98521	2.11771
ENSG00000198734	2153	F5	protein_coding	HGNC Symbol	3	coagulation factor V [Source:HGNC Symbol;Acc:HGNC:3542]	1.25691	0.573494	1.94033	2.09879	3.76904	7.87E-04	3.93E-03	-0.959627	2.38984	1.93033	1.33318	1.89814	1.02058	0.350045	0.349999	2.53336	2.31045	2.31988
ENSG00000004799	5166	PDK4	protein_coding	HGNC Symbol	5	pyruvate dehydrogenase kinase 4 [Source:HGNC Symbol;Acc:HGNC:8812]	1.25679	0.511754	2.00183	0.457842	3.45698	1.78E-03	7.68E-03	-1.39726	2.38964	0.434961	-0.782297	-0.240218	-1.34106	-0.483945	-0.546497	0.136956	0.885673	0.777169
ENSG00000251191	NA	LINC00589	lincRNA	HGNC Symbol	2	long intergenic non-protein coding RNA 589 [Source:HGNC Symbol;Acc:HGNC:32299]	1.25575	0.898107	1.61339	2.92002	7.1956	8.32E-08	1.54E-06	7.77359	2.38791	2.19501	2.57804	2.67041	2.57475	3.3891	2.77321	3.85928	3.83044	4.10471
ENSG00000180509	3753	KCNE1	protein_coding	HGNC Symbol	9	potassium voltage-gated channel subfamily E regulatory subunit 1 [Source:HGNC Symbol;Acc:HGNC:6240]	1.25553	0.646227	1.86484	2.68455	4.22283	2.34E-04	1.43E-03	0.124304	2.38755	1.37316	1.53044	1.56446	1.21567	1.97358	1.24492	2.7043	2.58009	2.84875
ENSG00000181004	166379	BBS12	protein_coding	HGNC Symbol	3	Bardet-Biedl syndrome 12 [Source:HGNC Symbol;Acc:HGNC:26648]	1.25357	0.95513	1.55202	4.96161	8.60791	2.56E-09	7.85E-08	11.076	2.38431	4.2256	4.483	4.03699	3.72352	4.34931	4.00762	5.41892	5.31804	5.42402
ENSG00000127399	65999	LRRC61	protein_coding	HGNC Symbol	3	leucine rich repeat containing 61 [Source:HGNC Symbol;Acc:HGNC:21704]	1.24937	0.700543	1.7982	1.92223	4.66516	7.07E-05	5.16E-04	1.30849	2.37738	0.559716	1.49309	0.8767	1.51344	2.34122	1.48098	2.11044	2.40769	2.97663
ENSG00000164542	23366	KIAA0895	protein_coding	HGNC Symbol	13	KIAA0895 [Source:HGNC Symbol;Acc:HGNC:22206]	1.24896	0.865497	1.63243	2.50456	6.67474	3.20E-07	4.91E-06	6.54149	2.3767	2.14468	2.38253	1.63765	1.37733	2.09052	2.26719	3.15476	3.36372	3.1674
ENSG00000174456	400073	C12orf76	protein_coding	HGNC Symbol	10	chromosome 12 open reading frame 76 [Source:HGNC Symbol;Acc:HGNC:33790]	1.24828	0.837148	1.6594	3.44682	6.22222	1.05E-06	1.39E-05	5.21334	2.37557	2.59138	3.01356	2.99881	2.79682	3.00558	2.60356	3.96397	4.08684	4.08087
ENSG00000214114	26292	MYCBP	protein_coding	HGNC Symbol	4	MYC binding protein [Source:HGNC Symbol;Acc:HGNC:7554]	1.24416	0.947086	1.54123	6.88106	8.58277	2.72E-09	8.24E-08	10.8099	2.3688	6.40839	6.21143	5.97454	5.73077	6.30859	5.88157	7.58653	7.21778	7.3301
ENSG00000174130	10333	TLR6	protein_coding	HGNC Symbol	5	toll like receptor 6 [Source:HGNC Symbol;Acc:HGNC:16711]	1.24346	0.588441	1.89848	-0.1061	3.89035	5.71E-04	3.01E-03	-0.382893	2.36766	-0.24125	0.00860728	0.122352	-0.109115	-0.183079	-0.686221	1.15122	0.96853	1.04954
ENSG00000175792	8607	RUVBL1	protein_coding	HGNC Symbol	8	RuvB like AAA ATPase 1 [Source:HGNC Symbol;Acc:HGNC:10474]	1.24099	0.937755	1.54423	6.51788	8.38682	4.34E-09	1.21E-07	10.3669	2.36361	5.88314	6.02076	5.73289	5.18432	5.82406	5.44341	7.07714	6.81174	6.9404
ENSG00000172716	91607	SLFN11	protein_coding	HGNC Symbol	13	schlafen family member 11 [Source:HGNC Symbol;Acc:HGNC:26633]	1.24094	0.722663	1.75922	2.7473	4.90682	3.67E-05	2.93E-04	1.82877	2.36353	2.66861	2.8643	2.38478	1.09686	1.81267	1.64545	3.72271	3.41878	3.04566
ENSG00000272970	NA	AC107294.2	lincRNA	Clone-based (Ensembl) gene	1	novel transcript	1.23743	0.637234	1.83762	0.37183	4.22513	2.33E-04	1.42E-03	0.514219	2.35777	0.277778	-1.9016	-0.892295	0.00085745	-0.402645	-0.419117	0.926458	0.439506	0.83831
ENSG00000007516	8938	BAIAP3	protein_coding	HGNC Symbol	16	BAI1 associated protein 3 [Source:HGNC Symbol;Acc:HGNC:948]	1.23691	0.486684	1.98714	-0.21819	3.37875	2.18E-03	9.07E-03	-1.47518	2.35694	-0.651338	-1.47417	-0.31718	-1.81313	-0.52638	-1.92501	0.136956	-0.240504	0.274148
ENSG00000272221	NA	AL645933.2	lincRNA	Clone-based (Ensembl) gene	1	novel transcript	1.23658	0.779303	1.69386	1.91153	5.54184	6.53E-06	6.73E-05	3.65373	2.3564	0.920388	1.02833	0.841723	1.52269	2.11143	1.64545	1.94021	2.81092	2.60314
ENSG00000204889	125115	KRT40	protein_coding	HGNC Symbol	3	keratin 40 [Source:HGNC Symbol;Acc:HGNC:26707]	1.23329	0.55274	1.91383	4.01306	3.7138	9.10E-04	4.42E-03	-1.91811	2.35102	4.25489	4.27866	4.32034	6.51909	7.31545	6.53262	7.06777	6.79694	6.90654
ENSG00000160201	7307	U2AF1	protein_coding	HGNC Symbol	12	U2 small nuclear RNA auxiliary factor 1 [Source:HGNC Symbol;Acc:HGNC:12453]	1.23214	0.747308	1.71698	0.652628	5.20809	1.62E-05	1.46E-04	2.99307	2.34916	-0.36543	-0.159664	0.313174	0.151536	0.036887	-0.229014	1.48727	1.03412	1.22463
ENSG00000162779	126859	AXDND1	protein_coding	HGNC Symbol	14	axonemal dynein light chain domain containing 1 [Source:HGNC Symbol;Acc:HGNC:26564]	1.22985	0.273099	2.18661	-0.872057	2.6343	1.36E-02	3.98E-02	-3.1191	2.34543	-0.910426	-0.60983	-0.39848	-1.72293	-1.03788	-2.17655	-0.593654	0.551254	-0.280164
ENSG00000203797	8528	DDO	protein_coding	HGNC Symbol	3	D-aspartate oxidase [Source:HGNC Symbol;Acc:HGNC:2727]	1.22776	0.705057	1.75046	2.39339	4.81362	4.72E-05	3.65E-04	1.61199	2.34203	1.67847	1.21197	1.24119	2.33334	2.49234	2.07859	2.97403	3.23017	3.00624
ENSG00000119328	54942	FAM206A	protein_coding	HGNC Symbol	4	family with sequence similarity 206 member A [Source:HGNC Symbol;Acc:HGNC:1364]	1.22568	0.944815	1.50655	5.97893	8.94308	1.17E-09	4.15E-08	11.7332	2.33866	5.56531	5.31557	5.24328	5.07542	5.70473	5.21781	6.70258	6.45919	6.63612
ENSG00000170788	143241	DYDC1	protein_coding	HGNC Symbol	5	DPY30 domain containing 1 [Source:HGNC Symbol;Acc:HGNC:23460]	1.22456	0.530186	1.91894	0.762012	3.61408	1.18E-03	5.50E-03	-1.15278	2.33685	0.298388	0.497811	0.526418	-0.61758	0.418758	0.145381	1.08343	1.473	1.4607
ENSG00000148219	23245	ASTN2	protein_coding	HGNC Symbol	8	astrotactin 2 [Source:HGNC Symbol;Acc:HGNC:17021]	1.22342	0.750524	1.69631	3.01902	5.30181	1.25E-05	1.17E-04	2.90179	2.33499	2.11012	2.6978	2.31636	1.29337	2.31742	1.42549	3.28118	3.00661	3.35273
ENSG00000115425	55825	PECR	protein_coding	HGNC Symbol	8	peroxisomal trans-2-enoyl-CoA reductase [Source:HGNC Symbol;Acc:HGNC:18281]	1.22189	0.903639	1.54013	4.00746	7.86825	1.54E-08	3.58E-07	9.40475	2.33251	3.03382	3.33186	2.75744	2.69824	3.72607	3.32747	4.37276	4.37326	4.38946
ENSG00000153132	1047	CLGN	protein_coding	HGNC Symbol	3	calmegin [Source:HGNC Symbol;Acc:HGNC:2060]	1.21973	0.566211	1.87326	1.58163	3.82486	6.79E-04	3.47E-03	-0.658865	2.32904	0.416225	0.802665	0.36336	-0.357936	0.825383	0.225551	2.1153	1.35476	1.6431
ENSG00000248905	342184	FMN1	protein_coding	HGNC Symbol	12	formin 1 [Source:HGNC Symbol;Acc:HGNC:3768]	1.21851	0.842166	1.59486	2.58068	6.63518	3.54E-07	5.38E-06	6.42569	2.32707	2.54901	2.18	1.86368	1.82139	1.96595	2.16923	3.02655	3.35861	3.33587
ENSG00000140280	256586	LYSMD2	protein_coding	HGNC Symbol	4	LysM domain containing 2 [Source:HGNC Symbol;Acc:HGNC:28571]	1.21518	0.798071	1.6323	2.083	5.97035	2.06E-06	2.51E-05	4.74241	2.3217	1.65469	1.58472	1.6579	1.27159	1.70674	2.04952	2.5868	2.9363	2.92683
ENSG00000235162	387882	C12orf75	protein_coding	HGNC Symbol	8	chromosome 12 open reading frame 75 [Source:HGNC Symbol;Acc:HGNC:35164]	1.21448	0.850938	1.57803	2.81403	6.84613	2.05E-07	3.38E-06	6.93262	2.32057	1.87651	2.53734	2.09662	1.98422	2.7804	2.62343	3.14292	3.72912	3.50379
ENSG00000011143	54903	MKS1	protein_coding	HGNC Symbol	13	Meckel syndrome, type 1 [Source:HGNC Symbol;Acc:HGNC:7121]	1.21432	0.97087	1.45778	5.40702	10.2219	6.61E-11	5.39E-09	14.73	2.32032	4.42504	4.64716	4.60217	4.38939	4.9178	4.45973	5.68829	5.75245	5.83175
ENSG00000179598	201164	PLD6	protein_coding	HGNC Symbol	1	phospholipase D family member 6 [Source:HGNC Symbol;Acc:HGNC:30447]	1.21343	0.65156	1.7753	1.33253	4.42579	1.35E-04	8.97E-04	0.789557	2.31888	0.838317	0.57134	1.10033	0.810102	1.54196	0.442363	1.67663	1.81653	2.37457
ENSG00000275464	102724159	FP565260.1	protein_coding	Clone-based (Ensembl) gene	8	periodic tryptophan protein 2 homolog [Source:NCBI gene;Acc:102724159]	1.21307	0.378481	2.04766	-0.836372	2.97869	5.96E-03	2.06E-02	-2.34368	2.31831	-2.44885	-3.05914	-2.41954	-0.0530814	-0.21743	-0.954155	0.578032	-0.209807	-0.474667
ENSG00000166171	25911	DPCD	protein_coding	HGNC Symbol	6	deleted in primary ciliary dyskinesia homolog (mouse) [Source:HGNC Symbol;Acc:HGNC:24542]	1.21144	0.886739	1.53613	7.43187	7.646	2.67E-08	5.72E-07	8.46107	2.31568	6.68497	6.84949	6.4265	6.20152	6.75446	6.38406	7.9044	7.65672	7.79207
ENSG00000177459	203111	ERICH5	protein_coding	HGNC Symbol	2	glutamate rich 5 [Source:HGNC Symbol;Acc:HGNC:26823]	1.21019	0.900413	1.51997	5.77	8.00598	1.09E-08	2.71E-07	9.50239	2.31368	4.77032	4.93086	4.26201	5.06279	5.5474	5.05639	6.03698	6.10508	6.24664
ENSG00000165555	122945	NOXRED1	protein_coding	HGNC Symbol	3	NADP dependent oxidoreductase domain containing 1 [Source:HGNC Symbol;Acc:HGNC:20487]	1.20926	0.559447	1.85908	0.00304633	3.81366	7.00E-04	3.56E-03	-0.528185	2.3122	-0.612344	-0.283844	-0.39848	-0.109115	-0.25262	-1.01428	0.750301	0.687943	0.764624
ENSG00000180787	124961	ZFP3	protein_coding	HGNC Symbol	1	ZFP3 zinc finger protein [Source:HGNC Symbol;Acc:HGNC:12861]	1.20768	0.828208	1.58716	3.0581	6.52201	4.77E-07	6.94E-06	6.07103	2.30966	2.86101	2.34633	2.32905	2.25781	2.76728	2.2545	3.74952	3.60728	3.68281
ENSG00000185261	285600	KIAA0825	protein_coding	HGNC Symbol	3	KIAA0825 [Source:HGNC Symbol;Acc:HGNC:28532]	1.20733	0.803336	1.61133	2.85388	6.12437	1.37E-06	1.76E-05	5.06476	2.3091	2.52297	2.68544	1.94832	1.85106	1.87921	2.27976	3.72748	3.42857	3.29937
ENSG00000134874	22873	DZIP1	protein_coding	HGNC Symbol	8	DAZ interacting zinc finger protein 1 [Source:HGNC Symbol;Acc:HGNC:20908]	1.20555	0.73171	1.67939	1.50588	5.21392	1.59E-05	1.44E-04	2.77301	2.30625	1.52078	1.14129	1.35718	1.35679	1.18232	1.78428	1.87869	2.6276	2.79115
ENSG00000232645	NA	LINC01431	lincRNA	HGNC Symbol	3	long intergenic non-protein coding RNA 1431 [Source:HGNC Symbol;Acc:HGNC:50744]	1.20526	0.371432	2.03909	0.703757	2.96221	6.20E-03	2.13E-02	-2.73654	2.30579	0.453458	0.338455	-0.0976137	0.0528521	0.738447	0.507951	-0.359981	1.60835	1.96159
ENSG00000091262	368	ABCC6	protein_coding	HGNC Symbol	9	ATP binding cassette subfamily C member 6 [Source:HGNC Symbol;Acc:HGNC:57]	1.2025	0.815828	1.58917	2.19048	6.37318	7.06E-07	9.77E-06	5.825	2.30138	1.43961	1.24605	1.2277	1.42743	2.06931	1.82774	2.4627	2.62335	2.95471
ENSG00000122643	51251	NT5C3A	protein_coding	HGNC Symbol	14	5'-nucleotidase, cytosolic IIIA [Source:HGNC Symbol;Acc:HGNC:17820]	1.20087	0.942236	1.45949	5.34772	9.51542	3.14E-10	1.55E-08	13.1377	2.29878	4.81213	4.79357	4.8912	4.06951	4.8132	4.63387	5.65072	5.98293	5.80328
ENSG00000166532	57494	RIMKLB	protein_coding	HGNC Symbol	13	ribosomal modification protein rimK like family member B [Source:HGNC Symbol;Acc:HGNC:29228]	1.20067	0.932123	1.46922	3.94654	9.16243	7.02E-10	2.85E-08	12.4497	2.29847	3.83391	3.77667	3.77493	3.38876	3.6182	3.59479	4.84655	4.77924	4.92577
ENSG00000136098	4752	NEK3	protein_coding	HGNC Symbol	11	NIMA related kinase 3 [Source:HGNC Symbol;Acc:HGNC:7746]	1.19985	0.609054	1.79064	2.11606	4.162	2.76E-04	1.65E-03	-0.0949855	2.29715	1.97582	2.35677	2.21751	1.60336	1.36753	1.31988	3.28334	3.22456	2.67529
ENSG00000087842	8544	PIR	protein_coding	HGNC Symbol	6	pirin [Source:HGNC Symbol;Acc:HGNC:30048]	1.19873	0.922919	1.47453	7.01571	8.90692	1.27E-09	4.47E-08	11.5778	2.29537	5.99351	6.12135	5.85521	5.94283	6.82578	6.32007	7.50015	7.45568	7.305
ENSG00000143476	51514	DTL	protein_coding	HGNC Symbol	6	denticleless E3 ubiquitin protein ligase homolog [Source:HGNC Symbol;Acc:HGNC:30288]	1.19859	0.290491	2.10669	0.490821	2.70488	1.15E-02	3.50E-02	-3.09721	2.29515	0.101352	-0.0453315	-0.31718	-2.01244	-0.288689	-0.686221	0.414252	0.812794	0.53275
ENSG00000182950	161753	ODF3L1	protein_coding	HGNC Symbol	1	outer dense fiber of sperm tails 3 like 1 [Source:HGNC Symbol;Acc:HGNC:28735]	1.19851	0.57884	1.81819	0.915285	3.96362	4.70E-04	2.56E-03	-0.317322	2.29503	0.525159	0.947782	-0.240218	0.779568	-0.183079	0.650304	1.7964	1.60835	1.61542
ENSG00000197959	26052	DNM3	protein_coding	HGNC Symbol	8	dynamin 3 [Source:HGNC Symbol;Acc:HGNC:29125]	1.19718	0.502112	1.89224	0.607578	3.52976	1.47E-03	6.59E-03	-1.29458	2.29291	-0.0729786	-0.159664	0.569811	-1.15262	0.664918	-0.340046	1.14173	0.63819	1.43717
ENSG00000049249	3604	TNFRSF9	protein_coding	HGNC Symbol	4	TNF receptor superfamily member 9 [Source:HGNC Symbol;Acc:HGNC:11924]	1.19688	0.331671	2.06209	0.0687313	2.83492	8.46E-03	2.74E-02	-3.11242	2.29244	1.15319	2.27109	2.92554	-0.167414	-0.084675	-0.954155	1.7964	1.50111	2.28517
ENSG00000166165	1152	CKB	protein_coding	HGNC Symbol	17	creatine kinase B [Source:HGNC Symbol;Acc:HGNC:1991]	1.19373	0.845868	1.54159	4.31405	7.03256	1.26E-07	2.22E-06	7.25783	2.28743	3.48863	3.87069	3.53602	2.56135	3.68714	3.04768	4.60116	4.59809	4.45534
ENSG00000144837	51365	PLA1A	protein_coding	HGNC Symbol	6	phospholipase A1 member A [Source:HGNC Symbol;Acc:HGNC:17661]	1.19209	0.884015	1.50017	4.70162	7.92978	1.32E-08	3.18E-07	9.4115	2.28484	3.7818	3.91196	3.55504	4.61368	4.69928	4.40913	5.17671	5.23261	5.56453
ENSG00000124343	7499	XG	protein_coding	HGNC Symbol	6	Xg glycoprotein (Xg blood group) [Source:HGNC Symbol;Acc:HGNC:12806]	1.19203	0.581951	1.80212	1.546	4.00416	4.21E-04	2.34E-03	-0.295716	2.28475	0.866196	-0.350186	-0.39848	1.24948	1.89537	1.31988	2.08095	1.71619	2.22692
ENSG00000119650	112752	IFT43	protein_coding	HGNC Symbol	12	intraflagellar transport 43 [Source:HGNC Symbol;Acc:HGNC:29669]	1.19156	0.912919	1.47019	6.98015	8.76372	1.77E-09	5.81E-08	11.2365	2.28399	6.24381	6.4552	6.15009	5.80608	6.53181	6.06844	7.46348	7.33692	7.42159
ENSG00000204442	728215	FAM155A	protein_coding	HGNC Symbol	1	family with sequence similarity 155 member A [Source:HGNC Symbol;Acc:HGNC:33877]	1.19108	0.471942	1.91023	-1.42577	3.39421	2.09E-03	8.79E-03	-1.59682	2.28324	-0.24125	-0.350186	-0.892295	0.0781632	-0.25262	0.0893471	0.578032	1.28103	0.789606
ENSG00000163040	90557	CCDC74A	protein_coding	HGNC Symbol	8	coiled-coil domain containing 74A [Source:HGNC Symbol;Acc:HGNC:25197]	1.18991	0.751319	1.6285	2.92169	5.5599	6.22E-06	6.49E-05	3.57739	2.28138	2.05062	2.43272	2.70974	1.46629	2.17902	1.79308	2.98469	3.13472	3.448
ENSG00000121053	8288	EPX	protein_coding	HGNC Symbol	1	eosinophil peroxidase [Source:HGNC Symbol;Acc:HGNC:3423]	1.18945	0.388659	1.99023	0.0830426	3.04396	5.07E-03	1.81E-02	-2.41532	2.28065	0.658683	0.273846	0.313174	-1.21274	0.036887	-1.07701	0.605911	1.22596	0.801937
ENSG00000238083	474170	LRRC37A2	protein_coding	HGNC Symbol	3	leucine rich repeat containing 37 member A2 [Source:HGNC Symbol;Acc:HGNC:32404]	1.18936	0.702401	1.67632	1.53128	5.00532	2.80E-05	2.34E-04	2.37118	2.28052	1.20869	0.740269	0.893875	0.598995	0.505562	-0.0610697	1.84984	1.74781	1.805
ENSG00000135469	93058	COQ10A	protein_coding	HGNC Symbol	10	coenzyme Q10A [Source:HGNC Symbol;Acc:HGNC:26515]	1.1891	0.605097	1.7731	1.63147	4.17269	2.68E-04	1.60E-03	0.124463	2.2801	0.378006	0.110788	0.179496	0.92616	1.78691	1.52389	2.51877	1.85333	2.12264
ENSG00000258957	NA	AL359317.2	lincRNA	Clone-based (Ensembl) gene	3	novel transcript	1.18876	0.299531	2.07799	-0.157719	2.73963	1.06E-02	3.27E-02	-2.95813	2.27956	-0.0467471	-3.05914	-0.725645	-0.658802	-0.61519	-0.37904	0.174676	0.359889	0.291742
ENSG00000124496	55809	TRERF1	protein_coding	HGNC Symbol	5	transcriptional regulating factor 1 [Source:HGNC Symbol;Acc:HGNC:18273]	1.18796	0.727367	1.64856	1.96113	5.28559	1.31E-05	1.21E-04	2.96374	2.27831	1.4303	1.54876	1.7922	0.471078	1.53165	1.67431	1.80243	2.6062	2.79115
ENSG00000076555	32	ACACB	protein_coding	HGNC Symbol	15	acetyl-CoA carboxylase beta [Source:HGNC Symbol;Acc:HGNC:85]	1.18773	0.713567	1.6619	1.49581	5.13334	1.98E-05	1.74E-04	2.68139	2.27795	0.416225	0.0348388	1.02438	0.92616	0.756259	1.12462	1.61623	2.00497	1.93944
ENSG00000272097	NA	AL024498.1	lincRNA	Clone-based (Ensembl) gene	2	novel transcript	1.18599	0.40997	1.96201	0.287692	3.13198	4.07E-03	1.52E-02	-2.1312	2.2752	0.378006	-0.350186	-1.01515	-0.109115	-0.920044	-1.35941	-0.562289	0.115155	1.21544
ENSG00000066923	10734	STAG3	protein_coding	HGNC Symbol	19	stromal antigen 3 [Source:HGNC Symbol;Acc:HGNC:11356]	1.18583	0.61341	1.75824	0.350481	4.24541	2.21E-04	1.36E-03	0.563336	2.27494	-0.302004	0.110788	-0.576267	-0.790047	-0.483945	-0.896439	0.646745	0.767232	0.590756
ENSG00000099960	6545	SLC7A4	protein_coding	HGNC Symbol	3	solute carrier family 7 member 4 [Source:HGNC Symbol;Acc:HGNC:11062]	1.18457	0.438454	1.93069	2.05066	3.25361	3.00E-03	1.19E-02	-2.20348	2.27296	-0.271307	1.09217	1.40588	1.13354	1.6507	0.725756	1.66342	2.06269	2.30696
ENSG00000116793	10745	PHTF1	protein_coding	HGNC Symbol	12	putative homeodomain transcription factor 1 [Source:HGNC Symbol;Acc:HGNC:8939]	1.18398	0.873698	1.49427	4.26917	7.8198	1.73E-08	3.97E-07	9.20127	2.27203	4.16937	4.07884	3.76563	3.57141	3.73059	3.34851	4.57142	4.86645	5.06401
ENSG00000165490	220042	DDIAS	protein_coding	HGNC Symbol	12	DNA damage induced apoptosis suppressor [Source:HGNC Symbol;Acc:HGNC:26351]	1.18387	0.517597	1.85015	1.20893	3.64135	1.10E-03	5.18E-03	-1.1575	2.27186	1.2303	1.63703	1.25455	-0.985967	0.80841	-0.193825	1.50958	1.60835	1.89409
ENSG00000135338	167691	LCA5	protein_coding	HGNC Symbol	3	LCA5, lebercilin [Source:HGNC Symbol;Acc:HGNC:31923]	1.18275	0.916871	1.44862	4.40878	9.11645	7.80E-10	3.09E-08	12.3009	2.27009	4.17355	4.0226	4.0273	3.6153	4.09316	3.98092	5.18482	5.21716	5.11122
ENSG00000144445	151050	KANSL1L	protein_coding	HGNC Symbol	11	KAT8 regulatory NSL complex subunit 1 like [Source:HGNC Symbol;Acc:HGNC:26310]	1.18032	0.832423	1.52821	2.9129	6.95288	1.55E-07	2.63E-06	7.19044	2.26626	2.65669	2.48121	2.62485	2.20709	2.69062	2.27349	3.62732	3.87049	3.46942
ENSG00000248161	NA	AC098487.1	lincRNA	Clone-based (Ensembl) gene	4	novel transcript	1.17975	0.490248	1.86925	1.13491	3.50644	1.57E-03	6.90E-03	-1.44394	2.26538	-0.0467471	-0.13022	0.000789959	0.700279	0.373315	0.882347	1.67004	1.04689	1.8767
ENSG00000119685	23093	TTLL5	protein_coding	HGNC Symbol	22	tubulin tyrosine ligase like 5 [Source:HGNC Symbol;Acc:HGNC:19963]	1.17745	0.86214	1.49276	4.75373	7.6527	2.62E-08	5.65E-07	8.74589	2.26177	3.9295	4.37292	4.0619	3.74739	4.01394	3.85845	5.13007	5.26985	5.07802
ENSG00000122970	28981	IFT81	protein_coding	HGNC Symbol	9	intraflagellar transport 81 [Source:HGNC Symbol;Acc:HGNC:14313]	1.17715	0.942752	1.41155	5.38619	10.2917	5.68E-11	4.78E-09	14.847	2.2613	4.98101	4.78973	4.91348	4.66991	5.04461	5.02499	5.92974	6.11193	6.10424
ENSG00000136811	4957	ODF2	protein_coding	HGNC Symbol	20	outer dense fiber of sperm tails 2 [Source:HGNC Symbol;Acc:HGNC:8114]	1.17631	0.908422	1.4442	6.95963	8.99875	1.02E-09	3.74E-08	11.7954	2.25998	6.48849	6.41426	6.25309	5.86043	6.23943	6.04193	7.50247	7.31119	7.40198
ENSG00000138135	9023	CH25H	protein_coding	HGNC Symbol	1	cholesterol 25-hydroxylase [Source:HGNC Symbol;Acc:HGNC:1907]	1.17603	0.556599	1.79547	0.998501	3.89077	5.70E-04	3.01E-03	-0.576623	2.25955	1.67059	1.82914	1.30678	-0.109115	0.227709	0.145381	2.18164	1.77108	2.06241
ENSG00000149292	54970	TTC12	protein_coding	HGNC Symbol	22	tetratricopeptide repeat domain 12 [Source:HGNC Symbol;Acc:HGNC:23700]	1.17397	0.825381	1.52255	5.92921	6.90173	1.77E-07	2.96E-06	6.63866	2.25631	5.68997	5.79093	5.6475	4.90995	5.44885	4.95028	6.59867	6.56172	6.50862
ENSG00000214050	157574	FBXO16	protein_coding	HGNC Symbol	11	F-box protein 16 [Source:HGNC Symbol;Acc:HGNC:13618]	1.17332	0.853594	1.49304	3.87103	7.52063	3.65E-08	7.54E-07	8.55405	2.25529	2.72299	3.54078	2.78532	3.18541	3.40612	2.71885	4.09884	4.18396	4.2736
ENSG00000165568	83592	AKR1E2	protein_coding	HGNC Symbol	13	aldo-keto reductase family 1 member E2 [Source:HGNC Symbol;Acc:HGNC:23437]	1.17211	0.319728	2.02448	-0.319828	2.81804	8.81E-03	2.82E-02	-2.75679	2.2534	0.525159	-0.455796	-1.14945	-2.12347	-0.325683	-2.0453	0.787295	-0.336719	0.393026
ENSG00000171295	126070	ZNF440	protein_coding	HGNC Symbol	6	zinc finger protein 440 [Source:HGNC Symbol;Acc:HGNC:20874]	1.17124	0.83427	1.50821	5.12548	7.12306	1.00E-07	1.82E-06	7.34866	2.25205	4.62185	4.74673	4.71277	3.641	4.34784	3.9419	5.30289	5.45545	5.52464
ENSG00000276612	NA	FP565260.2	protein_coding	Clone-based (Ensembl) gene	1	novel protein	1.17084	0.428151	1.91353	2.33085	3.23074	3.17E-03	1.24E-02	-2.37178	2.25143	-1.11324	0.756123	0.672904	2.62714	2.38767	2.51594	2.87153	2.56685	2.54564
ENSG00000273748	NA	AL592183.1	protein_coding	Clone-based (Ensembl) gene	1		1.17066	0.698344	1.64297	1.50631	5.07939	2.29E-05	1.96E-04	2.42701	2.25114	0.972618	0.83288	0.0929082	1.51344	2.15236	2.14194	2.3964	2.45635	2.61017
ENSG00000117602	11123	RCAN3	protein_coding	HGNC Symbol	11	RCAN family member 3 [Source:HGNC Symbol;Acc:HGNC:3042]	1.17038	0.958914	1.38185	5.812	11.3422	6.33E-12	1.06E-09	17.0502	2.25071	5.38435	5.12879	5.20767	4.96102	5.33716	5.08353	6.09377	6.35396	6.3957
ENSG00000187889	199920	FYB2	protein_coding	HGNC Symbol	5	FYN binding protein 2 [Source:HGNC Symbol;Acc:HGNC:27295]	1.16997	0.710828	1.62912	2.06503	5.22201	1.56E-05	1.41E-04	2.7651	2.25008	2.26475	1.9581	1.88101	1.22703	1.47899	1.00856	2.94976	2.96685	2.5309
ENSG00000251259	NA	AC004069.1	lincRNA	Clone-based (Ensembl) gene	1	novel transcript	1.16975	0.413828	1.92568	-0.00956159	3.17122	3.69E-03	1.40E-02	-2.04701	2.24973	-0.271307	-0.782297	-0.440915	-0.197471	0.0940309	-1.61467	-0.00341621	0.496462	0.764624
ENSG00000134532	6660	SOX5	protein_coding	HGNC Symbol	22	SRY-box 5 [Source:HGNC Symbol;Acc:HGNC:11201]	1.16939	0.397362	1.94142	1.08898	3.10412	4.36E-03	1.60E-02	-2.3821	2.24917	0.0292018	0.771804	-1.64902	0.0781632	0.825383	1.02359	1.7346	1.27019	1.4607
ENSG00000100246	10126	DNAL4	protein_coding	HGNC Symbol	4	dynein axonemal light chain 4 [Source:HGNC Symbol;Acc:HGNC:2955]	1.16846	0.81476	1.52217	4.28564	6.76999	2.49E-07	4.02E-06	6.5724	2.24772	3.26344	3.44866	3.50841	3.05445	3.63515	3.29377	4.54556	4.37326	4.66309
ENSG00000117472	10103	TSPAN1	protein_coding	HGNC Symbol	9	tetraspanin 1 [Source:HGNC Symbol;Acc:HGNC:20657]	1.16761	0.820218	1.515	11.6628	6.88793	1.84E-07	3.06E-06	6.40399	2.24639	11.0853	11.1941	10.7349	10.217	11.2602	10.7389	12.177	11.9632	12.0474
ENSG00000277363	80725	SRCIN1	protein_coding	HGNC Symbol	9	SRC kinase signaling inhibitor 1 [Source:HGNC Symbol;Acc:HGNC:29506]	1.16686	0.525555	1.80816	-0.109975	3.72878	8.75E-04	4.28E-03	-0.702446	2.24522	-0.466124	-0.737209	-1.01515	-1.15262	0.484346	-1.07701	0.0784608	0.1392	0.850233
ENSG00000204991	84501	SPIRE2	protein_coding	HGNC Symbol	10	spire type actin nucleation factor 2 [Source:HGNC Symbol;Acc:HGNC:30623]	1.1651	0.760589	1.56962	1.2672	5.90258	2.47E-06	2.96E-05	4.61608	2.24249	1.67847	0.905759	1.67787	0.716489	1.62185	1.59604	2.24949	2.71419	2.45485
ENSG00000102048	140462	ASB9	protein_coding	HGNC Symbol	9	ankyrin repeat and SOCS box containing 9 [Source:HGNC Symbol;Acc:HGNC:17184]	1.1629	0.668752	1.65705	3.31236	4.82276	4.61E-05	3.57E-04	1.60093	2.23907	2.65269	2.83101	1.80133	1.44699	2.4382	1.54488	2.8571	3.44313	3.15304
ENSG00000151715	120224	TMEM45B	protein_coding	HGNC Symbol	5	transmembrane protein 45B [Source:HGNC Symbol;Acc:HGNC:25194]	1.16255	0.861146	1.46396	7.88676	7.90445	1.40E-08	3.34E-07	9.08476	2.23853	7.24223	7.12488	6.76022	6.82688	7.72897	7.10146	8.39037	8.28941	8.26989
ENSG00000176714	79635	CCDC121	protein_coding	HGNC Symbol	3	coiled-coil domain containing 121 [Source:HGNC Symbol;Acc:HGNC:25833]	1.15997	0.727505	1.59244	3.6176	5.49677	7.38E-06	7.46E-05	3.28116	2.23453	3.21818	2.44255	2.26448	2.22419	3.24516	3.17429	4.0259	3.87766	3.98138
ENSG00000141499	55135	WRAP53	protein_coding	HGNC Symbol	10	WD repeat containing antisense to TP53 [Source:HGNC Symbol;Acc:HGNC:25522]	1.15911	0.831019	1.48719	5.48475	7.24013	7.43E-08	1.41E-06	7.64984	2.23319	4.13969	4.54591	4.49229	4.33662	4.60782	3.89772	5.80713	5.38493	5.46288
ENSG00000081870	51668	HSPB11	protein_coding	HGNC Symbol	6	heat shock protein family B (small) member 11 [Source:HGNC Symbol;Acc:HGNC:25019]	1.15878	0.915464	1.40209	6.86026	9.75985	1.82E-10	1.07E-08	13.5581	2.23268	6.14805	6.30061	5.82811	5.95185	6.50045	6.14216	7.30296	7.25557	7.34965
ENSG00000120129	1843	DUSP1	protein_coding	HGNC Symbol	1	dual specificity phosphatase 1 [Source:HGNC Symbol;Acc:HGNC:3064]	1.15594	0.807941	1.50395	3.40581	6.80713	2.26E-07	3.69E-06	6.65513	2.2283	3.22358	3.15481	2.99881	3.03195	3.77057	4.2018	4.33474	4.46648	4.79848
ENSG00000108984	5608	MAP2K6	protein_coding	HGNC Symbol	9	mitogen-activated protein kinase kinase 6 [Source:HGNC Symbol;Acc:HGNC:6846]	1.15483	0.655725	1.65394	2.90097	4.74172	5.75E-05	4.33E-04	1.48372	2.22659	1.62236	1.55784	0.611936	1.24948	2.29931	1.91898	2.60072	2.61051	2.85468
ENSG00000203666	84288	EFCAB2	protein_coding	HGNC Symbol	16	EF-hand calcium binding domain 2 [Source:HGNC Symbol;Acc:HGNC:28166]	1.154	0.630445	1.67756	5.38561	4.51705	1.06E-04	7.30E-04	0.320136	2.2253	4.04377	3.99781	3.48026	4.81434	5.70988	5.47108	5.71053	5.68514	5.96108
ENSG00000180190	157695	TDRP	protein_coding	HGNC Symbol	5	testis development related protein [Source:HGNC Symbol;Acc:HGNC:26951]	1.15384	0.710347	1.59733	1.51785	5.33177	1.15E-05	1.09E-04	3.04094	2.22505	1.35359	1.73628	1.98084	2.13655	1.34417	1.58595	2.28441	2.6276	3.15544
ENSG00000259925	NA	AC130456.2	lincRNA	Clone-based (Ensembl) gene	2	novel transcript	1.15292	0.713752	1.59209	4.58382	5.37998	1.01E-05	9.78E-05	2.79185	2.22363	4.31176	4.28823	3.75626	2.90687	4.08437	3.51461	4.71993	4.95547	4.96262
ENSG00000135119	84900	RNFT2	protein_coding	HGNC Symbol	9	ring finger protein, transmembrane 2 [Source:HGNC Symbol;Acc:HGNC:25905]	1.15289	0.793569	1.5122	3.25947	6.57538	4.14E-07	6.17E-06	6.16764	2.22358	2.67256	2.35156	2.72422	2.47823	3.15404	2.87615	3.85347	3.89894	3.8569
ENSG00000064763	55711	FAR2	protein_coding	HGNC Symbol	10	fatty acyl-CoA reductase 2 [Source:HGNC Symbol;Acc:HGNC:25531]	1.15234	0.623542	1.68113	1.2839	4.46584	1.22E-04	8.20E-04	0.896931	2.22274	1.66266	1.34371	1.42963	0.151536	0.587439	0.349999	1.72827	1.93801	2.16143
ENSG00000198894	85457	CIPC	protein_coding	HGNC Symbol	8	CLOCK interacting pacemaker [Source:HGNC Symbol;Acc:HGNC:20365]	1.15194	0.819919	1.48396	5.62113	7.11012	1.04E-07	1.87E-06	7.24231	2.22212	5.17878	5.31222	4.97631	4.49536	4.75127	4.55461	5.99938	6.04191	5.96211
ENSG00000197415	79674	VEPH1	protein_coding	HGNC Symbol	19	ventricular zone expressed PH domain containing 1 [Source:HGNC Symbol;Acc:HGNC:25735]	1.15193	0.695559	1.60831	1.64582	5.17271	1.78E-05	1.59E-04	2.73621	2.22211	1.02302	1.24605	0.387813	1.41755	1.32042	0.914951	2.82188	2.11212	2.13243
ENSG00000122507	27241	BBS9	protein_coding	HGNC Symbol	16	Bardet-Biedl syndrome 9 [Source:HGNC Symbol;Acc:HGNC:30000]	1.15073	0.813236	1.48823	4.73139	6.98743	1.42E-07	2.44E-06	7.05531	2.22026	4.29903	4.41348	3.92031	3.41383	3.80521	3.74061	4.93644	5.09032	5.06465
ENSG00000184307	254887	ZDHHC23	protein_coding	HGNC Symbol	8	zinc finger DHHC-type containing 23 [Source:HGNC Symbol;Acc:HGNC:28654]	1.15071	0.698474	1.60294	1.87297	5.2145	1.59E-05	1.44E-04	2.75777	2.22023	1.76986	1.0542	1.62742	1.34642	1.78691	1.52389	2.44352	2.74194	2.65504
ENSG00000133302	84250	SLF1	protein_coding	HGNC Symbol	8	SMC5-SMC6 complex localization factor 1 [Source:HGNC Symbol;Acc:HGNC:25408]	1.1467	0.775089	1.51832	3.53187	6.32369	8.04E-07	1.10E-05	5.48744	2.21407	2.85407	2.8716	2.35408	2.91039	3.14055	2.8256	3.94908	4.01881	3.94571
ENSG00000185100	122622	ADSSL1	protein_coding	HGNC Symbol	12	adenylosuccinate synthase like 1 [Source:HGNC Symbol;Acc:HGNC:20093]	1.1454	0.698076	1.59272	1.3618	5.24743	1.45E-05	1.33E-04	2.92445	2.21208	0.766167	1.7202	1.31954	1.24948	0.969773	0.725756	2.21822	2.33668	2.18045
ENSG00000173226	9657	IQCB1	protein_coding	HGNC Symbol	7	IQ motif containing B1 [Source:HGNC Symbol;Acc:HGNC:28949]	1.14499	0.937308	1.35267	5.984	11.2985	6.92E-12	1.11E-09	16.9224	2.21144	5.80832	5.95273	5.69848	5.39852	5.67753	5.38787	6.79914	6.76494	6.78078
ENSG00000096872	80173	IFT74	protein_coding	HGNC Symbol	11	intraflagellar transport 74 [Source:HGNC Symbol;Acc:HGNC:21424]	1.14488	0.898351	1.39142	6.1236	9.51691	3.13E-10	1.55E-08	13.0645	2.21129	5.43525	5.6389	5.07372	5.27399	5.71045	5.34813	6.56843	6.60445	6.5032
ENSG00000124215	60437	CDH26	protein_coding	HGNC Symbol	7	cadherin 26 [Source:HGNC Symbol;Acc:HGNC:15902]	1.14285	0.809085	1.47662	5.10081	7.01712	1.31E-07	2.29E-06	7.06549	2.20817	4.47115	4.59302	4.06948	3.86112	4.75127	4.44864	5.46199	5.44645	5.58162
ENSG00000138769	8999	CDKL2	protein_coding	HGNC Symbol	4	cyclin dependent kinase like 2 [Source:HGNC Symbol;Acc:HGNC:1782]	1.14252	0.807272	1.47777	2.96578	6.9841	1.43E-07	2.46E-06	7.26716	2.20766	2.76802	3.0622	2.32272	2.26334	2.04053	2.62835	3.66756	3.72516	3.59873
ENSG00000112186	10486	CAP2	protein_coding	HGNC Symbol	9	cyclase associated actin cytoskeleton regulatory protein 2 [Source:HGNC Symbol;Acc:HGNC:20039]	1.14225	0.888954	1.39555	5.14304	9.24144	5.85E-10	2.51E-08	12.5358	2.20726	4.62899	4.85927	4.5326	4.26541	4.35224	4.15991	5.69155	5.65523	5.49266
ENSG00000154928	2047	EPHB1	protein_coding	HGNC Symbol	13	EPH receptor B1 [Source:HGNC Symbol;Acc:HGNC:3392]	1.14215	0.223564	2.06074	-0.159509	2.54809	1.67E-02	4.66E-02	-3.47374	2.2071	0.00432709	-1.47417	-0.834579	-0.0808263	0.484346	-0.125921	1.4493	0.115155	1.24283
ENSG00000161996	197335	WDR90	protein_coding	HGNC Symbol	25	WD repeat domain 90 [Source:HGNC Symbol;Acc:HGNC:26960]	1.14044	0.377777	1.90311	0.652887	3.06444	4.82E-03	1.74E-02	-2.45468	2.20449	0.277778	0.535044	-0.39848	-0.50054	0.25302	0.650304	1.01229	0.981888	1.6431
ENSG00000102096	11040	PIM2	protein_coding	HGNC Symbol	3	Pim-2 proto-oncogene, serine/threonine kinase [Source:HGNC Symbol;Acc:HGNC:8987]	1.1392	0.680304	1.59809	4.08848	5.08744	2.24E-05	1.92E-04	2.08335	2.20258	3.48863	3.98105	3.29551	2.70638	3.64713	2.90889	4.32324	4.36053	4.54335
ENSG00000107014	6013	RLN2	protein_coding	HGNC Symbol	2	relaxin 2 [Source:HGNC Symbol;Acc:HGNC:10027]	1.13842	0.344917	1.93191	0.495937	2.94013	6.55E-03	2.23E-02	-2.64434	2.20139	-1.55576	0.535044	0.313174	-0.83659	0.277895	-0.302078	1.54601	0.359889	1.12999
ENSG00000107014	6019	RLN2	protein_coding	HGNC Symbol	2	relaxin 2 [Source:HGNC Symbol;Acc:HGNC:10027]	1.13842	0.344917	1.93191	0.495937	2.94013	6.55E-03	2.23E-02	-2.64434	2.20139	-1.55576	0.535044	0.313174	-0.83659	0.277895	-0.302078	1.54601	0.359889	1.12999
ENSG00000156172	157657	C8orf37	protein_coding	HGNC Symbol	1	chromosome 8 open reading frame 37 [Source:HGNC Symbol;Acc:HGNC:27232]	1.13619	0.757237	1.51514	3.29545	6.14439	1.29E-06	1.67E-05	5.01534	2.198	3.52188	3.3889	2.97075	2.36453	2.83589	2.14881	3.99724	3.97439	3.91623
ENSG00000168234	125488	TTC39C	protein_coding	HGNC Symbol	10	tetratricopeptide repeat domain 39C [Source:HGNC Symbol;Acc:HGNC:26595]	1.13382	0.947481	1.32015	6.68906	12.4698	6.94E-13	2.73E-10	19.242	2.19438	6.0749	5.73353	5.93153	6.00189	5.95225	5.80101	6.90128	7.02316	7.09025
ENSG00000183943	5613	PRKX	protein_coding	HGNC Symbol	4	protein kinase X-linked [Source:HGNC Symbol;Acc:HGNC:9441]	1.13374	0.880371	1.3871	4.26272	9.17014	6.89E-10	2.81E-08	12.4521	2.19426	3.92122	3.5499	3.93075	3.89178	3.50161	3.92599	4.51188	5.01109	4.95505
ENSG00000111554	56890	MDM1	protein_coding	HGNC Symbol	15	Mdm1 nuclear protein [Source:HGNC Symbol;Acc:HGNC:29917]	1.13227	0.840293	1.42424	4.80577	7.94724	1.26E-08	3.08E-07	9.48081	2.19203	3.86014	4.06299	3.94935	3.93917	4.19788	4.06504	4.68931	5.23749	5.18428
ENSG00000145020	275	AMT	protein_coding	HGNC Symbol	57	aminomethyltransferase [Source:HGNC Symbol;Acc:HGNC:473]	1.13092	0.451148	1.8107	1.57951	3.40941	2.01E-03	8.51E-03	-1.76648	2.18999	0.626443	0.135241	0.787616	0.883725	0.773853	1.03847	2.15829	1.22596	2.31559
ENSG00000121413	65982	ZSCAN18	protein_coding	HGNC Symbol	17	zinc finger and SCAN domain containing 18 [Source:HGNC Symbol;Acc:HGNC:21037]	1.12842	0.605467	1.65138	0.595288	4.42199	1.37E-04	9.04E-04	0.853151	2.1862	1.14183	-0.220418	0.611936	0.471078	0.626699	0.486418	1.71554	1.51955	1.72308
ENSG00000139116	55605	KIF21A	protein_coding	HGNC Symbol	14	kinesin family member 21A [Source:HGNC Symbol;Acc:HGNC:19349]	1.12813	0.853026	1.40323	5.6385	8.40377	4.17E-09	1.17E-07	10.458	2.18575	5.44626	5.22662	5.29672	4.85793	5.0804	5.19061	5.77718	6.52654	6.22963
ENSG00000109846	1410	CRYAB	protein_coding	HGNC Symbol	21	crystallin alpha B [Source:HGNC Symbol;Acc:HGNC:2389]	1.12813	0.710174	1.54608	5.55827	5.53147	6.72E-06	6.88E-05	2.96477	2.18575	5.77101	5.63408	5.70031	4.58195	5.71217	5.53803	6.85011	6.71682	6.46082
ENSG00000144908	10840	ALDH1L1	protein_coding	HGNC Symbol	18	aldehyde dehydrogenase 1 family member L1 [Source:HGNC Symbol;Acc:HGNC:3978]	1.12805	0.419648	1.83646	3.66465	3.26332	2.92E-03	1.16E-02	-2.5251	2.18564	3.64768	3.60784	3.82727	1.39758	1.80414	1.44794	3.58942	3.60728	3.69112
ENSG00000205325	NA	AC005863.1	lincRNA	Clone-based (Ensembl) gene	1	novel transcript	1.12669	0.840962	1.41242	3.39633	8.08094	9.11E-09	2.33E-07	9.86949	2.18357	3.49534	3.32124	3.30517	3.45547	3.90638	4.00573	4.95553	4.66173	4.75475
ENSG00000263893	NA	AC080037.1	lincRNA	Clone-based (Ensembl) gene	1	novel transcript	1.12656	0.61325	1.63987	0.766629	4.49766	1.11E-04	7.65E-04	1.07464	2.18337	0.338746	0.229108	0.504223	-0.0258599	0.954425	0.3015	1.7346	1.46351	1.47617
ENSG00000159079	56683	CFAP298	protein_coding	HGNC Symbol	8	cilia and flagella associated protein 298 [Source:HGNC Symbol;Acc:HGNC:1301]	1.12653	0.704112	1.54896	3.58798	5.46524	8.04E-06	8.01E-05	3.19086	2.18334	2.80809	3.34502	2.73379	2.18396	3.28251	2.66715	3.95722	3.97939	3.92048
ENSG00000186889	200728	TMEM17	protein_coding	HGNC Symbol	3	transmembrane protein 17 [Source:HGNC Symbol;Acc:HGNC:26623]	1.12611	0.8651	1.38712	4.20135	8.84169	1.48E-09	4.99E-08	11.7021	2.18269	3.36951	3.91196	3.57913	3.6153	3.69178	3.68262	4.52472	4.71869	4.88071
ENSG00000198089	9814	SFI1	protein_coding	HGNC Symbol	29	SFI1 centrin binding protein [Source:HGNC Symbol;Acc:HGNC:29064]	1.12478	0.533212	1.71634	1.28347	3.89651	5.62E-04	2.96E-03	-0.527676	2.18068	0.358509	0.802665	-0.240218	1.16931	0.505562	0.97803	1.98866	1.85333	1.62239
ENSG00000168038	54986	ULK4	protein_coding	HGNC Symbol	12	unc-51 like kinase 4 [Source:HGNC Symbol;Acc:HGNC:15784]	1.12468	0.794394	1.45498	5.08992	6.97824	1.45E-07	2.49E-06	6.94739	2.18054	4.58038	4.69421	4.23024	4.2078	4.7153	4.54031	5.82763	5.61774	5.57355
ENSG00000143786	149111	CNIH3	protein_coding	HGNC Symbol	14	cornichon family AMPA receptor auxiliary protein 3 [Source:HGNC Symbol;Acc:HGNC:26802]	1.12438	0.634915	1.61384	2.87528	4.70765	6.30E-05	4.68E-04	1.33578	2.18007	1.9822	1.78345	1.30678	1.688	2.29931	2.04952	3.31535	2.83321	3.04566
ENSG00000106477	95681	CEP41	protein_coding	HGNC Symbol	19	centrosomal protein 41 [Source:HGNC Symbol;Acc:HGNC:12370]	1.12418	0.921304	1.32705	6.39765	11.3558	6.16E-12	1.05E-09	17.0288	2.17977	5.98161	6.04556	5.89254	5.7774	5.71786	5.50962	6.92758	6.91459	6.92145
ENSG00000164114	79884	MAP9	protein_coding	HGNC Symbol	9	microtubule associated protein 9 [Source:HGNC Symbol;Acc:HGNC:26118]	1.12346	0.909117	1.3378	6.05264	10.7414	2.18E-11	2.58E-09	15.7629	2.17869	5.69533	5.69344	5.48416	5.36099	5.56709	5.37695	6.4417	6.71707	6.61378
ENSG00000175175	22843	PPM1E	protein_coding	HGNC Symbol	1	protein phosphatase, Mg2+/Mn2+ dependent 1E [Source:HGNC Symbol;Acc:HGNC:19322]	1.12334	0.333683	1.913	-0.201064	2.91531	6.96E-03	2.34E-02	-2.52098	2.17851	-1.34931	-2.11572	-0.357258	-1.90935	-0.483945	-0.954155	0.633261	-0.271868	-0.0633526
ENSG00000206531	344807	CD200R1L	protein_coding	HGNC Symbol	5	CD200 receptor 1 like [Source:HGNC Symbol;Acc:HGNC:24665]	1.12332	0.529631	1.71701	0.933572	3.87754	5.91E-04	3.09E-03	-0.560083	2.17848	0.277778	0.0348388	-0.674115	0.287956	1.90339	1.15223	1.37023	1.54677	1.84726
ENSG00000178467	54681	P4HTM	protein_coding	HGNC Symbol	12	prolyl 4-hydroxylase, transmembrane [Source:HGNC Symbol;Acc:HGNC:28858]	1.12321	0.776033	1.47039	3.58761	6.63014	3.59E-07	5.44E-06	6.2713	2.17831	2.7038	2.99029	3.01852	2.82326	3.35736	2.94881	3.86072	4.04927	4.19747
ENSG00000107362	51104	ABHD17B	protein_coding	HGNC Symbol	2	abhydrolase domain containing 17B [Source:HGNC Symbol;Acc:HGNC:24278]	1.12279	0.828628	1.41695	4.08803	7.82214	1.72E-08	3.95E-07	9.24449	2.17767	3.67158	3.52003	3.35873	3.2397	3.72155	3.50661	4.53925	4.61748	4.64951
ENSG00000163666	8820	HESX1	protein_coding	HGNC Symbol	4	HESX homeobox 1 [Source:HGNC Symbol;Acc:HGNC:4877]	1.1221	0.260565	1.98364	-0.409672	2.66913	1.26E-02	3.72E-02	-3.08649	2.17664	-0.431772	-2.23602	-2.25908	-0.324383	0.567402	-1.07701	-0.00341621	0.297153	0.105329
ENSG00000159433	57519	STARD9	protein_coding	HGNC Symbol	7	StAR related lipid transfer domain containing 9 [Source:HGNC Symbol;Acc:HGNC:19162]	1.12187	0.453814	1.78993	1.81766	3.44145	1.85E-03	7.94E-03	-1.72954	2.17629	0.277778	1.31189	0.841723	0.82513	1.3084	0.848988	1.46461	1.73997	2.39913
ENSG00000140287	3067	HDC	protein_coding	HGNC Symbol	7	histidine decarboxylase [Source:HGNC Symbol;Acc:HGNC:4855]	1.12181	0.282373	1.96124	0.949672	2.73869	1.07E-02	3.28E-02	-3.20387	2.17619	-1.71188	-0.350186	-0.240218	1.22703	1.18232	0.81484	1.14173	1.20333	1.50662
ENSG00000171004	90161	HS6ST2	protein_coding	HGNC Symbol	6	heparan sulfate 6-O-sulfotransferase 2 [Source:HGNC Symbol;Acc:HGNC:19133]	1.12177	0.579379	1.66415	2.14742	4.23843	2.25E-04	1.38E-03	0.142458	2.17613	1.93033	2.62197	1.84614	0.898009	1.42434	1.20592	2.91118	3.03892	2.43915
ENSG00000174132	345757	FAM174A	protein_coding	HGNC Symbol	3	family with sequence similarity 174 member A [Source:HGNC Symbol;Acc:HGNC:24943]	1.12154	0.669843	1.57324	2.60987	5.08836	2.24E-05	1.92E-04	2.33634	2.17579	2.16727	2.1563	1.88101	1.33596	2.27481	1.98956	2.96599	3.09839	3.10159
ENSG00000214290	120376	COLCA2	protein_coding	HGNC Symbol	7	colorectal cancer associated 2 [Source:HGNC Symbol;Acc:HGNC:26978]	1.1215	0.781178	1.46182	3.92537	6.75339	2.60E-07	4.15E-06	6.56839	2.17573	3.2046	2.99364	2.95856	3.25087	3.28558	3.11588	4.13755	4.35026	4.20445
ENSG00000274265	NA	AC245297.3	lincRNA	Clone-based (Ensembl) gene	3	novel transcript	1.1211	0.732756	1.50944	1.44342	5.91617	2.38E-06	2.86E-05	4.66864	2.17513	0.453458	0.756123	1.07042	1.7365	1.57244	1.82774	2.67169	2.38776	2.35796
ENSG00000226686	NA	LINC01535	lincRNA	HGNC Symbol	6	long intergenic non-protein coding RNA 1535 [Source:HGNC Symbol;Acc:HGNC:51282]	1.12057	0.282127	1.95902	-1.05236	2.7389	1.06E-02	3.28E-02	-2.86538	2.17434	-1.4149	-2.11572	-0.725645	-2.01244	-0.570102	-1.43958	-0.414948	-0.303929	-0.204215
ENSG00000100211	25776	CBY1	protein_coding	HGNC Symbol	11	chibby family member 1, beta catenin antagonist [Source:HGNC Symbol;Acc:HGNC:1307]	1.11978	0.85098	1.38857	7.66687	8.53729	3.03E-09	8.99E-08	10.6541	2.17313	7.07928	7.19526	6.78891	6.52859	7.10004	6.74869	8.18911	7.94757	8.02719
ENSG00000139865	319089	TTC6	protein_coding	HGNC Symbol	10	tetratricopeptide repeat domain 6 [Source:HGNC Symbol;Acc:HGNC:19739]	1.11929	0.302898	1.93569	0.124142	2.80967	8.99E-03	2.87E-02	-2.90213	2.17241	0.0777003	-0.530758	-1.2216	-0.0530814	-0.084675	-0.46034	-0.531593	0.704153	1.08024
ENSG00000198157	79366	HMGN5	protein_coding	HGNC Symbol	7	high mobility group nucleosome binding domain 5 [Source:HGNC Symbol;Acc:HGNC:8013]	1.11811	0.857147	1.37908	4.86858	8.78039	1.71E-09	5.63E-08	11.4898	2.17063	4.30286	4.35742	3.79335	3.96144	4.45124	4.10268	4.91292	5.32984	5.31209
ENSG00000158122	195827	PRXL2C	protein_coding	HGNC Symbol	4	peroxiredoxin like 2C [Source:HGNC Symbol;Acc:HGNC:16881]	1.11736	0.724876	1.50984	5.68355	5.83425	2.97E-06	3.45E-05	3.82161	2.16949	5.51171	5.74946	5.74714	4.69977	4.81533	4.71017	6.26938	6.37373	6.19235
ENSG00000163131	1520	CTSS	protein_coding	HGNC Symbol	6	cathepsin S [Source:HGNC Symbol;Acc:HGNC:2545]	1.11733	0.859471	1.37519	8.56525	8.87997	1.35E-09	4.66E-08	11.4395	2.16945	7.9075	7.87484	7.71752	7.90327	8.5539	8.15101	9.1152	9.11967	9.18915
ENSG00000164749	3174	HNF4G	protein_coding	HGNC Symbol	4	hepatocyte nuclear factor 4 gamma [Source:HGNC Symbol;Acc:HGNC:5026]	1.11721	0.609432	1.62498	1.24063	4.50893	1.08E-04	7.44E-04	1.05478	2.16927	0.57669	-0.350186	1.61712	0.732519	0.999987	0.349999	1.49474	1.90333	1.67696
ENSG00000137601	4750	NEK1	protein_coding	HGNC Symbol	9	NIMA related kinase 1 [Source:HGNC Symbol;Acc:HGNC:7744]	1.1167	0.834884	1.39851	4.75456	8.12056	8.27E-09	2.16E-07	9.85865	2.1685	4.94796	4.56066	4.67973	4.14332	4.17984	4.09202	5.35157	5.73283	5.36551
ENSG00000102078	9016	SLC25A14	protein_coding	HGNC Symbol	15	solute carrier family 25 member 14 [Source:HGNC Symbol;Acc:HGNC:10984]	1.1162	0.833481	1.39893	4.79563	8.09085	8.89E-09	2.30E-07	9.81825	2.16776	4.33688	4.53791	4.17687	3.85198	4.18643	3.97899	5.14083	5.21575	5.36239
ENSG00000259070	NA	LINC00639	lincRNA	HGNC Symbol	6	long intergenic non-protein coding RNA 639 [Source:HGNC Symbol;Acc:HGNC:27502]	1.11615	0.262872	1.96943	-0.309516	2.68067	1.22E-02	3.65E-02	-3.10755	2.16768	-0.651338	-0.159664	-0.952416	-1.03941	-0.570102	-0.954155	-0.00341621	0.856962	0.0852915
ENSG00000166321	25961	NUDT13	protein_coding	HGNC Symbol	8	nudix hydrolase 13 [Source:HGNC Symbol;Acc:HGNC:18827]	1.11613	0.580265	1.65199	1.95204	4.26847	2.07E-04	1.29E-03	0.321912	2.16764	1.26212	2.03159	1.3322	0.667301	1.19543	0.66954	2.51142	1.98521	2.45094
ENSG00000160051	55721	IQCC	protein_coding	HGNC Symbol	3	IQ motif containing C [Source:HGNC Symbol;Acc:HGNC:25545]	1.11612	0.707416	1.52483	3.98168	5.59643	5.64E-06	5.97E-05	3.49292	2.16764	2.92867	3.36584	3.11688	2.46389	3.47227	3.26244	4.17409	4.20973	4.25353
ENSG00000115902	6509	SLC1A4	protein_coding	HGNC Symbol	5	solute carrier family 1 member 4 [Source:HGNC Symbol;Acc:HGNC:10942]	1.11555	0.813517	1.41759	3.0671	7.56908	3.23E-08	6.78E-07	8.78373	2.16678	2.00119	2.33582	2.67539	2.43969	2.28711	2.2545	3.35285	3.47418	3.44211
ENSG00000204634	11138	TBC1D8	protein_coding	HGNC Symbol	10	TBC1 domain family member 8 [Source:HGNC Symbol;Acc:HGNC:17791]	1.1145	0.814957	1.41404	3.39957	7.62494	2.81E-08	5.99E-07	8.84647	2.16519	3.24497	2.88608	2.83951	2.27433	2.9602	2.97223	3.94636	3.91817	4.0346
ENSG00000248489	NA	LINC02062	lincRNA	HGNC Symbol	1	long intergenic non-protein coding RNA 2062 [Source:HGNC Symbol;Acc:HGNC:52907]	1.11397	0.385602	1.84235	-0.150672	3.13425	4.05E-03	1.51E-02	-1.98388	2.16441	-2.44885	-2.85269	-0.952416	-1.40977	-1.1662	-0.840944	-0.658505	-0.404623	-0.416368
ENSG00000168026	199223	TTC21A	protein_coding	HGNC Symbol	18	tetratricopeptide repeat domain 21A [Source:HGNC Symbol;Acc:HGNC:30761]	1.11363	0.55921	1.66806	3.88515	4.11635	3.12E-04	1.82E-03	-0.464902	2.1639	3.09988	3.09061	3.41335	2.15451	3.67783	2.8595	3.74483	3.96265	4.3976
ENSG00000105258	5438	POLR2I	protein_coding	HGNC Symbol	7	RNA polymerase II subunit I [Source:HGNC Symbol;Acc:HGNC:9196]	1.11094	0.787262	1.43462	6.57769	7.03381	1.26E-07	2.22E-06	6.93873	2.15986	5.72513	5.90109	5.57348	5.65184	6.30821	5.87693	7.15011	6.89662	6.96562
ENSG00000171840	4815	NINJ2	protein_coding	HGNC Symbol	5	ninjurin 2 [Source:HGNC Symbol;Acc:HGNC:7825]	1.10986	0.60717	1.61255	2.34651	4.52459	1.04E-04	7.19E-04	0.857364	2.15825	1.52078	1.31189	2.09662	2.45909	2.14562	1.47005	3.29194	2.83321	2.92119
ENSG00000141854	113230	MISP3	protein_coding	HGNC Symbol	4	MISP family member 3 [Source:HGNC Symbol;Acc:HGNC:26963]	1.1094	0.271605	1.9472	-0.0764686	2.7137	1.13E-02	3.44E-02	-3.01329	2.15757	-1.71188	-0.220418	-1.46261	-0.0258599	0.0657419	-1.52447	0.058423	0.162852	0.409236
ENSG00000133065	254428	SLC41A1	protein_coding	HGNC Symbol	4	solute carrier family 41 member 1 [Source:HGNC Symbol;Acc:HGNC:19429]	1.10911	0.766031	1.45218	4.27871	6.62514	3.64E-07	5.50E-06	6.15157	2.15712	4.04377	3.88878	3.68652	3.38115	3.48301	3.48777	4.64381	4.61212	4.90019
ENSG00000239474	10324	KLHL41	protein_coding	HGNC Symbol	3	kelch like family member 41 [Source:HGNC Symbol;Acc:HGNC:16905]	1.10906	0.347648	1.87046	-0.238099	2.98502	5.86E-03	2.04E-02	-2.406	2.15704	-1.00827	-0.283844	-0.0640612	-1.48192	-1.23492	-1.35941	-0.135664	0.209022	0.201545
ENSG00000123219	64105	CENPK	protein_coding	HGNC Symbol	17	centromere protein K [Source:HGNC Symbol;Acc:HGNC:29479]	1.10669	0.756592	1.45679	3.05662	6.47809	5.35E-07	7.70E-06	5.97526	2.15351	2.44193	2.20332	2.57248	2.17812	2.79339	2.07859	3.31956	3.54114	3.43222
ENSG00000183207	10856	RUVBL2	protein_coding	HGNC Symbol	14	RuvB like AAA ATPase 2 [Source:HGNC Symbol;Acc:HGNC:10475]	1.10601	0.758703	1.45331	6.89087	6.5262	4.72E-07	6.89E-06	5.58499	2.15249	5.88612	6.23389	6.14337	5.70359	6.54692	5.985	7.45284	7.17952	7.129
ENSG00000143248	8490	RGS5	protein_coding	HGNC Symbol	12	regulator of G protein signaling 5 [Source:HGNC Symbol;Acc:HGNC:10001]	1.10547	0.751174	1.45976	2.78196	6.39432	6.67E-07	9.32E-06	5.78689	2.15169	1.84183	2.18	2.02047	2.15451	2.24988	2.42832	3.26378	3.13173	3.39608
ENSG00000118965	57539	WDR35	protein_coding	HGNC Symbol	6	WD repeat domain 35 [Source:HGNC Symbol;Acc:HGNC:29250]	1.10372	0.763409	1.44404	4.55159	6.64649	3.44E-07	5.24E-06	6.13899	2.14909	4.51914	4.38061	4.1031	3.68903	4.20762	3.79855	5.02106	5.21221	5.21342
ENSG00000166262	196951	FAM227B	protein_coding	HGNC Symbol	14	family with sequence similarity 227 member B [Source:HGNC Symbol;Acc:HGNC:26543]	1.10193	0.819921	1.38394	3.55894	8.00758	1.09E-08	2.70E-07	9.79586	2.14642	2.86792	3.04294	2.6402	2.91039	3.21005	2.70026	4.07285	3.96601	3.98409
ENSG00000137494	338699	ANKRD42	protein_coding	HGNC Symbol	9	ankyrin repeat domain 42 [Source:HGNC Symbol;Acc:HGNC:26752]	1.10155	0.840473	1.36263	5.57889	8.64654	2.34E-09	7.28E-08	11.0785	2.14586	4.72442	4.94476	4.92606	4.71195	5.25654	4.77931	5.87601	6.03712	5.96862
ENSG00000217442	644186	SYCE3	protein_coding	HGNC Symbol	2	synaptonemal complex central element protein 3 [Source:HGNC Symbol;Acc:HGNC:35245]	1.10152	0.389524	1.81351	-0.375671	3.17049	3.70E-03	1.41E-02	-2.0301	2.1458	-2.19731	-1.63029	-0.167155	-0.167414	-0.084675	-0.302078	-0.333264	0.458742	0.502849
ENSG00000166669	80063	ATF7IP2	protein_coding	HGNC Symbol	18	activating transcription factor 7 interacting protein 2 [Source:HGNC Symbol;Acc:HGNC:20397]	1.10124	0.829446	1.37303	3.74807	8.30341	5.31E-09	1.46E-07	10.427	2.14539	3.63558	3.82068	3.20552	3.21994	3.76618	3.56941	4.41868	4.61962	4.70637
ENSG00000164520	135250	RAET1E	protein_coding	HGNC Symbol	7	retinoic acid early transcript 1E [Source:HGNC Symbol;Acc:HGNC:16793]	1.10053	0.591276	1.60979	5.26066	4.42872	1.34E-04	8.92E-04	0.148456	2.14434	4.72822	5.19207	4.51467	3.45063	4.23805	3.73149	5.27603	5.58748	5.17305
ENSG00000113361	1004	CDH6	protein_coding	HGNC Symbol	5	cadherin 6 [Source:HGNC Symbol;Acc:HGNC:1765]	1.09963	0.505439	1.69382	7.33688	3.79256	7.40E-04	3.73E-03	-1.81812	2.143	7.92034	7.82896	8.129	7.48645	5.91359	6.38842	7.90027	8.06979	8.59472
ENSG00000103196	83716	CRISPLD2	protein_coding	HGNC Symbol	11	cysteine rich secretory protein LCCL domain containing 2 [Source:HGNC Symbol;Acc:HGNC:25248]	1.09831	0.48454	1.71209	1.81161	3.66716	1.03E-03	4.90E-03	-1.21854	2.14104	1.78455	2.00529	1.38174	1.21567	0.175715	0.591007	1.94021	1.9173	2.59608
ENSG00000137968	204962	SLC44A5	protein_coding	HGNC Symbol	3	solute carrier family 44 member 5 [Source:HGNC Symbol;Acc:HGNC:28524]	1.0962	0.544267	1.64814	0.149634	4.07019	3.53E-04	2.02E-03	-0.0971025	2.13791	0.47172	0.206207	0.652867	1.24948	0.418758	1.02359	1.98866	1.79398	1.74879
ENSG00000179869	154664	ABCA13	protein_coding	HGNC Symbol	8	ATP binding cassette subfamily A member 13 [Source:HGNC Symbol;Acc:HGNC:14638]	1.09542	0.74168	1.44916	5.26294	6.34609	7.58E-07	1.04E-05	5.23535	2.13676	5.06084	4.8675	5.03458	4.19774	5.02454	4.8808	5.24202	6.08356	5.9693
ENSG00000213533	375346	STIMATE	protein_coding	HGNC Symbol	6	STIM activating enhancer [Source:HGNC Symbol;Acc:HGNC:30526]	1.09163	0.310229	1.87303	0.0309509	2.86295	7.90E-03	2.59E-02	-2.6365	2.13115	-1.11324	-0.926687	-0.779084	-1.90935	-1.38302	-0.896439	0.229469	0.0405161	-0.22909
ENSG00000182827	64746	ACBD3	protein_coding	HGNC Symbol	2	acyl-CoA binding domain containing 3 [Source:HGNC Symbol;Acc:HGNC:15453]	1.09133	0.835046	1.34762	6.16853	8.72662	1.94E-09	6.19E-08	11.1911	2.1307	5.90388	5.774	5.71368	5.19954	5.69956	5.70871	6.90181	6.72354	6.74909
ENSG00000176681	9884	LRRC37A	protein_coding	HGNC Symbol	3	leucine rich repeat containing 37A [Source:HGNC Symbol;Acc:HGNC:29069]	1.09116	0.406481	1.77584	-0.198612	3.26598	2.90E-03	1.16E-02	-1.76643	2.13045	-0.95852	-0.455796	-0.31718	-0.884684	-1.38302	-1.43958	0.229469	0.496462	-0.155717
ENSG00000121653	9479	MAPK8IP1	protein_coding	HGNC Symbol	3	mitogen-activated protein kinase 8 interacting protein 1 [Source:HGNC Symbol;Acc:HGNC:6882]	1.09052	0.499292	1.68176	1.2553	3.77997	7.65E-04	3.84E-03	-0.847141	2.12951	0.90703	0.25165	0.750383	0.940032	0.645935	0.914951	1.24285	1.62548	2.15664
ENSG00000135931	80210	ARMC9	protein_coding	HGNC Symbol	15	armadillo repeat containing 9 [Source:HGNC Symbol;Acc:HGNC:20730]	1.08857	0.821453	1.35569	5.52299	8.35148	4.73E-09	1.31E-07	10.3613	2.12664	4.98181	5.29061	5.18081	4.68131	4.88983	4.62528	6.13352	6.03792	5.94449
ENSG00000164104	3148	HMGB2	protein_coding	HGNC Symbol	5	high mobility group box 2 [Source:HGNC Symbol;Acc:HGNC:5000]	1.08714	0.758992	1.41529	5.12752	6.78934	2.37E-07	3.85E-06	6.45008	2.12453	4.42504	4.14656	3.93075	4.64789	5.14012	4.77154	5.35414	5.46797	5.82421
ENSG00000132561	4147	MATN2	protein_coding	HGNC Symbol	18	matrilin 2 [Source:HGNC Symbol;Acc:HGNC:6908]	1.08626	0.688261	1.48425	2.80809	5.59328	5.68E-06	6.00E-05	3.61781	2.12322	2.44193	1.94433	2.38478	1.95719	2.81904	2.60856	2.88582	3.67874	3.41024
ENSG00000213967	730087	ZNF726	protein_coding	HGNC Symbol	6	zinc finger protein 726 [Source:HGNC Symbol;Acc:HGNC:32462]	1.08597	0.435037	1.73691	0.347034	3.41895	1.96E-03	8.33E-03	-1.52868	2.12281	-0.775074	-0.220418	-1.55281	-0.0258599	0.526471	0.251315	1.02267	1.15698	0.53275
ENSG00000197375	6584	SLC22A5	protein_coding	HGNC Symbol	9	solute carrier family 22 member 5 [Source:HGNC Symbol;Acc:HGNC:10969]	1.08588	0.890823	1.28095	3.70279	11.4084	5.54E-12	1.02E-09	17.3658	2.12268	3.53496	3.4116	3.27271	3.29742	3.27944	3.45766	4.38086	4.504	4.45045
ENSG00000174792	152816	ODAPH	protein_coding	HGNC Symbol	5	odontogenesis associated phosphoprotein [Source:HGNC Symbol;Acc:HGNC:26300]	1.08587	0.613379	1.55835	2.78213	4.70975	6.27E-05	4.66E-04	0.851991	2.12265	3.84271	4.2284	4.49651	5.05165	4.78637	4.93446	5.63305	5.12309	6.19557
ENSG00000254271	NA	ANK3-DT	lincRNA	HGNC Symbol	1	ANK3 divergent transcript [Source:HGNC Symbol;Acc:HGNC:54102]	1.08494	0.398095	1.77179	0.242313	3.23712	3.12E-03	1.23E-02	-1.99942	2.12129	-0.333368	-0.455796	-0.952416	-0.0530814	0.842159	0.37365	0.762738	0.797766	1.27857
ENSG00000152689	25780	RASGRP3	protein_coding	HGNC Symbol	18	RAS guanyl releasing protein 3 [Source:HGNC Symbol;Acc:HGNC:14545]	1.08488	0.59546	1.5743	1.2884	4.54269	9.87E-05	6.88E-04	1.00204	2.1212	1.53822	1.54876	1.64781	1.13354	2.1045	0.529168	2.2137	2.37262	2.5566
ENSG00000255325	NA	AC108136.1	lincRNA	Clone-based (Ensembl) gene	1	novel transcript	1.08408	0.362052	1.80611	-0.478207	3.07694	4.67E-03	1.69E-02	-2.25193	2.12003	-0.154662	0.00860728	-1.14945	-0.934437	-1.38302	-0.265084	0.349763	0.25376	0.646519
ENSG00000169239	11238	CA5B	protein_coding	HGNC Symbol	10	carbonic anhydrase 5B [Source:HGNC Symbol;Acc:HGNC:1378]	1.08384	0.706086	1.46159	3.65749	5.87988	2.63E-06	3.11E-05	4.32927	2.11967	2.95488	3.13069	2.83062	2.82326	2.72268	2.07138	3.65594	4.04768	3.60578
ENSG00000277893	6716	SRD5A2	protein_coding	HGNC Symbol	1	steroid 5 alpha-reductase 2 [Source:HGNC Symbol;Acc:HGNC:11285]	1.08054	0.580025	1.58105	5.15836	4.42422	1.36E-04	9.01E-04	0.1323	2.11483	4.20255	4.82961	4.30116	3.23689	4.81957	4.32368	5.51119	5.35765	5.33455
ENSG00000101333	5332	PLCB4	protein_coding	HGNC Symbol	13	phospholipase C beta 4 [Source:HGNC Symbol;Acc:HGNC:9059]	1.07939	0.765101	1.39368	3.55997	7.03822	1.25E-07	2.19E-06	7.33912	2.11314	3.44539	3.13676	2.96264	2.56583	2.8731	2.86368	3.55229	4.17526	4.03721
ENSG00000142528	25888	ZNF473	protein_coding	HGNC Symbol	9	zinc finger protein 473 [Source:HGNC Symbol;Acc:HGNC:23239]	1.07912	0.80555	1.35269	5.09801	8.08372	9.05E-09	2.33E-07	9.73397	2.11275	4.60437	5.17153	4.79278	4.51981	4.58557	4.46111	5.49544	5.71894	5.84111
ENSG00000260265	NA	LINC02562	lincRNA	HGNC Symbol	4	long intergenic non-protein coding RNA 2562 [Source:HGNC Symbol;Acc:HGNC:53602]	1.07838	0.679407	1.47736	3.26919	5.53906	6.58E-06	6.76E-05	3.4932	2.11167	3.16586	2.90398	2.37869	1.75231	1.99625	1.78428	3.31746	3.33278	3.39201
ENSG00000232859	201229	LYRM9	protein_coding	HGNC Symbol	7	LYR motif containing 9 [Source:HGNC Symbol;Acc:HGNC:27314]	1.07811	0.763714	1.39251	3.35285	7.02743	1.28E-07	2.24E-06	7.36843	2.11127	2.17286	2.79309	1.92345	2.84185	2.88124	2.84265	3.64926	3.52298	3.82402
ENSG00000113141	3550	IK	protein_coding	HGNC Symbol	11	IK cytokine [Source:HGNC Symbol;Acc:HGNC:5958]	1.07741	0.875702	1.27911	9.19514	10.9466	1.42E-11	1.98E-09	16.0707	2.11024	8.54325	8.34784	8.34918	8.3995	8.76903	8.36791	9.52399	9.48871	9.58015
ENSG00000160991	80228	ORAI2	protein_coding	HGNC Symbol	10	ORAI calcium release-activated calcium modulator 2 [Source:HGNC Symbol;Acc:HGNC:21667]	1.07732	0.825869	1.32877	4.59266	8.78017	1.71E-09	5.63E-08	11.5034	2.11011	3.99094	4.23548	4.39311	4.02302	4.02683	3.79855	4.7998	5.18287	5.17542
ENSG00000267795	440335	SMIM22	protein_coding	HGNC Symbol	11	small integral membrane protein 22 [Source:HGNC Symbol;Acc:HGNC:48329]	1.07333	0.65874	1.48793	6.36667	5.30547	1.24E-05	1.16E-04	2.36641	2.10429	5.1293	5.27075	4.75097	5.21388	6.06998	5.602	6.49974	6.40351	6.454
ENSG00000120306	84418	CYSTM1	protein_coding	HGNC Symbol	5	cysteine rich transmembrane module containing 1 [Source:HGNC Symbol;Acc:HGNC:30239]	1.0725	0.794845	1.35016	9.04981	7.91593	1.37E-08	3.26E-07	9.07316	2.10308	8.70462	8.58121	8.46611	8.41371	9.00113	8.56295	9.97521	9.58521	9.72307
ENSG00000172164	6641	SNTB1	protein_coding	HGNC Symbol	6	syntrophin beta 1 [Source:HGNC Symbol;Acc:HGNC:11168]	1.07017	0.765298	1.37504	2.81206	7.19365	8.36E-08	1.54E-06	7.77382	2.09968	2.89524	2.68544	2.78071	2.52959	2.63875	2.86785	3.37327	3.77205	3.94432
ENSG00000134326	129607	CMPK2	protein_coding	HGNC Symbol	7	cytidine/uridine monophosphate kinase 2 [Source:HGNC Symbol;Acc:HGNC:27015]	1.06904	0.218556	1.91953	1.017	2.57596	1.56E-02	4.44E-02	-3.56829	2.09804	0.920388	1.02833	0.712164	0.527294	0.92323	-1.35941	1.22498	1.1212	1.69691
ENSG00000182518	90736	FAM104B	protein_coding	HGNC Symbol	7	family with sequence similarity 104 member B [Source:HGNC Symbol;Acc:HGNC:25085]	1.06867	0.790355	1.34698	6.17308	7.86899	1.53E-08	3.58E-07	9.10406	2.0975	5.63482	5.69498	5.33495	5.32378	5.7703	5.40734	6.54275	6.54859	6.63159
ENSG00000161010	51149	MRNIP	protein_coding	HGNC Symbol	25	MRN complex interacting protein [Source:HGNC Symbol;Acc:HGNC:30817]	1.06812	0.460073	1.67618	1.57615	3.59992	1.23E-03	5.67E-03	-1.32972	2.09671	0.674537	1.12917	0.910848	0.650526	1.16908	0.797458	1.21596	1.88212	2.18516
ENSG00000196659	150737	TTC30B	protein_coding	HGNC Symbol	1	tetratricopeptide repeat domain 30B [Source:HGNC Symbol;Acc:HGNC:26425]	1.06796	0.655637	1.48027	3.66592	5.30801	1.23E-05	1.15E-04	2.72576	2.09646	2.92537	3.23336	3.07231	2.61854	3.46958	3.06957	4.08528	4.07443	4.19396
ENSG00000256073	NA	URB1-AS1	lincRNA	HGNC Symbol	1	URB1 antisense RNA 1 (head to head) [Source:HGNC Symbol;Acc:HGNC:23128]	1.0678	0.598027	1.53757	3.00691	4.65816	7.21E-05	5.24E-04	1.12309	2.09623	1.32374	2.25444	2.05142	2.87833	3.04597	2.09291	3.54871	3.45515	3.20735
ENSG00000109794	25854	FAM149A	protein_coding	HGNC Symbol	18	family with sequence similarity 149 member A [Source:HGNC Symbol;Acc:HGNC:24527]	1.06677	0.573272	1.56026	1.42009	4.42996	1.34E-04	8.90E-04	0.79395	2.09473	0.879936	1.36454	1.26778	0.980866	0.738447	0.550077	1.71554	1.74781	2.28517
ENSG00000146376	93663	ARHGAP18	protein_coding	HGNC Symbol	3	Rho GTPase activating protein 18 [Source:HGNC Symbol;Acc:HGNC:21035]	1.06632	0.889562	1.24308	7.72281	12.363	8.51E-13	3.01E-10	18.978	2.09408	7.21522	7.10645	7.00635	7.01925	7.44121	6.97114	8.02425	8.17558	8.22531
ENSG00000187398	338645	LUZP2	protein_coding	HGNC Symbol	8	leucine zipper protein 2 [Source:HGNC Symbol;Acc:HGNC:23206]	1.06585	0.215573	1.91612	2.32122	2.5689	1.59E-02	4.49E-02	-3.74859	2.0934	2.65669	2.65193	2.40289	-0.259532	-0.084675	-0.591584	2.04066	2.22877	1.91126
ENSG00000198039	10793	ZNF273	protein_coding	HGNC Symbol	7	zinc finger protein 273 [Source:HGNC Symbol;Acc:HGNC:13067]	1.06405	0.745201	1.3829	3.78328	6.83889	2.08E-07	3.43E-06	6.78556	2.0908	3.39365	3.74126	2.82167	2.91391	3.17406	3.16415	3.99461	4.31507	4.2747
ENSG00000122966	11113	CIT	protein_coding	HGNC Symbol	19	citron rho-interacting serine/threonine kinase [Source:HGNC Symbol;Acc:HGNC:1985]	1.06375	0.603319	1.52418	1.59693	4.73465	5.86E-05	4.40E-04	1.44511	2.09035	2.06272	1.31189	1.78301	2.11226	2.07642	1.11062	2.56921	2.50805	3.03525
ENSG00000166046	255394	TCP11L2	protein_coding	HGNC Symbol	10	t-complex 11 like 2 [Source:HGNC Symbol;Acc:HGNC:28627]	1.06363	0.766376	1.36088	3.30845	7.33289	5.87E-08	1.15E-06	8.10138	2.09018	3.15743	2.99698	3.01066	2.92092	2.71359	2.81268	4.1706	3.95589	3.9705
ENSG00000119640	97	ACYP1	protein_coding	HGNC Symbol	6	acylphosphatase 1 [Source:HGNC Symbol;Acc:HGNC:179]	1.06328	0.775427	1.35113	4.62484	7.56986	3.23E-08	6.78E-07	8.54351	2.08968	4.01137	3.91196	3.52779	3.86112	4.41105	4.08488	4.71514	5.00129	5.15454
ENSG00000248508	NA	SRP14-AS1	bidirectional_promoter_lncRNA	HGNC Symbol	3	SRP14 antisense RNA1 (head to head) [Source:HGNC Symbol;Acc:HGNC:48619]	1.06207	0.616127	1.50801	3.09983	4.88076	3.94E-05	3.11E-04	1.67159	2.08792	2.93856	1.78345	2.31636	2.53417	3.28251	2.42832	2.98734	3.57017	3.77795
ENSG00000174343	55584	CHRNA9	protein_coding	HGNC Symbol	3	cholinergic receptor nicotinic alpha 9 subunit [Source:HGNC Symbol;Acc:HGNC:14079]	1.06202	0.490399	1.63364	1.09351	3.80748	7.11E-04	3.61E-03	-0.841905	2.08785	1.32374	1.23478	1.41781	0.412582	1.29627	0.725756	2.07098	1.96517	2.21774
ENSG00000178149	55152	DALRD3	protein_coding	HGNC Symbol	15	DALR anticodon binding domain containing 3 [Source:HGNC Symbol;Acc:HGNC:25536]	1.0612	0.638103	1.4843	2.55981	5.14006	1.94E-05	1.71E-04	2.47956	2.08667	1.58929	2.7502	1.89814	1.18104	2.82327	1.64545	3.28334	2.86959	3.08403
ENSG00000131848	79149	ZSCAN5A	protein_coding	HGNC Symbol	17	zinc finger and SCAN domain containing 5A [Source:HGNC Symbol;Acc:HGNC:23710]	1.06043	0.740032	1.38082	4.1737	6.7828	2.41E-07	3.90E-06	6.60913	2.08555	3.53061	3.30786	3.50841	3.48652	3.14393	3.33652	4.44303	4.41325	4.46409
ENSG00000149179	79096	C11orf49	protein_coding	HGNC Symbol	23	chromosome 11 open reading frame 49 [Source:HGNC Symbol;Acc:HGNC:28720]	1.06038	0.855656	1.26511	6.21862	10.6146	2.85E-11	3.05E-09	15.5103	2.08548	5.13074	5.529	5.22389	5.24844	5.46383	5.30111	6.29529	6.27782	6.48945
ENSG00000272894	NA	AC004982.2	lincRNA	Clone-based (Ensembl) gene	3	novel transcript	1.05967	0.431006	1.68833	0.392963	3.45433	1.79E-03	7.72E-03	-1.37617	2.08445	-0.818795	-0.60983	-0.892295	-1.0949	-0.325683	-0.0931309	0.619651	0.25376	0.576472
ENSG00000164347	84340	GFM2	protein_coding	HGNC Symbol	10	G elongation factor mitochondrial 2 [Source:HGNC Symbol;Acc:HGNC:29682]	1.05771	0.831896	1.28353	6.75656	9.59897	2.60E-10	1.35E-08	13.1984	2.08163	6.26458	6.5012	6.26221	5.78798	6.05701	5.81024	7.20938	7.16679	7.10836
ENSG00000196814	89853	MVB12B	protein_coding	HGNC Symbol	6	multivesicular body subunit 12B [Source:HGNC Symbol;Acc:HGNC:23368]	1.05769	0.264882	1.85049	0.116637	2.73402	1.08E-02	3.31E-02	-3.1274	2.08159	0.19226	-0.651053	-0.240218	-0.884684	0.440953	0.349999	0.098224	0.751719	1.31344
ENSG00000230453	441459	ANKRD18B	protein_coding	HGNC Symbol	8	ankyrin repeat domain 18B [Source:HGNC Symbol;Acc:HGNC:23644]	1.05591	0.475425	1.63639	0.407856	3.72776	8.78E-04	4.29E-03	-0.844474	2.07903	0.542541	0.379974	0.611936	0.309489	-0.116736	-0.591584	0.366157	1.22596	1.36421
ENSG00000103043	55697	VAC14	protein_coding	HGNC Symbol	12	Vac14, PIKFYVE complex component [Source:HGNC Symbol;Acc:HGNC:25507]	1.05585	0.737046	1.37466	3.11287	6.78712	2.38E-07	3.87E-06	6.75712	2.07895	2.5872	2.12001	2.79449	2.50647	2.54964	2.62343	3.78653	3.47182	3.64566
ENSG00000180537	221687	RNF182	protein_coding	HGNC Symbol	8	ring finger protein 182 [Source:HGNC Symbol;Acc:HGNC:28522]	1.05494	0.306115	1.80376	-0.399166	2.88709	7.45E-03	2.47E-02	-2.63218	2.07762	-1.34931	-0.651053	-0.725645	-0.658802	-1.10062	-0.735974	-0.255958	-0.240504	0.66013
ENSG00000182793	221357	GSTA5	protein_coding	HGNC Symbol	3	glutathione S-transferase alpha 5 [Source:HGNC Symbol;Acc:HGNC:19662]	1.05456	0.52267	1.58645	1.30366	4.06313	3.60E-04	2.05E-03	-0.167516	2.07709	0.542541	0.624127	0.0321541	0.82513	2.08349	1.35595	2.2137	2.02447	1.93385
ENSG00000237523	NA	LINC00857	lincRNA	HGNC Symbol	2	long intergenic non-protein coding RNA 857 [Source:HGNC Symbol;Acc:HGNC:45114]	1.05332	0.48382	1.62282	0.744897	3.79033	7.44E-04	3.75E-03	-0.799156	2.0753	1.11884	0.206207	0.0321541	0.940032	0.80841	0.797458	1.67663	1.70012	1.7424
ENSG00000172954	253558	LCLAT1	protein_coding	HGNC Symbol	12	lysocardiolipin acyltransferase 1 [Source:HGNC Symbol;Acc:HGNC:26756]	1.05307	0.811908	1.29424	5.98626	8.94862	1.15E-09	4.11E-08	11.7431	2.07495	5.38555	5.08709	4.95089	5.65237	5.73255	5.60012	6.62296	6.4934	6.41765
ENSG00000138829	2201	FBN2	protein_coding	HGNC Symbol	7	fibrillin 2 [Source:HGNC Symbol;Acc:HGNC:3604]	1.05275	0.607935	1.49756	2.11329	4.85019	4.28E-05	3.35E-04	1.72698	2.07448	1.89016	2.19753	1.39386	1.63781	2.02592	1.88646	3.15712	2.6276	3.05856
ENSG00000132321	79781	IQCA1	protein_coding	HGNC Symbol	10	IQ motif containing with AAA domain 1 [Source:HGNC Symbol;Acc:HGNC:26195]	1.05171	0.84582	1.2576	5.75152	10.4682	3.89E-11	3.89E-09	15.1749	2.07298	5.48217	5.47913	5.61291	5.60036	5.57463	5.49756	6.28912	6.54859	6.70339
ENSG00000102109	27344	PCSK1N	protein_coding	HGNC Symbol	2	proprotein convertase subtilisin/kexin type 1 inhibitor [Source:HGNC Symbol;Acc:HGNC:17301]	1.05006	0.294696	1.80542	-1.15527	2.84885	8.18E-03	2.66E-02	-2.65424	2.07061	-1.4149	-0.651053	-1.2216	-1.34106	-0.81111	-1.61467	-0.00341621	-0.439813	0.0443612
ENSG00000214413	92482	BBIP1	protein_coding	HGNC Symbol	15	BBSome interacting protein 1 [Source:HGNC Symbol;Acc:HGNC:28093]	1.04828	0.819007	1.27756	5.18913	9.36985	4.37E-10	2.01E-08	12.808	2.06807	4.52461	4.71261	4.44355	4.60934	5.03552	4.68084	5.75634	5.68463	5.7438
ENSG00000165140	2203	FBP1	protein_coding	HGNC Symbol	4	fructose-bisphosphatase 1 [Source:HGNC Symbol;Acc:HGNC:3606]	1.04737	0.696059	1.39868	2.05265	6.10969	1.42E-06	1.82E-05	5.20493	2.06676	1.09547	0.988616	0.712164	0.810102	1.6602	1.49183	2.2973	2.0437	2.30263
ENSG00000062282	84649	DGAT2	protein_coding	HGNC Symbol	9	diacylglycerol O-acyltransferase 2 [Source:HGNC Symbol;Acc:HGNC:16940]	1.04646	0.476192	1.61672	0.96748	3.76059	8.05E-04	4.00E-03	-0.896315	2.06545	0.593465	0.085913	1.38174	0.027089	0.999987	1.20592	1.4103	1.73997	1.90556
ENSG00000130560	10422	UBAC1	protein_coding	HGNC Symbol	6	UBA domain containing 1 [Source:HGNC Symbol;Acc:HGNC:30221]	1.04592	0.693068	1.39878	4.54089	6.07456	1.56E-06	1.97E-05	4.68209	2.06469	3.25291	3.88338	3.68405	3.70536	4.11057	3.57707	4.56788	4.80577	4.7372
ENSG00000155957	51643	TMBIM4	protein_coding	HGNC Symbol	14	transmembrane BAX inhibitor motif containing 4 [Source:HGNC Symbol;Acc:HGNC:24257]	1.04415	0.664209	1.42409	5.42228	5.63192	5.12E-06	5.50E-05	3.30796	2.06215	5.6333	5.76227	5.49616	4.23056	4.41105	4.34627	5.83353	6.05501	5.90966
ENSG00000118418	9324	HMGN3	protein_coding	HGNC Symbol	3	high mobility group nucleosomal binding domain 3 [Source:HGNC Symbol;Acc:HGNC:12312]	1.04356	0.7946	1.29253	8.68898	8.59004	2.67E-09	8.14E-08	10.7432	2.06131	8.27676	8.26526	7.91052	7.71919	8.32979	8.11045	8.89222	9.17328	9.1717
ENSG00000154240	201134	CEP112	protein_coding	HGNC Symbol	20	centrosomal protein 112 [Source:HGNC Symbol;Acc:HGNC:28514]	1.0428	0.566079	1.51952	1.56303	4.48278	1.16E-04	7.92E-04	0.928843	2.06022	1.38284	1.22342	0.944206	0.309489	1.28405	0.744019	1.69621	1.90333	2.15664
ENSG00000243543	140870	WFDC6	protein_coding	HGNC Symbol	2	WAP four-disulfide core domain 6 [Source:HGNC Symbol;Acc:HGNC:16164]	1.04266	0.36623	1.71909	0.883492	3.15887	3.80E-03	1.44E-02	-2.25516	2.06002	0.318708	0.440095	-0.440915	-0.228168	0.825383	0.591007	0.881545	1.39526	1.35587
ENSG00000204261	NA	PSMB8-AS1	lincRNA	HGNC Symbol	6	PSMB8 antisense RNA 1 (head to head) [Source:HGNC Symbol;Acc:HGNC:39758]	1.04168	0.623699	1.45967	1.98846	5.10725	2.12E-05	1.85E-04	2.45172	2.05863	1.56398	1.07963	1.57514	1.71245	2.24358	1.6838	2.33942	2.53549	2.90699
ENSG00000214456	440503	PLIN5	protein_coding	HGNC Symbol	6	perilipin 5 [Source:HGNC Symbol;Acc:HGNC:33196]	1.0414	0.216272	1.86653	-1.29216	2.58647	1.52E-02	4.36E-02	-3.23877	2.05823	-2.44885	-0.189721	-0.834579	-1.21274	-0.661732	-0.954155	-0.593654	-0.271868	0.376631
ENSG00000137285	347733	TUBB2B	protein_coding	HGNC Symbol	2	tubulin beta 2B class IIb [Source:HGNC Symbol;Acc:HGNC:30829]	1.04022	0.454656	1.62579	0.533798	3.6405	1.10E-03	5.18E-03	-1.00479	2.05654	-0.24125	0.110788	0.179496	-0.577502	-0.288689	-0.0931309	0.619651	0.751719	1.05985
ENSG00000214189	NA	ZNF788P	transcribed_unprocessed_pseudogene	HGNC Symbol	6	zinc finger family member 788, pseudogene [Source:HGNC Symbol;Acc:HGNC:33112]	1.03906	0.201389	1.87673	0.480334	2.54202	1.69E-02	4.71E-02	-3.46715	2.05489	-0.537382	0.295705	-0.484637	-0.463546	-0.661732	-0.419117	0.174676	0.687943	0.751969
ENSG00000087299	79944	L2HGDH	protein_coding	HGNC Symbol	7	L-2-hydroxyglutarate dehydrogenase [Source:HGNC Symbol;Acc:HGNC:20499]	1.03876	0.508532	1.56899	1.68697	4.01479	4.10E-04	2.29E-03	-0.330494	2.05446	0.525159	1.14129	1.03989	1.42743	1.70674	0.946835	2.24063	2.22877	2.09785
ENSG00000090661	79603	CERS4	protein_coding	HGNC Symbol	16	ceramide synthase 4 [Source:HGNC Symbol;Acc:HGNC:23747]	1.03753	0.310508	1.76455	-1.44778	2.92459	6.80E-03	2.29E-02	-2.44613	2.05271	-1.28657	-0.876934	-1.86315	-1.0949	-1.83758	-1.81398	0.414252	-0.512876	-0.598846
ENSG00000168675	753	LDLRAD4	protein_coding	HGNC Symbol	19	low density lipoprotein receptor class A domain containing 4 [Source:HGNC Symbol;Acc:HGNC:1224]	1.03696	0.52912	1.5448	1.52942	4.18454	2.60E-04	1.56E-03	0.0745161	2.0519	1.01059	1.15331	1.17248	1.24948	1.75183	1.36777	1.57451	2.321	2.51974
ENSG00000270882	8370	HIST2H4A	protein_coding	HGNC Symbol	4	histone cluster 2 H4 family member a [Source:HGNC Symbol;Acc:HGNC:4794]	1.03679	0.730118	1.34346	3.7507	6.92833	1.65E-07	2.78E-06	7.0384	2.05166	3.01215	3.25584	2.37869	3.25643	3.43958	3.09113	4.30316	4.12497	4.06305
ENSG00000238042	NA	LINC02257	lincRNA	HGNC Symbol	2	long intergenic non-protein coding RNA 2257 [Source:HGNC Symbol;Acc:HGNC:53159]	1.03661	0.483367	1.58986	1.77487	3.83982	6.53E-04	3.36E-03	-0.7332	2.0514	1.44886	0.975133	0.569811	0.508798	1.87105	0.442363	1.93473	1.95843	1.98882
ENSG00000187535	9742	IFT140	protein_coding	HGNC Symbol	11	intraflagellar transport 140 [Source:HGNC Symbol;Acc:HGNC:29077]	1.03632	0.322771	1.74987	1.64336	2.97633	5.99E-03	2.07E-02	-2.81963	2.05099	1.03535	1.51189	1.26778	0.127491	0.645935	0.70726	2.15358	1.9173	1.8172
ENSG00000153904	23576	DDAH1	protein_coding	HGNC Symbol	5	dimethylarginine dimethylaminohydrolase 1 [Source:HGNC Symbol;Acc:HGNC:2715]	1.03454	0.814537	1.25454	5.77539	9.63687	2.39E-10	1.27E-08	13.3648	2.04846	5.66192	5.35969	5.16144	4.92136	5.06351	4.98716	6.2859	6.22649	6.16397
ENSG00000143224	5498	PPOX	protein_coding	HGNC Symbol	27	protoporphyrinogen oxidase [Source:HGNC Symbol;Acc:HGNC:9280]	1.03313	0.641653	1.4246	4.94329	5.40834	9.38E-06	9.15E-05	2.84292	2.04645	3.90451	4.42963	3.98385	3.46269	4.44026	3.74515	4.7892	4.79256	5.25325
ENSG00000170509	345275	HSD17B13	protein_coding	HGNC Symbol	2	hydroxysteroid 17-beta dehydrogenase 13 [Source:HGNC Symbol;Acc:HGNC:18685]	1.02823	0.420834	1.63562	2.23478	3.46921	1.72E-03	7.48E-03	-1.78197	2.03952	2.31618	1.55784	0.712164	1.00746	1.77822	1.42549	2.5833	2.53549	2.42327
ENSG00000149328	89944	GLB1L2	protein_coding	HGNC Symbol	5	galactosidase beta 1 like 2 [Source:HGNC Symbol;Acc:HGNC:25129]	1.02805	0.45179	1.60431	2.34418	3.65602	1.06E-03	5.01E-03	-1.28925	2.03926	0.866196	1.01521	1.83729	0.716489	2.01856	1.40268	2.09084	2.41263	2.33693
ENSG00000138640	10144	FAM13A	protein_coding	HGNC Symbol	22	family with sequence similarity 13 member A [Source:HGNC Symbol;Acc:HGNC:19367]	1.02753	0.75451	1.30056	5.0147	7.7127	2.26E-08	4.95E-07	8.84294	2.03854	4.75083	4.74772	4.33927	4.35744	4.41386	4.12375	5.34175	5.37737	5.55318
ENSG00000185621	89782	LMLN	protein_coding	HGNC Symbol	11	leishmanolysin like peptidase [Source:HGNC Symbol;Acc:HGNC:15991]	1.02706	0.730063	1.32405	4.1697	7.08697	1.10E-07	1.97E-06	7.35727	2.03786	4.08587	3.99781	4.16099	3.43847	3.21649	3.29377	4.34201	4.6986	4.76423
ENSG00000211452	1733	DIO1	protein_coding	HGNC Symbol	17	iodothyronine deiodinase 1 [Source:HGNC Symbol;Acc:HGNC:2883]	1.02702	0.209452	1.84459	2.68641	2.57435	1.57E-02	4.45E-02	-3.90529	2.03781	1.66266	2.34633	1.5209	-0.427477	2.57996	2.10709	2.40039	2.73011	2.69195
ENSG00000164038	133308	SLC9B2	protein_coding	HGNC Symbol	11	solute carrier family 9 member B2 [Source:HGNC Symbol;Acc:HGNC:25143]	1.02694	0.402554	1.65132	1.61495	3.37057	2.22E-03	9.22E-03	-1.9421	2.0377	2.01371	1.52119	0.712164	0.175188	0.999987	1.24492	2.75186	2.0115	2.08781
ENSG00000182504	79598	CEP97	protein_coding	HGNC Symbol	6	centrosomal protein 97 [Source:HGNC Symbol;Acc:HGNC:26244]	1.02257	0.775507	1.26964	4.25364	8.48194	3.46E-09	1.00E-07	10.8065	2.03154	4.25884	3.96749	4.08452	3.76503	3.95924	3.75869	4.77775	4.99471	4.99319
ENSG00000168255	NA	POLR2J3	protein_coding	HGNC Symbol	12	RNA polymerase II subunit J3 [Source:HGNC Symbol;Acc:HGNC:33853]	1.02175	0.33577	1.70774	5.73112	3.05241	4.96E-03	1.78E-02	-3.30818	2.03039	4.02225	3.75514	3.26283	3.42126	5.14773	4.14796	5.15447	5.60161	4.42676
ENSG00000135116	8739	HRK	protein_coding	HGNC Symbol	4	harakiri, BCL2 interacting protein [Source:HGNC Symbol;Acc:HGNC:5185]	1.02078	0.576709	1.46485	2.58931	4.71076	6.25E-05	4.65E-04	1.15396	2.02902	2.2595	2.43272	2.05142	3.08598	3.50951	3.49857	3.50496	4.00742	3.87306
ENSG00000122417	57489	ODF2L	protein_coding	HGNC Symbol	22	outer dense fiber of sperm tails 2 like [Source:HGNC Symbol;Acc:HGNC:29225]	1.02073	0.778917	1.26254	6.41742	8.65057	2.32E-09	7.26E-08	10.9975	2.02894	5.94572	6.06717	5.72751	5.58002	5.89562	5.72432	6.55977	6.72751	6.99814
ENSG00000223768	NA	LINC00205	bidirectional_promoter_lncRNA	HGNC Symbol	4	long intergenic non-protein coding RNA 205 [Source:HGNC Symbol;Acc:HGNC:16420]	1.02048	0.279359	1.7616	-0.938711	2.82181	8.73E-03	2.81E-02	-2.78918	2.02859	-0.126917	-1.80538	-0.357258	-0.701238	-0.920044	-0.735974	-0.206631	0.209022	0.376631
ENSG00000171621	80176	SPSB1	protein_coding	HGNC Symbol	4	splA/ryanodine receptor domain and SOCS box containing 1 [Source:HGNC Symbol;Acc:HGNC:30628]	1.01913	0.6458	1.39246	2.5827	5.59431	5.67E-06	5.99E-05	3.68424	2.0267	2.09842	2.00529	1.38174	2.26885	2.26862	2.21577	2.8571	3.23854	2.99016
ENSG00000183668	5678	PSG9	protein_coding	HGNC Symbol	9	pregnancy specific beta-1-glycoprotein 9 [Source:HGNC Symbol;Acc:HGNC:9526]	1.01911	0.350755	1.68746	1.11269	3.12483	4.14E-03	1.54E-02	-2.51465	2.02667	1.53822	1.95123	1.6579	0.810102	0.396215	0.3015	1.43383	1.83872	2.41125
ENSG00000169271	8988	HSPB3	protein_coding	HGNC Symbol	1	heat shock protein family B (small) member 3 [Source:HGNC Symbol;Acc:HGNC:5248]	1.01791	0.442546	1.59327	1.25502	3.62559	1.15E-03	5.36E-03	-1.40203	2.02498	1.43961	1.67921	0.960601	0.794916	2.29931	1.66476	2.92508	2.79209	2.15664
ENSG00000272654	NA	AL358472.2	lincRNA	Clone-based (Ensembl) gene	1	novel transcript	1.01693	0.368349	1.6655	0.326841	3.21321	3.32E-03	1.29E-02	-2.06944	2.0236	0.559716	-0.693488	-0.624362	0.432345	-0.483945	0.70726	1.14173	1.07209	1.00757
ENSG00000203965	84455	EFCAB7	protein_coding	HGNC Symbol	6	EF-hand calcium binding domain 7 [Source:HGNC Symbol;Acc:HGNC:29379]	1.01659	0.649503	1.38368	4.67668	5.67527	4.56E-06	5.01E-05	3.58649	2.02314	4.44597	4.17485	3.98785	3.49829	4.00651	3.29687	4.72788	4.84559	4.92295
ENSG00000151773	160857	CCDC122	protein_coding	HGNC Symbol	5	coiled-coil domain containing 122 [Source:HGNC Symbol;Acc:HGNC:26478]	1.01646	0.589893	1.44303	1.99256	4.8833	3.91E-05	3.10E-04	1.88615	2.02295	1.27258	1.90931	1.96467	1.16931	1.70674	1.05319	1.87869	2.61908	2.54197
ENSG00000269107	NA	AC092329.1	lincRNA	Clone-based (Ensembl) gene	1	novel transcript	1.01565	0.472347	1.55895	0.973651	3.83102	6.68E-04	3.43E-03	-0.607906	2.02181	0.47172	0.624127	0.234462	0.103038	0.702151	-0.37904	0.970014	1.56463	1.09033
ENSG00000178401	79962	DNAJC22	protein_coding	HGNC Symbol	5	DnaJ heat shock protein family (Hsp40) member C22 [Source:HGNC Symbol;Acc:HGNC:25802]	1.01402	0.264128	1.7639	0.765311	2.77115	9.86E-03	3.08E-02	-3.25332	2.01952	1.24099	1.43518	2.23783	0.392544	-0.022614	-0.193825	1.87869	1.41509	2.05728
ENSG00000070718	10947	AP3M2	protein_coding	HGNC Symbol	17	adaptor related protein complex 3 subunit mu 2 [Source:HGNC Symbol;Acc:HGNC:570]	1.01328	0.767495	1.25906	5.40417	8.44865	3.75E-09	1.07E-07	10.597	2.01849	5.19467	5.24007	5.18081	4.55065	4.96834	4.69499	6.00266	5.86937	6.03149
ENSG00000133678	80195	TMEM254	protein_coding	HGNC Symbol	13	transmembrane protein 254 [Source:HGNC Symbol;Acc:HGNC:25804]	1.01032	0.801132	1.2195	7.19265	9.89776	1.34E-10	8.69E-09	13.846	2.01436	6.66651	6.70841	6.47438	6.45411	6.67768	6.48693	7.44346	7.58221	7.60968
ENSG00000215845	100131187	TSTD1	protein_coding	HGNC Symbol	7	thiosulfate sulfurtransferase like domain containing 1 [Source:HGNC Symbol;Acc:HGNC:35410]	1.01002	0.751808	1.26823	6.23409	8.01618	1.07E-08	2.66E-07	9.46783	2.01394	5.14147	5.69395	5.33888	5.59379	5.99132	5.58437	6.56333	6.59334	6.56555
ENSG00000143499	56950	SMYD2	protein_coding	HGNC Symbol	6	SET and MYND domain containing 2 [Source:HGNC Symbol;Acc:HGNC:20982]	1.00975	0.723854	1.29564	4.03559	7.23799	7.47E-08	1.41E-06	7.75024	2.01356	3.57563	4.0226	3.82727	3.07973	3.60352	3.70842	4.45649	4.65027	4.68822
ENSG00000269313	79917	MAGIX	protein_coding	HGNC Symbol	9	MAGI family member, X-linked [Source:HGNC Symbol;Acc:HGNC:30006]	1.00653	0.256528	1.75653	0.262054	2.75027	1.04E-02	3.21E-02	-2.9737	2.00907	-0.431772	0.135241	-1.14945	-1.48192	-0.442722	-0.419117	0.737755	0.477725	0.220041
ENSG00000036448	9172	MYOM2	protein_coding	HGNC Symbol	15	myomesin 2 [Source:HGNC Symbol;Acc:HGNC:7614]	1.00466	0.554638	1.45469	3.31421	4.57505	9.04E-05	6.39E-04	0.842879	2.00647	3.3499	3.03646	3.23615	2.04966	2.38767	1.96641	3.93266	3.38901	3.73197
ENSG00000171476	84525	HOPX	protein_coding	HGNC Symbol	15	HOP homeobox [Source:HGNC Symbol;Acc:HGNC:24961]	1.00437	0.270413	1.73834	1.28172	2.80436	9.10E-03	2.90E-02	-3.01705	2.00607	0.19226	0.691634	0.000789959	0.00085745	-0.116736	-0.0610697	0.9484	0.941436	1.28736
ENSG00000084092	84273	NOA1	protein_coding	HGNC Symbol	1	nitric oxide associated 1 [Source:HGNC Symbol;Acc:HGNC:28473]	1.00379	0.738175	1.2694	3.30087	7.74472	2.09E-08	4.63E-07	9.1434	2.00526	2.89185	3.08434	3.0146	2.49712	3.01301	2.99909	4.08652	3.67874	4.09347
ENSG00000159212	54102	CLIC6	protein_coding	HGNC Symbol	2	chloride intracellular channel 6 [Source:HGNC Symbol;Acc:HGNC:2065]	1.00351	0.77755	1.22947	5.41795	9.10129	8.08E-10	3.15E-08	12.1348	2.00487	5.23999	4.80028	5.18953	5.09802	5.05993	5.25967	5.83058	6.14978	6.16368
ENSG00000189127	340120	ANKRD34B	protein_coding	HGNC Symbol	2	ankyrin repeat domain 34B [Source:HGNC Symbol;Acc:HGNC:33736]	1.00319	0.19378	1.8126	-0.262762	2.53996	1.70E-02	4.73E-02	-3.50938	2.00443	-0.910426	-0.782297	-1.08074	0.372224	0.25302	0.464559	0.660103	0.913824	0.713323
ENSG00000165175	58526	MID1IP1	protein_coding	HGNC Symbol	4	MID1 interacting protein 1 [Source:HGNC Symbol;Acc:HGNC:20715]	1.00317	0.569254	1.43709	1.61869	4.73781	5.81E-05	4.37E-04	1.59086	2.00441	1.57246	0.905759	1.42963	0.716489	0.999987	0.70726	2.1441	2.19475	1.85911
ENSG00000164099	8492	PRSS12	protein_coding	HGNC Symbol	4	serine protease 12 [Source:HGNC Symbol;Acc:HGNC:9477]	1.00228	0.742825	1.26173	4.20232	7.9167	1.36E-08	3.26E-07	9.43883	2.00316	3.89608	4.06935	3.93697	3.44091	3.61576	3.94585	4.2989	4.98396	4.80845
ENSG00000183793	100288332	NPIPA5	protein_coding	HGNC Symbol	3	nuclear pore complex interacting protein family member A5 [Source:HGNC Symbol;Acc:HGNC:41980]	0.999768	0.384368	1.61517	0.025556	3.3293	2.47E-03	1.01E-02	-1.7927	1.99968	0.397242	0.0606019	0.805878	-0.291593	-0.149526	-0.46034	0.414252	1.25926	0.964339
ENSG00000176927	374786	EFCAB5	protein_coding	HGNC Symbol	13	EF-hand calcium binding domain 5 [Source:HGNC Symbol;Acc:HGNC:24801]	0.999258	0.341728	1.65679	0.98842	3.11439	4.25E-03	1.57E-02	-2.47067	1.99897	1.21953	0.57134	1.02438	0.2439	0.999987	0.591007	1.4103	1.73997	1.84726
ENSG00000141012	2588	GALNS	protein_coding	HGNC Symbol	13	galactosamine (N-acetyl)-6-sulfatase [Source:HGNC Symbol;Acc:HGNC:4122]	0.999003	0.623374	1.37463	2.92665	5.45028	8.37E-06	8.31E-05	3.2682	1.99862	2.75689	2.43272	2.28416	1.88731	2.22451	1.95077	2.95248	3.10756	3.39608
ENSG00000124588	4835	NQO2	protein_coding	HGNC Symbol	9	N-ribosyldihydronicotinamide:quinone reductase 2 [Source:HGNC Symbol;Acc:HGNC:7856]	0.99875	0.765269	1.23223	4.99167	8.76631	1.76E-09	5.79E-08	11.4596	1.99827	3.91623	4.26071	4.1663	4.15228	4.481	4.04308	5.36182	5.24513	5.04533
ENSG00000099958	91319	DERL3	protein_coding	HGNC Symbol	10	derlin 3 [Source:HGNC Symbol;Acc:HGNC:14236]	0.998153	0.392863	1.60344	3.10617	3.37945	2.17E-03	9.06E-03	-2.08954	1.99744	1.88335	2.47644	2.2038	2.00416	1.15572	1.52389	2.80994	2.8839	2.82478
ENSG00000203995	440590	ZYG11A	protein_coding	HGNC Symbol	3	zyg-11 family member A, cell cycle regulator [Source:HGNC Symbol;Acc:HGNC:32058]	0.997574	0.208358	1.78679	-0.658694	2.59036	1.51E-02	4.32E-02	-3.19788	1.99664	-1.28657	-0.876934	-0.0976137	-2.86044	-0.864549	-1.1426	0.24728	-0.404623	-0.155717
ENSG00000163001	112942	CFAP36	protein_coding	HGNC Symbol	7	cilia and flagella associated protein 36 [Source:HGNC Symbol;Acc:HGNC:30540]	0.996883	0.707601	1.28616	6.24548	7.06212	1.17E-07	2.09E-06	7.05361	1.99568	5.64089	5.79573	5.49686	5.07306	5.67929	5.14753	6.38978	6.35139	6.53886
ENSG00000182093	7485	WRB	protein_coding	HGNC Symbol	24	tryptophan rich basic protein [Source:HGNC Symbol;Acc:HGNC:12790]	0.996036	0.777361	1.21471	7.75122	9.33444	4.73E-10	2.13E-08	12.537	1.99451	7.14049	7.14063	6.92541	7.02394	7.2421	7.10985	8.19973	8.02169	8.13552
ENSG00000157193	7804	LRP8	protein_coding	HGNC Symbol	13	LDL receptor related protein 8 [Source:HGNC Symbol;Acc:HGNC:6700]	0.995166	0.537707	1.45263	2.45996	4.45816	1.24E-04	8.35E-04	0.645105	1.99331	2.68436	2.63917	2.09662	1.38749	1.63153	1.91898	2.63495	3.03892	3.12387
ENSG00000149131	710	SERPING1	protein_coding	HGNC Symbol	13	serpin family G member 1 [Source:HGNC Symbol;Acc:HGNC:1228]	0.995072	0.623081	1.36706	4.51182	5.48193	7.68E-06	7.69E-05	2.95431	1.99318	4.88973	4.91152	4.74861	4.04886	4.60659	4.29145	5.1077	5.54536	5.66076
ENSG00000168778	79867	TCTN2	protein_coding	HGNC Symbol	4	tectonic family member 2 [Source:HGNC Symbol;Acc:HGNC:25774]	0.994924	0.616815	1.37303	4.30614	5.39242	9.79E-06	9.48E-05	2.87097	1.99298	3.53279	4.15854	3.8002	2.95206	3.61576	3.40124	4.7693	4.55181	4.50521
ENSG00000228223	NA	HCG11	lincRNA	HGNC Symbol	1	HLA complex group 11 [Source:HGNC Symbol;Acc:HGNC:17707]	0.994888	0.321274	1.6685	0.678458	3.02674	5.29E-03	1.87E-02	-2.65523	1.99293	0.866196	0.740269	0.548278	0.779568	-0.084675	1.08219	0.058423	1.77108	1.98882
ENSG00000255621	NA	AC023790.2	lincRNA	Clone-based (Ensembl) gene	1	novel transcript	0.99441	0.293693	1.69513	-0.528743	2.90827	7.08E-03	2.37E-02	-2.60358	1.99226	-1.88697	-0.876934	-0.31718	-0.658802	-0.363651	-0.638127	0.211435	0.496462	0.00223576
ENSG00000170271	10826	FAXDC2	protein_coding	HGNC Symbol	16	fatty acid hydroxylase domain containing 2 [Source:HGNC Symbol;Acc:HGNC:1334]	0.993599	0.571147	1.41605	3.3452	4.81998	4.64E-05	3.59E-04	1.53053	1.99114	2.6244	2.63059	1.96467	2.33858	2.90139	2.30458	3.53608	3.35348	3.5019
ENSG00000121005	83690	CRISPLD1	protein_coding	HGNC Symbol	5	cysteine rich secretory protein LCCL domain containing 1 [Source:HGNC Symbol;Acc:HGNC:18206]	0.993306	0.723528	1.26308	3.67253	7.54551	3.43E-08	7.15E-07	8.55913	1.99074	3.23699	3.47524	3.20208	3.68697	3.58868	3.60481	4.2434	4.44976	4.54976
ENSG00000006757	8228	PNPLA4	protein_coding	HGNC Symbol	4	patatin like phospholipase domain containing 4 [Source:HGNC Symbol;Acc:HGNC:24887]	0.992993	0.783307	1.20268	6.06823	9.70487	2.05E-10	1.17E-08	13.4969	1.99031	5.51941	5.46171	5.19992	5.25331	5.44267	5.51295	6.61333	6.39916	6.34288
ENSG00000231533	NA	AL078601.2	lincRNA	Clone-based (Ensembl) gene	1	novel transcript	0.992045	0.192345	1.79175	0.376171	2.54224	1.69E-02	4.71E-02	-3.4357	1.989	-0.271307	0.206207	-0.39848	-1.40977	-0.483945	-0.591584	0.316404	0.586659	0.44112
ENSG00000063854	3029	HAGH	protein_coding	HGNC Symbol	12	hydroxyacylglutathione hydrolase [Source:HGNC Symbol;Acc:HGNC:4805]	0.99047	0.688291	1.29265	3.05424	6.71721	2.86E-07	4.46E-06	6.62067	1.98683	2.02612	2.47644	2.44428	2.06872	2.28711	2.31683	3.6358	3.16138	3.25969
ENSG00000168685	3575	IL7R	protein_coding	HGNC Symbol	10	interleukin 7 receptor [Source:HGNC Symbol;Acc:HGNC:6024]	0.990386	0.212716	1.76806	0.218782	2.60988	1.44E-02	4.16E-02	-3.64783	1.98672	1.4115	1.93739	2.03603	-0.13797	0.567402	0.251315	2.177	1.65079	2.10781
ENSG00000242550	5273	SERPINB10	protein_coding	HGNC Symbol	4	serpin family B member 10 [Source:HGNC Symbol;Acc:HGNC:8942]	0.987226	0.520579	1.45387	3.64186	4.33551	1.73E-04	1.10E-03	0.0881256	1.98237	2.74192	2.93913	2.36644	2.89623	4.14309	3.82881	4.27196	4.34381	4.04501
ENSG00000227268	100144748	KLLN	protein_coding	HGNC Symbol	1	killin, p53 regulated DNA replication inhibitor [Source:HGNC Symbol;Acc:HGNC:37212]	0.986923	0.634487	1.33936	4.63705	5.73872	3.84E-06	4.29E-05	3.71296	1.98195	4.21073	3.80743	3.76796	4.04726	4.54131	4.35521	5.12707	4.94101	5.28928
ENSG00000272086	NA	AC025181.2	lincRNA	Clone-based (Ensembl) gene	1	novel transcript	0.98652	0.312938	1.6601	-0.229834	3.00142	5.63E-03	1.97E-02	-2.4334	1.9814	-1.34931	-0.530758	-0.779084	0.266096	-0.25262	-0.735974	-0.281269	0.604041	0.456802
ENSG00000213366	2946	GSTM2	protein_coding	HGNC Symbol	15	glutathione S-transferase mu 2 [Source:HGNC Symbol;Acc:HGNC:4634]	0.986356	0.482256	1.49046	2.57748	4.00986	4.15E-04	2.31E-03	-0.487704	1.98117	1.99489	2.06379	2.30998	1.4076	1.86286	1.48098	2.80694	2.33147	3.21198
ENSG00000270276	554313	HIST2H4B	protein_coding	HGNC Symbol	3	histone cluster 2 H4 family member b [Source:HGNC Symbol;Acc:HGNC:29607]	0.984665	0.618458	1.35087	2.51497	5.51029	7.12E-06	7.22E-05	3.48656	1.97885	1.64668	2.51887	1.12962	2.0368	2.21166	1.92699	3.18048	2.87676	2.86353
ENSG00000174521	148014	TTC9B	protein_coding	HGNC Symbol	2	tetratricopeptide repeat domain 9B [Source:HGNC Symbol;Acc:HGNC:26395]	0.984169	0.248713	1.71962	0.304005	2.74236	1.06E-02	3.26E-02	-3.0302	1.97817	-0.775074	-0.189721	-1.75212	-0.790047	0.547082	0.117636	0.174676	0.400246	0.777169
ENSG00000110881	41	ASIC1	protein_coding	HGNC Symbol	9	acid sensing ion channel subunit 1 [Source:HGNC Symbol;Acc:HGNC:100]	0.984085	0.612795	1.35537	2.34899	5.43164	8.80E-06	8.67E-05	3.20189	1.97806	1.63051	1.86613	2.71458	1.96399	2.71814	2.69558	3.05716	3.40893	3.22348
ENSG00000107968	1326	MAP3K8	protein_coding	HGNC Symbol	7	mitogen-activated protein kinase kinase kinase 8 [Source:HGNC Symbol;Acc:HGNC:6860]	0.983915	0.591502	1.37633	3.3281	5.13838	1.95E-05	1.72E-04	2.3112	1.97782	2.41387	2.89327	2.62485	2.79301	3.17737	3.09469	3.23059	3.691	4.11463
ENSG00000170915	85315	PAQR8	protein_coding	HGNC Symbol	3	progestin and adipoQ receptor family member 8 [Source:HGNC Symbol;Acc:HGNC:15708]	0.983426	0.462468	1.50438	0.798227	3.86857	6.05E-04	3.15E-03	-0.547072	1.97716	0.766167	0.459591	0.411859	0.82513	0.201946	0.0893471	0.762738	1.24824	1.72308
ENSG00000165194	57526	PCDH19	protein_coding	HGNC Symbol	5	protocadherin 19 [Source:HGNC Symbol;Acc:HGNC:14270]	0.980318	0.182768	1.77787	0.829716	2.51896	1.78E-02	4.92E-02	-3.8294	1.9729	1.61416	1.66249	1.60674	-1.40977	0.664918	1.20592	1.10312	2.31045	1.66351
ENSG00000251580	NA	LINC02482	lincRNA	HGNC Symbol	3	long intergenic non-protein coding RNA 2482 [Source:HGNC Symbol;Acc:HGNC:53458]	0.979789	0.553333	1.40624	1.91543	4.70837	6.29E-05	4.67E-04	1.49201	1.97218	1.21953	1.4836	1.47599	0.700279	1.19543	0.882347	1.89007	2.13622	2.15183
ENSG00000104432	3574	IL7	protein_coding	HGNC Symbol	11	interleukin 7 [Source:HGNC Symbol;Acc:HGNC:6023]	0.977915	0.574301	1.38153	2.95269	4.9653	3.13E-05	2.56E-04	1.90457	1.96962	2.39006	2.92517	2.52366	1.95719	3.11316	2.37071	3.5505	3.56796	3.45387
ENSG00000054983	2581	GALC	protein_coding	HGNC Symbol	16	galactosylceramidase [Source:HGNC Symbol;Acc:HGNC:4115]	0.976645	0.709445	1.24384	3.41594	7.49052	3.94E-08	8.04E-07	8.46397	1.96788	3.45231	3.09373	3.39838	2.77377	3.4033	3.11588	3.71313	4.10374	4.34063
ENSG00000101052	51098	IFT52	protein_coding	HGNC Symbol	9	intraflagellar transport 52 [Source:HGNC Symbol;Acc:HGNC:15901]	0.974791	0.754535	1.19505	6.58418	9.06974	8.69E-10	3.34E-08	11.9874	1.96536	5.92309	6.26816	5.70762	5.74911	6.01185	5.84503	7.014	6.92694	6.8154
ENSG00000154079	135154	SDHAF4	protein_coding	HGNC Symbol	2	succinate dehydrogenase complex assembly factor 4 [Source:HGNC Symbol;Acc:HGNC:20957]	0.974087	0.611599	1.33658	4.37531	5.50701	7.18E-06	7.28E-05	3.19767	1.9644	4.13969	4.17338	3.64147	2.88552	3.25145	3.044	4.67045	4.44855	4.40065
ENSG00000163624	1040	CDS1	protein_coding	HGNC Symbol	2	CDP-diacylglycerol synthase 1 [Source:HGNC Symbol;Acc:HGNC:1800]	0.97352	0.739969	1.20707	5.34737	8.54228	3.00E-09	8.90E-08	10.8289	1.96363	5.05403	5.00239	4.77319	4.74887	4.79716	5.06459	5.65323	5.98873	5.8519
ENSG00000265763	118738	ZNF488	protein_coding	HGNC Symbol	2	zinc finger protein 488 [Source:HGNC Symbol;Acc:HGNC:23535]	0.972976	0.183626	1.76233	-0.0986724	2.52606	1.75E-02	4.85E-02	-3.49018	1.96288	0.90703	-0.419727	-0.203224	-0.0808263	-2.50501	-0.0931309	0.858554	0.812794	0.3263
ENSG00000175764	158135	TTLL11	protein_coding	HGNC Symbol	6	tubulin tyrosine ligase like 11 [Source:HGNC Symbol;Acc:HGNC:18113]	0.972727	0.333466	1.61199	-0.347301	3.11835	4.21E-03	1.56E-02	-2.20346	1.96255	-0.020984	-0.492791	-0.203224	-0.744959	-0.25262	-0.46034	0.11772	0.767232	0.576472
ENSG00000236502	NA	SIX3-AS1	lincRNA	HGNC Symbol	2	SIX3 antisense RNA 1 [Source:HGNC Symbol;Acc:HGNC:40532]	0.970722	0.666435	1.27501	4.54252	6.53768	4.58E-07	6.72E-06	5.88559	1.95982	3.91623	3.85789	3.58178	3.78438	4.40542	3.90991	4.87476	4.73653	5.01189
ENSG00000111254	10566	AKAP3	protein_coding	HGNC Symbol	6	A-kinase anchoring protein 3 [Source:HGNC Symbol;Acc:HGNC:373]	0.968447	0.569821	1.36707	2.86843	4.97876	3.01E-05	2.48E-04	1.94652	1.95673	2.34123	2.62629	2.56177	2.4348	2.8731	2.30458	3.74952	3.37135	3.50756
ENSG00000153814	221895	JAZF1	protein_coding	HGNC Symbol	9	JAZF zinc finger 1 [Source:HGNC Symbol;Acc:HGNC:28917]	0.967369	0.627969	1.30677	2.52017	5.84106	2.92E-06	3.40E-05	4.26405	1.95527	2.73815	2.38763	2.71941	2.22419	2.32937	2.69558	3.21709	3.48126	3.56114
ENSG00000024862	25901	CCDC28A	protein_coding	HGNC Symbol	3	coiled-coil domain containing 28A [Source:HGNC Symbol;Acc:HGNC:21098]	0.967253	0.713456	1.22105	6.44997	7.81025	1.77E-08	4.04E-07	8.93299	1.95511	5.74685	5.82937	5.29914	5.79468	6.23745	5.85714	6.69591	6.71031	6.84027
ENSG00000110697	9600	PITPNM1	protein_coding	HGNC Symbol	16	phosphatidylinositol transfer protein membrane associated 1 [Source:HGNC Symbol;Acc:HGNC:9003]	0.965799	0.412845	1.51875	1.24216	3.57939	1.29E-03	5.93E-03	-1.30805	1.95315	0.610048	0.740269	0.992841	0.127491	0.858742	0.325953	1.56744	1.83136	1.31344
ENSG00000172548	348938	NIPAL4	protein_coding	HGNC Symbol	5	NIPA like domain containing 4 [Source:HGNC Symbol;Acc:HGNC:28018]	0.965454	0.298648	1.63226	-0.0106307	2.96718	6.13E-03	2.11E-02	-3.01682	1.95268	2.13325	2.2766	2.16895	2.0813	0.0657419	1.25768	1.87297	2.48946	2.86059
ENSG00000141376	54828	BCAS3	protein_coding	HGNC Symbol	34	BCAS3, microtubule associated cell migration factor [Source:HGNC Symbol;Acc:HGNC:14347]	0.964519	0.722888	1.20615	5.09756	8.1803	7.15E-09	1.90E-07	9.99318	1.95141	4.51804	4.38572	4.63702	4.64577	4.62851	4.47485	5.48844	5.38556	5.62521
ENSG00000163050	56997	COQ8A	protein_coding	HGNC Symbol	9	coenzyme Q8A [Source:HGNC Symbol;Acc:HGNC:16812]	0.964511	0.374082	1.55494	1.70975	3.34774	2.36E-03	9.70E-03	-1.96309	1.9514	1.01059	1.20042	0.859318	0.732519	0.907376	1.06776	0.846919	2.15992	2.0049
ENSG00000265055	NA	AC145343.1	lincRNA	Clone-based (Ensembl) gene	2	novel transcript	0.962075	0.210251	1.7139	-0.128654	2.62243	1.40E-02	4.07E-02	-3.22204	1.94811	-0.818795	-0.530758	-1.29755	-0.259532	0.0940309	-1.21131	0.349763	-0.209807	0.632779
ENSG00000196981	54554	WDR5B	protein_coding	HGNC Symbol	1	WD repeat domain 5B [Source:HGNC Symbol;Acc:HGNC:17826]	0.961969	0.725644	1.19829	4.89702	8.34187	4.84E-09	1.34E-07	10.4069	1.94797	4.32312	4.3312	4.28822	4.43296	4.79177	4.30688	5.41696	5.30481	5.41802
ENSG00000159231	874	CBR3	protein_coding	HGNC Symbol	1	carbonyl reductase 3 [Source:HGNC Symbol;Acc:HGNC:1549]	0.961375	0.467849	1.4549	0.981084	3.99204	4.35E-04	2.41E-03	-0.207016	1.94717	-0.24125	0.847753	0.0321541	0.287956	0.418758	0.39692	0.881545	1.10908	1.48384
ENSG00000152213	115761	ARL11	protein_coding	HGNC Symbol	2	ADP ribosylation factor like GTPase 11 [Source:HGNC Symbol;Acc:HGNC:24046]	0.960423	0.237536	1.68331	0.148271	2.72272	1.11E-02	3.38E-02	-3.03014	1.94588	-1.48361	-0.101366	0.122352	0.027089	-0.21743	-1.71088	1.04321	0.458742	0.0649715
ENSG00000213066	11116	FGFR1OP	protein_coding	HGNC Symbol	8	FGFR1 oncogene partner [Source:HGNC Symbol;Acc:HGNC:17012]	0.960099	0.652135	1.26806	3.04457	6.38892	6.77E-07	9.42E-06	5.74209	1.94544	2.81526	2.78539	2.47313	1.91567	2.15236	2.34702	2.94704	3.41386	3.41627
ENSG00000228140	NA	AL031283.1	lincRNA	Clone-based (Ensembl) gene	1	novel transcript	0.959816	0.335667	1.58397	0.265589	3.15146	3.88E-03	1.46E-02	-2.26919	1.94506	0.00432709	0.817852	0.45878	0.372224	-0.149526	0.276626	0.959248	0.797766	1.7035
ENSG00000258592	NA	AL391152.1	lincRNA	Clone-based (Ensembl) gene	2	novel transcript	0.959291	0.396264	1.52232	1.05505	3.49167	1.63E-03	7.15E-03	-1.48249	1.94436	0.397242	1.10461	0.823912	0.392544	0.00744325	-0.0297056	1.15122	1.41509	1.3971
ENSG00000218416	100130449	AC110619.1	processed_transcript	Clone-based (Ensembl) gene	4	uncharacterized LOC100130449 [Source:NCBI gene;Acc:100130449]	0.958445	0.333386	1.5835	0.261648	3.14237	3.97E-03	1.49E-02	-2.16632	1.94321	0.256869	0.085913	-0.278186	-0.0258599	0.277895	-1.43958	0.578032	0.871389	0.576472
ENSG00000161036	222229	LRWD1	protein_coding	HGNC Symbol	9	leucine rich repeats and WD repeat domain containing 1 [Source:HGNC Symbol;Acc:HGNC:21769]	0.957008	0.279663	1.63435	0.47323	2.89546	7.30E-03	2.42E-02	-2.72912	1.94128	-0.302004	-0.492791	-0.0976137	-0.884684	0.373315	-0.193825	0.592039	0.339278	0.996883
ENSG00000185043	10519	CIB1	protein_coding	HGNC Symbol	3	calcium and integrin binding 1 [Source:HGNC Symbol;Acc:HGNC:16920]	0.954887	0.726684	1.18309	7.63671	8.57514	2.77E-09	8.34E-08	10.736	1.93843	6.8719	7.27582	7.13245	7.14753	7.43759	7.17165	8.19593	7.9962	8.25076
ENSG00000082805	23085	ERC1	protein_coding	HGNC Symbol	25	ELKS/RAB6-interacting/CAST family member 1 [Source:HGNC Symbol;Acc:HGNC:17072]	0.954515	0.602586	1.30644	3.33236	5.55828	6.25E-06	6.51E-05	3.40067	1.93793	2.98061	2.54648	2.72422	3.13505	3.44233	3.56684	3.74326	4.21822	3.99621
ENSG00000134758	51444	RNF138	protein_coding	HGNC Symbol	9	ring finger protein 138 [Source:HGNC Symbol;Acc:HGNC:17765]	0.952883	0.692707	1.21306	4.56339	7.50559	3.79E-08	7.79E-07	8.38877	1.93574	4.07247	3.94346	3.9758	4.01485	3.93598	3.86054	5.17787	4.87542	4.87998
ENSG00000137941	79739	TTLL7	protein_coding	HGNC Symbol	14	tubulin tyrosine ligase like 7 [Source:HGNC Symbol;Acc:HGNC:26242]	0.951968	0.606931	1.29701	1.90951	5.65416	4.82E-06	5.26E-05	3.88829	1.93451	1.83479	2.06379	2.21067	1.72051	1.43544	1.75757	2.77046	2.97021	2.62065
ENSG00000106012	23288	IQCE	protein_coding	HGNC Symbol	17	IQ motif containing E [Source:HGNC Symbol;Acc:HGNC:29171]	0.951522	0.501813	1.40123	1.68615	4.3361	1.73E-04	1.10E-03	0.455628	1.93391	1.50313	1.04132	1.41781	1.31482	1.16908	1.80182	1.92369	2.17744	2.59961
ENSG00000244041	NA	LINC01011	lincRNA	HGNC Symbol	4	long intergenic non-protein coding RNA 1011 [Source:HGNC Symbol;Acc:HGNC:33812]	0.951237	0.490203	1.41227	2.31418	4.22832	2.31E-04	1.41E-03	0.108927	1.93353	0.852324	1.36454	1.36951	2.18396	2.13885	2.02733	2.77967	2.6403	2.61716
ENSG00000166263	252983	STXBP4	protein_coding	HGNC Symbol	8	syntaxin binding protein 4 [Source:HGNC Symbol;Acc:HGNC:19694]	0.949565	0.653264	1.24587	3.687	6.56753	4.23E-07	6.29E-06	6.11324	1.93129	3.4338	3.25305	2.99483	3.04485	2.76288	2.69558	3.78806	3.97939	3.9705
ENSG00000132623	63926	ANKEF1	protein_coding	HGNC Symbol	4	ankyrin repeat and EF-hand domain containing 1 [Source:HGNC Symbol;Acc:HGNC:15803]	0.949338	0.6241	1.27458	2.65656	5.98179	2.00E-06	2.45E-05	4.6819	1.93099	2.25423	1.99197	2.50142	2.47823	2.25615	2.2545	2.99527	3.29849	3.24396
ENSG00000147082	85417	CCNB3	protein_coding	HGNC Symbol	8	cyclin B3 [Source:HGNC Symbol;Acc:HGNC:18709]	0.946922	0.312287	1.58156	0.439979	3.05775	4.90E-03	1.76E-02	-2.46391	1.92776	0.838317	-0.384538	0.287411	0.0528521	-0.570102	0.762053	1.329	0.981888	1.22463
ENSG00000172671	93550	ZFAND4	protein_coding	HGNC Symbol	9	zinc finger AN1-type containing 4 [Source:HGNC Symbol;Acc:HGNC:23504]	0.946122	0.496824	1.39542	2.15264	4.31543	1.83E-04	1.15E-03	0.364916	1.92669	1.4115	1.21197	1.07042	1.79109	1.8296	1.94289	2.43188	2.41263	2.6345
ENSG00000075945	22920	KIFAP3	protein_coding	HGNC Symbol	6	kinesin associated protein 3 [Source:HGNC Symbol;Acc:HGNC:17060]	0.945486	0.733194	1.15778	6.42582	9.1271	7.61E-10	3.03E-08	12.1311	1.92584	6.02012	5.80814	5.72211	5.61557	5.86773	5.81403	6.80159	6.79292	6.69804
ENSG00000121380	79370	BCL2L14	protein_coding	HGNC Symbol	14	BCL2 like 14 [Source:HGNC Symbol;Acc:HGNC:16657]	0.94545	0.510752	1.38015	2.82898	4.4572	1.24E-04	8.36E-04	0.587107	1.92579	2.66861	2.44744	2.29713	1.91567	3.24516	1.65514	3.49567	3.47182	3.03786
ENSG00000254837	100287896	AP001372.2	bidirectional_promoter_lncRNA	Clone-based (Ensembl) gene	2	uncharacterized LOC100287896 [Source:NCBI gene;Acc:100287896]	0.945247	0.61103	1.27946	3.03588	5.79599	3.29E-06	3.76E-05	4.13111	1.92552	2.70766	2.05099	1.77377	2.63994	3.03506	3.13331	3.33005	3.65183	3.50379
ENSG00000175970	84747	UNC119B	protein_coding	HGNC Symbol	3	unc-119 lipid binding chaperone B [Source:HGNC Symbol;Acc:HGNC:16488]	0.94407	0.653037	1.2351	4.45394	6.64773	3.43E-07	5.23E-06	6.13256	1.92395	4.10208	4.16301	4.46238	3.79205	4.31517	4.31301	4.59073	5.14181	5.27498
ENSG00000272468	NA	AL021807.1	lincRNA	Clone-based (Ensembl) gene	1	novel transcript	0.942312	0.235642	1.64898	-0.419358	2.73269	1.08E-02	3.32E-02	-2.91353	1.92161	-0.24125	-1.26772	-0.725645	-1.03941	-2.06891	-1.1426	-0.593654	-0.240504	0.0234523
ENSG00000104043	79895	ATP8B4	protein_coding	HGNC Symbol	18	ATPase phospholipid transporting 8B4 (putative) [Source:HGNC Symbol;Acc:HGNC:13536]	0.942297	0.198728	1.68587	-0.052119	2.59704	1.49E-02	4.27E-02	-3.29691	1.92159	-0.537382	-0.316634	-1.64902	-0.577502	-0.288689	-0.340046	0.282256	0.25376	0.44112
ENSG00000172915	26960	NBEA	protein_coding	HGNC Symbol	8	neurobeachin [Source:HGNC Symbol;Acc:HGNC:7648]	0.941514	0.668472	1.21456	5.19652	7.06657	1.16E-07	2.07E-06	7.17261	1.92054	4.45058	4.42592	4.26861	4.65211	4.61881	4.91847	5.11621	5.54311	5.60644
ENSG00000138744	27163	NAAA	protein_coding	HGNC Symbol	9	N-acylethanolamine acid amidase [Source:HGNC Symbol;Acc:HGNC:736]	0.941509	0.658966	1.22405	3.30258	6.82889	2.14E-07	3.51E-06	6.77238	1.92054	3.21276	3.04617	3.30517	3.10458	3.35444	2.97223	3.89785	4.05244	4.17749
ENSG00000037757	84245	MRI1	protein_coding	HGNC Symbol	6	methylthioribose-1-phosphate isomerase 1 [Source:HGNC Symbol;Acc:HGNC:28469]	0.94028	0.511228	1.36933	2.70254	4.49117	1.13E-04	7.78E-04	0.689345	1.9189	3.01526	2.81974	2.88316	1.70435	1.82116	1.71191	3.00838	3.28777	3.19338
ENSG00000196482	2104	ESRRG	protein_coding	HGNC Symbol	24	estrogen related receptor gamma [Source:HGNC Symbol;Acc:HGNC:3474]	0.939323	0.54347	1.33518	2.84266	4.86287	4.13E-05	3.25E-04	1.73615	1.91763	2.09842	1.99197	2.16895	1.92267	2.1724	1.73034	3.2261	3.09224	2.72794
ENSG00000197020	163227	ZNF100	protein_coding	HGNC Symbol	6	zinc finger protein 100 [Source:HGNC Symbol;Acc:HGNC:12880]	0.93892	0.378849	1.49899	1.8704	3.43556	1.88E-03	8.04E-03	-1.78146	1.91709	1.54685	1.76006	0.750383	0.779568	1.55219	0.591007	1.92369	2.189	1.9942
ENSG00000185989	22821	RASA3	protein_coding	HGNC Symbol	2	RAS p21 protein activator 3 [Source:HGNC Symbol;Acc:HGNC:20331]	0.938867	0.180149	1.69758	0.624268	2.53592	1.71E-02	4.77E-02	-3.63511	1.91702	-0.24125	0.359364	0.944206	0.0781632	0.036887	0.39692	0.926458	1.69201	0.873787
ENSG00000221838	9179	AP4M1	protein_coding	HGNC Symbol	17	adaptor related protein complex 4 subunit mu 1 [Source:HGNC Symbol;Acc:HGNC:574]	0.938728	0.660604	1.21685	3.91324	6.91691	1.70E-07	2.86E-06	6.97541	1.91684	3.16586	3.69678	3.39838	3.37094	3.37187	3.02919	4.26433	4.11136	4.38434
ENSG00000158373	3017	HIST1H2BD	protein_coding	HGNC Symbol	2	histone cluster 1 H2B family member d [Source:HGNC Symbol;Acc:HGNC:4747]	0.936983	0.717622	1.15634	4.99032	8.75357	1.82E-09	5.91E-08	11.4172	1.91452	4.58248	4.47823	4.2947	4.19629	4.49963	3.86472	5.29275	5.13584	5.28215
ENSG00000163349	204851	HIPK1	protein_coding	HGNC Symbol	11	homeodomain interacting protein kinase 1 [Source:HGNC Symbol;Acc:HGNC:19006]	0.936392	0.680933	1.19185	5.80244	7.51188	3.73E-08	7.69E-07	8.19314	1.91374	5.66638	5.58777	5.82251	5.31449	5.63845	5.76065	6.02928	6.6691	6.61923
ENSG00000166526	7551	ZNF3	protein_coding	HGNC Symbol	15	zinc finger protein 3 [Source:HGNC Symbol;Acc:HGNC:13089]	0.935707	0.740959	1.13046	6.38741	9.84643	1.50E-10	9.41E-09	13.7705	1.91283	6.07304	6.09276	5.8888	5.88485	5.96044	5.91268	6.86713	6.9291	6.87607
ENSG00000180871	3579	CXCR2	protein_coding	HGNC Symbol	7	C-X-C motif chemokine receptor 2 [Source:HGNC Symbol;Acc:HGNC:6027]	0.931744	0.262768	1.60072	1.41743	2.85429	8.07E-03	2.63E-02	-3.09624	1.90758	1.27258	1.9022	1.41781	0.764055	0.567402	-0.0610697	1.58155	1.80154	1.92824
ENSG00000196236	63929	XPNPEP3	protein_coding	HGNC Symbol	6	X-prolyl aminopeptidase 3 [Source:HGNC Symbol;Acc:HGNC:28052]	0.930637	0.733933	1.12734	5.54688	9.69568	2.10E-10	1.19E-08	13.516	1.90612	5.29487	4.88653	5.15165	4.8506	5.05634	4.97755	5.56544	6.00804	6.00873
ENSG00000120915	2053	EPHX2	protein_coding	HGNC Symbol	12	epoxide hydrolase 2 [Source:HGNC Symbol;Acc:HGNC:3402]	0.928564	0.301457	1.55567	3.99858	3.03446	5.19E-03	1.84E-02	-3.17239	1.90338	2.84709	3.76104	4.04662	2.05604	3.00558	2.817	4.21992	4.0619	3.8716
ENSG00000162994	130162	CLHC1	protein_coding	HGNC Symbol	13	clathrin heavy chain linker domain containing 1 [Source:HGNC Symbol;Acc:HGNC:26453]	0.927984	0.640075	1.21589	3.15309	6.60537	3.83E-07	5.75E-06	6.26975	1.90262	2.84359	2.83848	2.75744	1.97751	2.9602	2.61353	3.18972	3.60296	3.66098
ENSG00000179523	NA	EIF3J-DT	lincRNA	HGNC Symbol	5	EIF3J divergent transcript [Source:HGNC Symbol;Acc:HGNC:48616]	0.927335	0.619125	1.23555	3.25753	6.16597	1.22E-06	1.59E-05	5.06451	1.90176	2.39485	2.80838	2.77144	3.03519	3.26707	3.11588	3.44641	3.66639	4.10222
ENSG00000146409	116843	SLC18B1	protein_coding	HGNC Symbol	7	solute carrier family 18 member B1 [Source:HGNC Symbol;Acc:HGNC:21573]	0.927089	0.658648	1.19553	4.5261	7.07756	1.13E-07	2.01E-06	7.27804	1.90144	3.75409	4.0741	3.98985	3.95292	4.35517	4.13244	4.91988	4.97481	4.9999
ENSG00000150281	1489	CTF1	protein_coding	HGNC Symbol	2	cardiotrophin 1 [Source:HGNC Symbol;Acc:HGNC:2499]	0.926828	0.183013	1.67064	0.507095	2.55356	1.65E-02	4.61E-02	-3.50919	1.90109	-0.501313	-0.0181101	0.0628509	0.883725	0.0657419	-0.686221	1.67663	0.842389	0.686971
ENSG00000077514	10714	POLD3	protein_coding	HGNC Symbol	10	DNA polymerase delta 3, accessory subunit [Source:HGNC Symbol;Acc:HGNC:20932]	0.926487	0.732708	1.12027	5.10069	9.79816	1.67E-10	1.00E-08	13.7897	1.90064	4.52242	4.71565	4.70184	4.59954	4.72889	4.6351	5.48656	5.7039	5.48599
ENSG00000204390	3305	HSPA1L	protein_coding	HGNC Symbol	1	heat shock protein family A (Hsp70) member 1 like [Source:HGNC Symbol;Acc:HGNC:5234]	0.925637	0.35456	1.49671	1.08182	3.32168	2.52E-03	1.03E-02	-1.93986	1.89952	0.298388	-0.13022	0.859318	0.967383	0.80841	0.744019	1.12255	1.73209	1.4607
ENSG00000211772	NA	TRBC2	TR_C_gene	HGNC Symbol	1	T cell receptor beta constant 2 [Source:HGNC Symbol;Acc:HGNC:12157]	0.923494	0.435401	1.41159	0.76006	3.87742	5.91E-04	3.09E-03	-0.680213	1.8967	0.610048	1.15331	1.25455	1.80632	1.3084	0.865764	2.68809	1.86058	2.11771
ENSG00000136367	85446	ZFHX2	protein_coding	HGNC Symbol	5	zinc finger homeobox 2 [Source:HGNC Symbol;Acc:HGNC:20152]	0.923362	0.412208	1.43452	1.25744	3.70196	9.39E-04	4.54E-03	-1.07212	1.89653	0.416225	0.847753	1.46454	1.19268	0.842159	0.762053	1.41819	1.71619	2.03656
ENSG00000130177	8881	CDC16	protein_coding	HGNC Symbol	12	cell division cycle 16 [Source:HGNC Symbol;Acc:HGNC:1720]	0.922937	0.677776	1.1681	5.17621	7.71491	2.25E-08	4.93E-07	8.78397	1.89597	4.92495	4.97132	4.88799	4.81057	5.00325	5.05639	5.64612	5.86307	5.93612
ENSG00000001561	22875	ENPP4	protein_coding	HGNC Symbol	1	ectonucleotide pyrophosphatase/phosphodiesterase 4 [Source:HGNC Symbol;Acc:HGNC:3359]	0.922698	0.676954	1.16844	5.96182	7.69463	2.36E-08	5.11E-07	8.66439	1.89566	5.70886	5.72147	5.4613	5.43877	5.79635	5.37987	6.83049	6.58187	6.32617
ENSG00000105321	26093	CCDC9	protein_coding	HGNC Symbol	7	coiled-coil domain containing 9 [Source:HGNC Symbol;Acc:HGNC:24560]	0.922609	0.190439	1.65478	-0.724792	2.58236	1.54E-02	4.39E-02	-3.16643	1.89554	-1.98318	-0.419727	-1.98344	-1.40977	-0.864549	-1.81398	-0.112764	-0.550844	-0.566785
ENSG00000126870	55112	WDR60	protein_coding	HGNC Symbol	5	WD repeat domain 60 [Source:HGNC Symbol;Acc:HGNC:21862]	0.922324	0.558988	1.28566	2.61645	5.20219	1.64E-05	1.48E-04	2.59736	1.89516	2.36096	2.68957	2.34786	2.20709	1.87105	2.20263	2.75186	3.09839	3.38177
ENSG00000187391	9863	MAGI2	protein_coding	HGNC Symbol	42	membrane associated guanylate kinase, WW and PDZ domain containing 2 [Source:HGNC Symbol;Acc:HGNC:18957]	0.920533	0.471561	1.3695	1.15021	4.20177	2.48E-04	1.50E-03	0.258914	1.89281	0.838317	0.787317	-0.131965	1.13354	1.14224	0.41982	1.37023	1.51036	1.75514
ENSG00000214128	155006	TMEM213	protein_coding	HGNC Symbol	5	transmembrane protein 213 [Source:HGNC Symbol;Acc:HGNC:27220]	0.920413	0.417392	1.42343	3.61169	3.7498	8.28E-04	4.09E-03	-1.38483	1.89266	2.38042	2.72625	2.17599	2.7464	3.74849	3.49857	4.28495	4.04609	3.57737
ENSG00000175318	196996	GRAMD2A	protein_coding	HGNC Symbol	13	GRAM domain containing 2A [Source:HGNC Symbol;Acc:HGNC:27287]	0.91989	0.564297	1.27548	4.33956	5.30144	1.25E-05	1.17E-04	2.60806	1.89197	3.76709	3.71514	4.03312	3.46029	3.79877	3.44376	4.36361	4.67206	4.60005
ENSG00000198668	801	CALM1	protein_coding	HGNC Symbol	16	calmodulin 1 [Source:HGNC Symbol;Acc:HGNC:1442]	0.918787	0.618565	1.21901	8.96453	6.27169	9.23E-07	1.24E-05	4.81074	1.89053	8.38446	8.41305	8.31731	8.02765	8.56009	8.35191	9.26393	9.27936	9.24476
ENSG00000083535	10464	PIBF1	protein_coding	HGNC Symbol	8	progesterone immunomodulatory binding factor 1 [Source:HGNC Symbol;Acc:HGNC:23352]	0.918748	0.673104	1.16439	5.5355	7.66482	2.55E-08	5.49E-07	8.66074	1.89047	5.38976	5.20223	4.8976	4.86066	4.83746	4.5929	6.17424	5.78806	5.82761
ENSG00000150556	130576	LYPD6B	protein_coding	HGNC Symbol	11	LY6/PLAUR domain containing 6B [Source:HGNC Symbol;Acc:HGNC:27018]	0.917924	0.593515	1.24233	5.10271	5.79863	3.27E-06	3.74E-05	3.90846	1.88939	4.42621	4.32722	4.08825	3.76113	3.83694	3.51727	4.96363	4.82813	4.88578
ENSG00000256087	9668	ZNF432	protein_coding	HGNC Symbol	7	zinc finger protein 432 [Source:HGNC Symbol;Acc:HGNC:20810]	0.917053	0.579539	1.25457	4.02086	5.56819	6.08E-06	6.37E-05	3.35729	1.88826	4.08142	3.94864	3.64401	3.1999	3.46146	3.08398	4.4226	4.50169	4.40166
ENSG00000205593	414918	DENND6B	protein_coding	HGNC Symbol	5	DENN domain containing 6B [Source:HGNC Symbol;Acc:HGNC:32690]	0.916882	0.445467	1.3883	2.21267	3.98586	4.43E-04	2.44E-03	-0.479701	1.88803	0.959737	1.4253	1.60674	1.18104	2.12521	1.60606	2.39241	2.6403	2.22234
ENSG00000177082	84942	WDR73	protein_coding	HGNC Symbol	21	WD repeat domain 73 [Source:HGNC Symbol;Acc:HGNC:25928]	0.916737	0.713168	1.12031	5.91292	9.22879	6.03E-10	2.56E-08	12.396	1.88784	5.53089	5.47254	5.59136	5.34022	5.71615	5.41449	6.27644	6.33847	6.53217
ENSG00000185813	5833	PCYT2	protein_coding	HGNC Symbol	18	phosphate cytidylyltransferase 2, ethanolamine [Source:HGNC Symbol;Acc:HGNC:8756]	0.916443	0.415996	1.41689	0.880959	3.75283	8.22E-04	4.07E-03	-0.834119	1.88746	0.101352	0.516547	0.76912	0.490061	0.373315	0.3015	1.67004	1.2918	1.28736
ENSG00000203791	399818	EEF1AKMT2	protein_coding	HGNC Symbol	7	EEF1A lysine methyltransferase 2 [Source:HGNC Symbol;Acc:HGNC:33787]	0.914484	0.460548	1.36842	1.90796	4.12851	3.02E-04	1.78E-03	-0.129106	1.88489	1.64668	1.7679	2.1187	1.29337	1.6883	1.27034	2.31006	2.42735	2.64138
ENSG00000163322	84142	ABRAXAS1	protein_coding	HGNC Symbol	9	abraxas 1, BRCA1 A complex subunit [Source:HGNC Symbol;Acc:HGNC:25829]	0.914294	0.594285	1.2343	2.97779	5.85511	2.81E-06	3.29E-05	4.32836	1.88465	2.39963	2.90753	2.08919	2.28524	2.39337	2.32292	3.16417	3.34833	3.3102
ENSG00000153558	25827	FBXL2	protein_coding	HGNC Symbol	21	F-box and leucine rich repeat protein 2 [Source:HGNC Symbol;Acc:HGNC:13598]	0.910345	0.703015	1.11768	5.06208	8.99818	1.03E-09	3.74E-08	11.9569	1.87949	4.87951	5.02628	4.65727	4.37542	4.60536	4.24572	5.35824	5.54255	5.51764
ENSG00000140876	283927	NUDT7	protein_coding	HGNC Symbol	7	nudix hydrolase 7 [Source:HGNC Symbol;Acc:HGNC:8054]	0.910114	0.574089	1.24614	4.64453	5.55055	6.38E-06	6.62E-05	3.23399	1.87919	4.19981	4.0028	3.42225	4.08364	4.46349	3.80726	4.62945	4.78401	5.0576
ENSG00000162929	84542	KIAA1841	protein_coding	HGNC Symbol	11	KIAA1841 [Source:HGNC Symbol;Acc:HGNC:29387]	0.908148	0.577934	1.23836	4.15103	5.63602	5.06E-06	5.47E-05	3.54053	1.87664	3.42913	3.86522	3.63383	3.47941	3.45329	3.34851	3.98004	4.77156	4.24227
ENSG00000205863	387911	C1QTNF9B	protein_coding	HGNC Symbol	4	C1q and TNF related 9B [Source:HGNC Symbol;Acc:HGNC:34072]	0.907706	0.43943	1.37598	1.95108	3.97242	4.59E-04	2.51E-03	-0.531216	1.87606	1.44886	1.11694	1.38174	1.52269	1.78691	2.05684	2.2539	2.39276	2.63795
ENSG00000104427	51101	ZC2HC1A	protein_coding	HGNC Symbol	4	zinc finger C2HC-type containing 1A [Source:HGNC Symbol;Acc:HGNC:24277]	0.904788	0.67704	1.13254	5.36317	8.1415	7.86E-09	2.07E-07	9.8384	1.87227	5.11194	4.9628	5.02291	5.03479	5.16617	4.95323	5.82651	6.01252	5.90288
ENSG00000253368	388610	TRNP1	protein_coding	HGNC Symbol	2	TMF1-regulated nuclear protein 1 [Source:HGNC Symbol;Acc:HGNC:34348]	0.902783	0.431878	1.37369	3.16387	3.92882	5.15E-04	2.76E-03	-0.879021	1.86967	2.74192	2.86796	2.1187	2.0813	3.51475	2.92098	3.69378	3.47182	3.7384
ENSG00000078487	55063	ZCWPW1	protein_coding	HGNC Symbol	8	zinc finger CW-type and PWWP domain containing 1 [Source:HGNC Symbol;Acc:HGNC:23486]	0.902714	0.569145	1.23628	3.0364	5.54595	6.46E-06	6.68E-05	3.47408	1.86958	2.69993	2.15032	1.86368	2.9279	2.8148	2.67193	3.2898	3.57899	3.35692
ENSG00000026652	56895	AGPAT4	protein_coding	HGNC Symbol	5	1-acylglycerol-3-phosphate O-acyltransferase 4 [Source:HGNC Symbol;Acc:HGNC:20885]	0.901723	0.626383	1.17706	3.59704	6.71145	2.90E-07	4.51E-06	6.48889	1.8683	3.09695	3.1154	3.24955	2.94864	3.1097	2.75081	3.79715	3.97104	3.91765
ENSG00000130522	3727	JUND	protein_coding	HGNC Symbol	2	JunD proto-oncogene, AP-1 transcription factor subunit [Source:HGNC Symbol;Acc:HGNC:6206]	0.90145	0.637159	1.16574	4.55436	6.9899	1.41E-07	2.43E-06	7.02699	1.86794	3.86014	4.00778	3.8295	4.61584	4.44576	4.43184	5.145	5.2221	5.03362
ENSG00000095739	25805	BAMBI	protein_coding	HGNC Symbol	2	BMP and activin membrane bound inhibitor [Source:HGNC Symbol;Acc:HGNC:30251]	0.900821	0.402778	1.39886	1.48328	3.70667	9.28E-04	4.50E-03	-1.17501	1.86713	1.67059	1.88067	2.25787	1.16931	0.907376	0.946835	2.35182	2.46589	2.20851
ENSG00000126432	25824	PRDX5	protein_coding	HGNC Symbol	3	peroxiredoxin 5 [Source:HGNC Symbol;Acc:HGNC:9355]	0.899282	0.661453	1.13711	9.59555	7.74894	2.06E-08	4.58E-07	8.64893	1.86514	8.78617	9.09988	8.88084	8.66903	9.3136	8.86188	9.93171	9.78328	9.85815
ENSG00000128573	93986	FOXP2	protein_coding	HGNC Symbol	27	forkhead box P2 [Source:HGNC Symbol;Acc:HGNC:13875]	0.899219	0.39144	1.407	2.18705	3.62913	1.14E-03	5.32E-03	-1.36216	1.86506	1.65469	1.98526	1.21409	1.43724	1.18232	1.09647	1.68971	2.22877	2.51974
ENSG00000203499	NA	IQANK1	protein_coding	HGNC Symbol	5	IQ motif and ankyrin repeat containing 1 [Source:HGNC Symbol;Acc:HGNC:49576]	0.898114	0.590447	1.20578	4.14721	5.98222	2.00E-06	2.45E-05	4.45486	1.86363	3.67355	3.77278	3.86041	2.97582	3.64713	3.80943	4.12195	4.40583	4.73157
ENSG00000277586	4747	NEFL	protein_coding	HGNC Symbol	4	neurofilament light [Source:HGNC Symbol;Acc:HGNC:7739]	0.897883	0.260801	1.53497	-1.3365	2.88826	7.43E-03	2.46E-02	-2.91112	1.86333	0.298388	1.07963	1.31954	0.266096	-0.661732	0.486418	1.22498	1.45396	1.3048
ENSG00000196712	4763	NF1	protein_coding	HGNC Symbol	23	neurofibromin 1 [Source:HGNC Symbol;Acc:HGNC:7765]	0.896354	0.624632	1.16808	5.4658	6.76032	2.56E-07	4.10E-06	6.30188	1.86136	5.39336	5.27694	5.21196	4.95505	5.01347	5.08622	5.9047	5.98749	6.12525
ENSG00000162194	79081	LBHD1	protein_coding	HGNC Symbol	10	LBH domain containing 1 [Source:HGNC Symbol;Acc:HGNC:28351]	0.895319	0.254254	1.53639	0.314286	2.86212	7.92E-03	2.60E-02	-2.82909	1.86002	-0.271307	-0.189721	0.179496	-0.50054	0.396215	-0.340046	-0.387203	0.856962	0.953326
ENSG00000162654	115361	GBP4	protein_coding	HGNC Symbol	3	guanylate binding protein 4 [Source:HGNC Symbol;Acc:HGNC:20480]	0.894378	0.543362	1.24539	3.54538	5.22164	1.56E-05	1.41E-04	2.47586	1.85881	3.30477	3.43148	3.93283	3.26196	2.95635	2.67669	4.12316	4.14737	4.07961
ENSG00000198707	80184	CEP290	protein_coding	HGNC Symbol	8	centrosomal protein 290 [Source:HGNC Symbol;Acc:HGNC:29021]	0.894355	0.598323	1.19039	4.16371	6.19131	1.14E-06	1.50E-05	4.96015	1.85878	4.34557	4.11924	4.15922	3.70536	3.96308	3.6944	4.25004	4.88789	4.99319
ENSG00000107249	169792	GLIS3	protein_coding	HGNC Symbol	19	GLIS family zinc finger 3 [Source:HGNC Symbol;Acc:HGNC:28510]	0.894216	0.620703	1.16773	3.83465	6.70003	2.99E-07	4.64E-06	6.37916	1.8586	3.69897	3.21053	3.4631	3.56471	3.2917	3.77876	4.05527	4.47123	4.44653
ENSG00000145476	285440	CYP4V2	protein_coding	HGNC Symbol	4	cytochrome P450 family 4 subfamily V member 2 [Source:HGNC Symbol;Acc:HGNC:23198]	0.89283	0.610834	1.17483	3.64179	6.48839	5.21E-07	7.51E-06	5.8529	1.85682	3.54578	2.78539	3.14942	3.30815	3.45329	3.61229	3.95044	4.25857	4.25466
ENSG00000007062	8842	PROM1	protein_coding	HGNC Symbol	20	prominin 1 [Source:HGNC Symbol;Acc:HGNC:9454]	0.890914	0.675039	1.10679	8.20393	8.45759	3.67E-09	1.05E-07	10.4376	1.85435	7.64095	7.56087	7.24966	7.59139	7.77978	7.63594	8.3895	8.58949	8.37666
ENSG00000231901	NA	AL354754.1	lincRNA	Clone-based (Ensembl) gene	1	novel transcript	0.890662	0.550793	1.23053	2.84674	5.37047	1.04E-05	9.99E-05	2.88946	1.85403	3.72774	3.29435	3.27599	2.96569	3.00558	2.86785	3.65427	4.08993	4.11215
ENSG00000140092	10516	FBLN5	protein_coding	HGNC Symbol	9	fibulin 5 [Source:HGNC Symbol;Acc:HGNC:3602]	0.89014	0.497307	1.28297	4.27884	4.64368	7.50E-05	5.41E-04	0.771417	1.85336	3.56717	3.32656	3.4831	4.50355	4.80894	4.35074	5.05558	4.68539	5.12417
ENSG00000181754	57463	AMIGO1	protein_coding	HGNC Symbol	2	adhesion molecule with Ig like domain 1 [Source:HGNC Symbol;Acc:HGNC:20824]	0.890003	0.237314	1.54269	0.7252	2.79445	9.32E-03	2.95E-02	-3.10384	1.85318	-0.0467471	0.0348388	-0.0640612	0.598995	0.277895	1.15223	1.31218	1.66742	0.942228
ENSG00000110777	5450	POU2AF1	protein_coding	HGNC Symbol	12	POU class 2 associating factor 1 [Source:HGNC Symbol;Acc:HGNC:9211]	0.88919	0.511853	1.26653	3.70757	4.82922	4.53E-05	3.52E-04	1.40569	1.85214	3.02457	3.1154	2.87886	3.05445	3.71928	3.63937	4.07908	4.39339	3.97459
ENSG00000152154	130733	TMEM178A	protein_coding	HGNC Symbol	6	transmembrane protein 178A [Source:HGNC Symbol;Acc:HGNC:28517]	0.888756	0.522576	1.25494	1.33086	4.97393	3.05E-05	2.51E-04	2.15124	1.85158	1.09547	1.09217	1.38174	1.6962	1.42434	1.61601	2.26269	2.31045	2.28517
ENSG00000100336	80832	APOL4	protein_coding	HGNC Symbol	12	apolipoprotein L4 [Source:HGNC Symbol;Acc:HGNC:14867]	0.888305	0.335663	1.44095	3.06566	3.29405	2.70E-03	1.09E-02	-2.39027	1.851	1.76246	1.65405	1.53191	2.98923	3.12692	2.56299	3.12135	2.90509	3.46167
ENSG00000188732	340277	FAM221A	protein_coding	HGNC Symbol	8	family with sequence similarity 221 member A [Source:HGNC Symbol;Acc:HGNC:27977]	0.887654	0.602956	1.17235	3.95153	6.38955	6.76E-07	9.42E-06	5.59641	1.85017	3.74474	3.56798	3.17423	3.09841	3.36027	3.05136	4.26104	4.14441	4.2252
ENSG00000155096	51582	AZIN1	protein_coding	HGNC Symbol	10	antizyme inhibitor 1 [Source:HGNC Symbol;Acc:HGNC:16432]	0.887653	0.616533	1.15877	9.0345	6.70957	2.92E-07	4.53E-06	5.97066	1.85016	8.97475	8.85223	8.778	8.10905	8.52139	8.25902	9.72913	9.40736	9.39457
ENSG00000188921	401494	HACD4	protein_coding	HGNC Symbol	2	3-hydroxyacyl-CoA dehydratase 4 [Source:HGNC Symbol;Acc:HGNC:20920]	0.885637	0.522613	1.24866	4.49975	4.99957	2.85E-05	2.37E-04	1.73849	1.84758	4.10939	4.41223	4.34864	3.38115	4.04325	3.84371	4.76699	4.98645	4.83494
ENSG00000120256	84918	LRP11	protein_coding	HGNC Symbol	3	LDL receptor related protein 11 [Source:HGNC Symbol;Acc:HGNC:16936]	0.881706	0.61706	1.14635	5.32146	6.82763	2.15E-07	3.52E-06	6.50527	1.84255	5.00158	4.96622	4.78013	4.59626	5.22651	5.00147	5.45721	5.91361	5.80978
ENSG00000106077	83451	ABHD11	protein_coding	HGNC Symbol	14	abhydrolase domain containing 11 [Source:HGNC Symbol;Acc:HGNC:16407]	0.880511	0.487478	1.27354	3.13215	4.59111	8.65E-05	6.13E-04	0.867476	1.84103	2.80089	2.72625	2.79449	2.70231	2.95635	2.5318	3.22835	3.72912	3.61629
ENSG00000143156	29922	NME7	protein_coding	HGNC Symbol	14	NME/NM23 family member 7 [Source:HGNC Symbol;Acc:HGNC:20461]	0.880388	0.649139	1.11164	6.79155	7.80202	1.81E-08	4.11E-07	8.89036	1.84087	6.27632	6.31974	5.90477	5.99152	6.21951	5.95053	7.01156	6.89376	7.04379
ENSG00000157429	7567	ZNF19	protein_coding	HGNC Symbol	15	zinc finger protein 19 [Source:HGNC Symbol;Acc:HGNC:12981]	0.879511	0.529762	1.22926	3.43994	5.15344	1.87E-05	1.66E-04	2.3753	1.83975	2.69217	2.45717	2.62999	2.83815	3.03141	2.8553	3.46746	3.82118	3.52626
ENSG00000006740	9912	ARHGAP44	protein_coding	HGNC Symbol	12	Rho GTPase activating protein 44 [Source:HGNC Symbol;Acc:HGNC:29096]	0.879172	0.309526	1.44882	0.445	3.16286	3.77E-03	1.42E-02	-2.24726	1.83932	0.751294	0.359364	0.26118	0.508798	0.350045	-0.0297056	-0.112764	1.1687	1.5872
ENSG00000260219	NA	AC106782.2	lincRNA	Clone-based (Ensembl) gene	1	novel transcript	0.878807	0.395598	1.36202	1.26897	3.72709	8.79E-04	4.30E-03	-0.965469	1.83885	0.674537	0.905759	0.387813	0.650526	1.3559	0.550077	1.98336	1.37516	1.7424
ENSG00000101350	9371	KIF3B	protein_coding	HGNC Symbol	1	kinesin family member 3B [Source:HGNC Symbol;Acc:HGNC:6320]	0.878332	0.687286	1.06938	5.89607	9.42176	3.88E-10	1.82E-08	12.8256	1.83825	5.93424	5.63943	5.88182	5.48859	5.62276	5.6988	6.29368	6.72081	6.52684
ENSG00000266904	NA	LINC00663	lincRNA	HGNC Symbol	7	long intergenic non-protein coding RNA 663 [Source:HGNC Symbol;Acc:HGNC:28609]	0.877184	0.467219	1.28715	1.55933	4.38486	1.51E-04	9.85E-04	0.654805	1.83679	0.736266	1.32257	1.03989	0.779568	1.53165	1.05319	1.80844	2.08762	1.8767
ENSG00000240875	NA	LINC00886	lincRNA	HGNC Symbol	3	long intergenic non-protein coding RNA 886 [Source:HGNC Symbol;Acc:HGNC:48572]	0.876282	0.52872	1.22384	2.65547	5.16683	1.81E-05	1.61E-04	2.5159	1.83564	2.1895	2.34633	2.41484	1.98422	2.24358	2.1281	3.29409	2.94996	3.15063
ENSG00000197557	92104	TTC30A	protein_coding	HGNC Symbol	1	tetratricopeptide repeat domain 30A [Source:HGNC Symbol;Acc:HGNC:25853]	0.875117	0.482884	1.26735	3.76861	4.57228	9.11E-05	6.43E-04	0.710515	1.83416	3.29711	3.54078	3.3649	2.95889	3.55346	3.16754	4.07784	4.32821	4.07072
ENSG00000143951	51057	WDPCP	protein_coding	HGNC Symbol	17	WD repeat containing planar cell polarity effector [Source:HGNC Symbol;Acc:HGNC:28027]	0.873936	0.561614	1.18626	4.79353	5.73441	3.88E-06	4.34E-05	3.68942	1.83266	3.81972	4.00447	3.73021	4.60282	4.67373	4.50728	5.17206	5.05599	5.17838
ENSG00000115750	9014	TAF1B	protein_coding	HGNC Symbol	11	TATA-box binding protein associated factor, RNA polymerase I subunit B [Source:HGNC Symbol;Acc:HGNC:11533]	0.873933	0.696794	1.05107	4.35881	10.1106	8.41E-11	6.40E-09	14.5893	1.83265	3.67158	3.98105	3.95345	3.65579	3.94378	3.59227	4.52745	4.71569	4.64352
ENSG00000123444	55709	KBTBD4	protein_coding	HGNC Symbol	10	kelch repeat and BTB domain containing 4 [Source:HGNC Symbol;Acc:HGNC:23761]	0.873275	0.634393	1.11216	5.99773	7.49168	3.93E-08	8.03E-07	8.16363	1.83182	5.51501	5.57944	5.37449	5.2849	5.61546	5.3399	6.61783	6.21451	6.33653
ENSG00000262468	NA	LINC01569	lincRNA	HGNC Symbol	8	long intergenic non-protein coding RNA 1569 [Source:HGNC Symbol;Acc:HGNC:51380]	0.873193	0.460111	1.28627	2.07838	4.33197	1.75E-04	1.11E-03	0.420678	1.83171	1.13038	1.79117	0.992841	1.71245	1.92717	1.59604	1.91814	2.54001	2.42327
ENSG00000170006	201799	TMEM154	protein_coding	HGNC Symbol	4	transmembrane protein 154 [Source:HGNC Symbol;Acc:HGNC:26489]	0.87282	0.59747	1.14817	6.1612	6.49607	5.10E-07	7.40E-06	5.54899	1.83124	5.99153	6.07272	5.88128	5.26369	5.50589	5.36298	6.40424	6.59007	6.48635
ENSG00000085465	5016	OVGP1	protein_coding	HGNC Symbol	3	oviductal glycoprotein 1 [Source:HGNC Symbol;Acc:HGNC:8524]	0.872267	0.217171	1.52736	0.191351	2.7287	1.09E-02	3.34E-02	-3.1526	1.83054	0.985386	0.295705	0.338485	0.0528521	-0.116736	-0.954155	-0.090221	1.04689	1.01818
ENSG00000228889	NA	UBAC2-AS1	lincRNA	HGNC Symbol	2	UBAC2 antisense RNA 1 [Source:HGNC Symbol;Acc:HGNC:42502]	0.871114	0.288666	1.45356	1.60628	3.06499	4.81E-03	1.74E-02	-2.62868	1.82908	0.90703	1.23478	0.0321541	0.994224	1.58246	1.03847	1.79034	1.77876	1.9226
ENSG00000245694	643911	CRNDE	lincRNA	HGNC Symbol	14	colorectal neoplasia differentially expressed [Source:HGNC Symbol;Acc:HGNC:37078]	0.86987	0.48671	1.25303	2.40222	4.6525	7.32E-05	5.31E-04	1.15508	1.8275	1.82062	2.06379	1.5098	2.04966	2.50819	2.50528	2.76737	2.96012	3.04825
ENSG00000188542	285193	DUSP28	protein_coding	HGNC Symbol	5	dual specificity phosphatase 28 [Source:HGNC Symbol;Acc:HGNC:33237]	0.86981	0.379525	1.3601	1.46022	3.63569	1.12E-03	5.24E-03	-1.33335	1.82742	0.972618	1.68751	0.927624	1.09686	1.89537	1.47005	2.2583	1.83872	2.53829
ENSG00000123342	4327	MMP19	protein_coding	HGNC Symbol	9	matrix metallopeptidase 19 [Source:HGNC Symbol;Acc:HGNC:7165]	0.869113	0.481775	1.25645	2.26371	4.5983	8.48E-05	6.03E-04	1.11224	1.82654	1.0597	1.49309	1.81041	1.91567	1.91928	1.43676	2.0149	2.38273	2.65504
ENSG00000128604	3663	IRF5	protein_coding	HGNC Symbol	18	interferon regulatory factor 5 [Source:HGNC Symbol;Acc:HGNC:6120]	0.86903	0.360809	1.37725	1.14379	3.50424	1.57E-03	6.93E-03	-1.52202	1.82643	0.610048	0.740269	1.21409	0.748373	1.15572	0.251315	1.55319	1.32362	1.88252
ENSG00000162961	84661	DPY30	protein_coding	HGNC Symbol	7	dpy-30, histone methyltransferase complex regulatory subunit [Source:HGNC Symbol;Acc:HGNC:24590]	0.867759	0.6207	1.11482	7.95925	7.19796	8.27E-08	1.53E-06	7.2806	1.82483	7.28981	7.39342	7.18332	7.23276	7.61828	7.38669	8.3541	8.17785	8.23465
ENSG00000176532	222171	PRR15	protein_coding	HGNC Symbol	2	proline rich 15 [Source:HGNC Symbol;Acc:HGNC:22310]	0.867356	0.497611	1.2371	2.58951	4.80737	4.81E-05	3.70E-04	1.54079	1.82432	2.28037	2.17411	1.53191	1.92964	2.84007	2.62835	2.8571	3.13771	3.18163
ENSG00000147576	137872	ADHFE1	protein_coding	HGNC Symbol	16	alcohol dehydrogenase, iron containing 1 [Source:HGNC Symbol;Acc:HGNC:16354]	0.865722	0.544906	1.18654	3.00957	5.53011	6.74E-06	6.90E-05	3.41405	1.82225	2.88846	2.72222	2.51813	2.75819	2.45465	2.57324	2.94431	3.66017	3.52068
ENSG00000090273	10726	NUDC	protein_coding	HGNC Symbol	4	nuclear distribution C, dynein complex regulator [Source:HGNC Symbol;Acc:HGNC:8045]	0.861643	0.599617	1.12367	5.31084	6.73897	2.70E-07	4.26E-06	6.30336	1.81711	4.45403	4.9508	4.72721	4.43663	4.91582	4.73891	5.63432	5.50198	5.61476
ENSG00000150977	196383	RILPL2	protein_coding	HGNC Symbol	1	Rab interacting lysosomal protein like 2 [Source:HGNC Symbol;Acc:HGNC:28787]	0.860914	0.537187	1.18464	3.38788	5.44995	8.38E-06	8.31E-05	3.11527	1.81619	3.13182	2.78152	3.10586	3.02546	3.17737	3.31225	3.81816	3.82859	4.1171
ENSG00000091513	7018	TF	protein_coding	HGNC Symbol	14	transferrin [Source:HGNC Symbol;Acc:HGNC:11740]	0.859912	0.187311	1.53251	6.89521	2.62004	1.41E-02	4.09E-02	-4.63035	1.81493	6.26752	5.83451	5.92632	7.91737	8.42229	7.81126	7.17096	7.72894	8.40188
ENSG00000198718	23116	TOGARAM1	protein_coding	HGNC Symbol	10	TOG array regulator of axonemal microtubules 1 [Source:HGNC Symbol;Acc:HGNC:19959]	0.859124	0.597629	1.12062	4.62176	6.73295	2.75E-07	4.32E-06	6.35829	1.81394	4.1311	4.39334	4.5326	3.92703	4.37692	4.03754	4.90453	5.08491	5.1137
ENSG00000198814	2710	GK	protein_coding	HGNC Symbol	12	glycerol kinase [Source:HGNC Symbol;Acc:HGNC:4289]	0.857905	0.539091	1.17672	4.64959	5.5146	7.03E-06	7.14E-05	3.13814	1.81241	4.19432	3.80743	3.88209	3.65789	4.3955	3.99624	4.92887	4.85651	4.8153
ENSG00000169249	8233	ZRSR2	protein_coding	HGNC Symbol	3	zinc finger CCCH-type, RNA binding motif and serine/arginine rich 2 [Source:HGNC Symbol;Acc:HGNC:23019]	0.857772	0.586544	1.129	2.57564	6.4811	5.31E-07	7.64E-06	5.97308	1.81224	2.71534	2.08277	2.39688	2.85289	2.4382	2.53704	3.1019	3.29314	3.49052
ENSG00000166086	83700	JAM3	protein_coding	HGNC Symbol	8	junctional adhesion molecule 3 [Source:HGNC Symbol;Acc:HGNC:15532]	0.857599	0.425718	1.28948	1.90241	4.06941	3.54E-04	2.02E-03	-0.214544	1.81202	1.39246	1.63703	1.90662	1.93658	0.891346	0.464559	2.19547	2.11212	2.21774
ENSG00000008283	1534	CYB561	protein_coding	HGNC Symbol	21	cytochrome b561 [Source:HGNC Symbol;Acc:HGNC:2571]	0.857365	0.616703	1.09803	4.69241	7.30077	6.37E-08	1.23E-06	7.85393	1.81173	3.98459	4.33252	4.25538	3.83723	4.22531	3.88338	4.80957	5.05204	4.8506
ENSG00000166979	59271	EVA1C	protein_coding	HGNC Symbol	13	eva-1 homolog C [Source:HGNC Symbol;Acc:HGNC:13239]	0.854499	0.52133	1.18767	3.13262	5.25605	1.42E-05	1.30E-04	2.57599	1.80813	3.12029	2.52351	3.31477	3.08286	3.35151	3.55655	3.87655	4.06818	4.05535
ENSG00000109083	90410	IFT20	protein_coding	HGNC Symbol	16	intraflagellar transport 20 [Source:HGNC Symbol;Acc:HGNC:30989]	0.854168	0.532214	1.17612	4.83442	5.43702	8.68E-06	8.58E-05	2.88661	1.80772	3.78728	4.57525	4.08077	4.26541	4.61027	4.16838	5.04862	5.0449	5.1683
ENSG00000182489	402415	XKRX	protein_coding	HGNC Symbol	2	XK related X-linked [Source:HGNC Symbol;Acc:HGNC:29845]	0.853764	0.482648	1.22488	2.48702	4.71454	6.19E-05	4.62E-04	1.25792	1.80721	2.24895	2.06379	2.16188	2.03033	3.23567	2.70026	3.35901	3.44072	3.12877
[truncated: 3,543 more rows]

## Sheet: Table S1B - PCD101 DNAH5
Feature_ID	entrezgene	external_gene_name	gene_biotype	external_gene_source	transcript_count	description	logFC	CI.L	CI.R	AveExpr	t	P.Value	adj.P.Val	B	linearFC	control_3	control_2	control_1	wu_101_DNAH5_3	wu_101_DNAH5_2	wu_101_DNAH5_1	control_102_2	control_102_1	control_102_3	control_h87_3	control_h87_2	control_h87_1	control_205_3	control_205_2	control_205_1	control_204_3	control_204_2	control_204_1	control_203_3	control_203_2	control_203_1
[truncated: 6,886 more rows]

[truncated: 1 more sheets: Table S1C - PCD114  Hydin]
