# Supplementary material for: Transcriptional analysis of primary ciliary dyskinesia airway cells reveals a dedicated cilia glutathione pathway
Source: JCI Insight. 2024 Jul 23;9(17):e180198. doi: 10.1172/jci.insight.180198 (PMC11385084; doi:10.1172/jci.insight.180198)
Supplement: Supplemental table 4 [file jciinsight-9-180198-s204.xlsx]

## Sheet: 2v2_ttest new
protein	t	p	l2fc	fc
ALDH3A1	-3.7289	0.064986	2.0211883260009165	4.05918
TP73	-4.61614	0.043864383397008544	1.6057986907112822	3.04364
GCLC	-5.79245	0.028534530662508755	1.6031497877394467	3.03806
CYP4F11	-0.983715	0.42896902927364855	1.4375425621999731	2.70859
CBR3	-3.57867	0.0699852	1.2369844673536226	2.35705
GSTA4	-2.4653	0.13258695586913574	1.1574115986908478	2.23057
PTGR1	-3.81118	0.0624651	0.8298632436717193	1.77752
DNAJB4	-2.34131	0.14403158340772013	0.8216780220403932	1.76746
TXNRD1	-3.3724	0.0778037	0.7811716442961733	1.71853
PIR	-2.15129	0.164385	0.7043975379624415	1.62946
CDKN2A	-4.48152	0.046356092563941936	0.6423099059741278	1.56083
TALDO1	-1.83054	0.20865417273846093	0.6190082504124854	1.53582
GSTM3	-0.468238	0.6856856680871591	0.5466831243963947	1.46072
TXN	-1.2196	0.3469214494203413	0.5336707985268163	1.44761
GCLM	-1.57256	0.25644899931686943	0.47477999160723805	1.38971
KEAP1	-0.894499	0.4654467144486669	0.3707531073328945	1.29303
NQO1	-0.424634	0.712422	0.3646428088500613	1.28756
MYC	-1.55406	0.26039828239534146	0.3111731217059636	1.24072
IDH1	-1.67055	0.23676441464283585	0.31112372693889895	1.24067
TKT	-4.50947	0.045822038657387945	0.30342223702766374	1.23407
UGDH	-1.272	0.3312665246554606	0.2502756269038265	1.18943
PIK3CA	-0.904328	0.4612713342691295	0.24135180275305362	1.1821
GSR	-1.72816	0.2261009443916854	0.22128761623740667	1.16577
ZNF746	-1.55933	0.25926721884628057	0.21374272077255557	1.15969
MAFG	-1.3352	0.31349653163127555	0.19563628236237138	1.14523
PRDX1	-1.99945	0.18357783314246073	0.18413639920884156	1.13614
MAP2	-0.945596	0.44416609658680295	0.18148062047054891	1.13405
CUL3	-1.00976	0.4189117935538257	0.1505471641139874	1.10999
CABYR	-0.0729313	0.9484982342161916	0.014946040655723046	1.01041
CBR1	-1.11114	0.38218750822610015	0.22081	1.16539
HMOX1	-0.456285	0.6929443557028685	0.152895	1.1118
NDUFAF3	-0.246845	0.8280540016152468	0.0967595	1.06937
EPHX1	-0.319287	0.7797730154034469	0.0914417	1.06543
ABCB6	0.10312568714319456	0.9272722342003801	-0.00620398	0.995709
PGD	0.12073022074848457	0.9149402327819159	-0.0286173	0.980359
MAP1B	0.19976488839150647	0.8601333805588686	-0.0972735	0.934798
AKR1B1	1.8570174880483297	0.2044326342654163	-0.119759	0.920342
BLVRB	1.0437142974724074	0.4061882161571323	-0.127153	0.915636
NDUFAF4	0.4032655076647716	0.7257790307619901	-0.201863	0.869427
LDHA	0.6319100326453846	0.5920452047559803	-0.212264	0.863182
HTATIP2	0.5908520175608217	0.6144973161675531	-0.266839	0.831139
NAMPT	1.9173379739017262	0.19523254231281498	-0.286454	0.819915
GAPDH	2.349834523418463	0.1432016276647344	-0.293174	0.816104
FECH	0.4296394007758784	0.7093173370845595	-0.330823	0.795083
NR2F6	4.925859197736666	0.0388286	-0.340407	0.789819
NFE2L2	2.530788059051244	0.1270491218058063	-0.371908	0.77276
GPX4	0.5514899833560993	0.6366852048371007	-0.389958	0.763152
G6PD	1.3380440169502237	0.31272575773502564	-0.40164	0.756997
TRIM16	0.980986	0.43003805475775736	-0.416812	0.749078
EGFR	1.2653199304188192	0.33321364163458866	-0.484269	0.714859
ME1	2.0348217330210336	0.1788461794583395	-0.506066	0.70414
MGST1	1.3431835183297378	0.3113366097181183	-0.696541	0.61705
AKR1B10	1.8041480509902552	0.21297618960144402	-0.727719	0.603858
ALDH3A2	4.693151523810429	0.042526393248955276	-0.763004	0.589268
SRXN1	2.2162713157430094	0.15700401756462679	-1.02584	0.491125
AKR1C2	1.7604203136853982	0.22040243848603935	-1.16805	0.445021
PSAT1	0.8152902790317608	0.500554	-1.24405	0.422187
BAG2	1.913238096397184	0.19584014368745584	-1.30175	0.405635
SHMT2	1.339215192939605	0.3124085367937608	-1.56889	0.337068
DHFR	1.1299706953817517	0.3757767001794322	-1.68116	0.311831
CES1	3.054869705201896	0.0925243	-1.77498	0.292198
SQSTM1	1.2256448959178416	0.34507155435592685	-1.85502	0.27643
UCHL1	0.9772581616195816	0.43150310009847503	-1.90731	0.26659
SLC7A11	0.9812248725000123	0.429944	-2.69528	0.154397
