# Supplementary material for: Transcriptional analysis of primary ciliary dyskinesia airway cells reveals a dedicated cilia glutathione pathway
Source: JCI Insight. 2024 Jul 23;9(17):e180198. doi: 10.1172/jci.insight.180198 (PMC11385084; doi:10.1172/jci.insight.180198)
Supplement: Supporting data values [file jciinsight-9-180198-s209.xlsx]

## Sheet: Fig 7D
GSTA2 day 0	day 7	day 14	day21
1.35911	203.093	611.412	3706.91
0.947808	175.582	558.727	4438.94
0.775214	175.582	539.695	4084.66
FOXJ1 d0	day 7	day 14	day21
1.23942	223.325	553.715	950.801
0.979194	231.2	557.566	924.802
0.823401	234.428	546.092	944.234

## Sheet: Fig 7H
control	shRNA 1	shRNA2	shRNA 3
15.13	0	5.98	0
16.05	6.86	5.57	4.89
14.25	6.27	5.62	0
6.52	0	5.6	0
5.79	0	5.93	4.32
6.61	0	6.27	6.44
6.36	0	0	5.67
0	0	5.27	0
7.11	6.35	0	0
6.92	2.06	2.19	0
7.26	0	0	5.9
6.68	5.47	5.82	0
7.57	0	5.63	2.28
6.81	0	0	0
4.65	2.18	5.01	6.19
4.08	2.62	4.99	6.31
3.2	2.5	5.41	5.05
4.15	0	5.11	4.4
4.27	0	5.12	0
6.18	0	6.33	7.61
7.03	0	5.49	2.24
6.61	5.36	5.8	9.23
6.35	0	5.53	7.51
6.51	6.64	4.88	4.98
5.97	0	5.33	5.41
6.18	5.46	4.63	6.25
17.7	0	6.5	0
17.86	2.59	15.7	0
18.96	8.97	8.38	0
18.53	0	9.69	0
17.88	10.69	11.19	0
18.24	13.32	10.83	0
18.79	9.61	8.51	0
17.75	0	8.21	0
6.25	0	5.95	7.69
6.14	0	10.21	4.43
6.28	0	7.27	0
7.11	0	5.61	0
7.85	10.39	6.73	0
7.61	10.92	13.25	9.52
8.45	0	6.91	0
7.34	8.54	7.51	9.05
7.55	11.69	0	8.48
7.04	10.4	6.91	6.82
6.98	0	5.73	8.64
10.81	6.33	6.85	9.18
9.5	0	8.57	4.99
9.45	0	8.6	0
10.44	0	8.16	8.94
	16.1	6.97	0
	0	8.62	0
	0	7.01	0
	7.1	8.72	7.87
	0	11.26
	0
	0

## Sheet: Fig 7I
Control	shRNA1_0h	shRNA1_24h	shRNA2_0h	shRNA2_24h	shRNA3_0h	shRNA3_24h
42.895	0.084	123.465	0.479	20.128	4.239	1.817
4.121	12.454	6.304	0.511	0.006	6.753	1.588
7.844	9.783	1.432	0.311	1.428	5.019	1.65
1.057	5.678	29.427	51.567	84.359	4.334	1.399
10.657	10.49	18.965	124.48	4.067	7.836	4.269
1.945	1.099	26.966	12.47	36.786	2.853	1.495
3.744	1.82	3.424	13.668	35.637	2.33	0.251
0.714	3.173	0.612	116.846	24.708	9.617	1.381
15.061	8.714	15.943	74.279	76.27	1.472	0.595
3.57	5.358	76.692	0.25	9.15	5.829	0.426
24.062	8.824	0.546	5.497	16.703	0.714	2.257
15.488	16.096	73.161	29.099	69.592	2.223	0.901
0.607	39.341	5.48	0.224	37.041	2.426	1.928
23.942	3.99	7.91	0.453	5.233	2.363	1.784
6.802	10.981	8.864	0.109	15.75	0.852	1.9
6.001	8.423	101.324	181.502	44.77	0.668	3.414
10.984	0.637	55.856	3.832	11.464	1.669	3.769
31.019	7.784	7.638	0.58	89.804	0.724	8.415
12.786	8.642	34.046	1.262	2.509	0.79	1.378
13.739	3.432	5.228	2.094	29.908	1.375	0.714
31.305	8.249	0.24	140.184	0.071	3.018	2.856
0.515	61.992	29.414	0.406	25.755	2.049	2.176
40.856	7.424	3.618	7.789	41.899	0.535	2.856
17.324	10.21	41.03	75.539	42.863	2.252	1.428
80.759	18.365	1.234	152.086	209.954	2.215	0.714
9.033	13.633	21.855	0.164	246.429	1.856	0.714
5.745	52.903	10.942	32.547	23.822	2.012	3.57
17.626	10.394	35.57	0.81	182.498	2.337	1.428
3.151	0.359	25.117	141.828	0.105	0.299	8
2.035	4.512	33.557	124.402	221.991	1.007	3.31
17.047	7.233	18.707	29.421	74.646	2.041	0.162
17.037	3.488	24.056	2.508	12.788	1.137	0.249
5.112	8.001	14.176	0.179	13.344	0.961	1.066
15.695	1.685	39.596	0.276	63.107	6.465	3.588
9.585	7.857	25.778	215.5	7.462	3.965	1.72
22.882	18.013	13.998	40.117	119.253	1.742	2.613
16.99	9.502	3.935	0.252	3.889	2.831	7.073
35.252	0.211	5.4	0.203	117.726	2.144	36.198
3.296	3.781	74.674	4.916	70.349	7.705	2.555
6.174	8.395	3.523	5.938	345.325	0.422	8.789
60.703	22.812	0.128	0.232	9.996	0.631	0.026
93.819	19.743	6.718	28.035	3.555	1.687	6.329
3.814	4.559	37.209	0.553	0.04	2.116	1.807
40.978	23.024	4.378	35.479	0.117	5.141	1.096
0.335	3.396	42.918	0.889	53.088	2.246	0.186
1.556	47.3	1.303	0.072	0.278	4.018	1.217
16.071	9.323	7.052	127	52.987	0.548	2.135
34.525	3.715	20.541	15.706	16.818	0.53	7.917
1.548	11.344	0.788	0.09	0.046	3.54	1.57
20.354	0.256	16.485	0.554	0.101	1.266	2.91
0.215	12.031	6.335	0.446	0.062	2.196	2.263
191.908	2.908	43.071	1.039	10.584	1.606	1.617
22.636	5.667	11.548	168.947	2.158	5.813	0.625
56.364	5.231	15.874	171.822	72.383	2.11	3.811
35.077	4.192	5.319	132.787	0.012	1.936	1.008
79.52	36.373	10.498	184.231	25.277	2.217	4.499
71.77	7.465	33.56	24.646	21.688	3.855	0.148
75.352	0.968	4.801	96.05	4.231	1.448	4.367
40.259	9.104	11.165	71.047	16.333	2.575	10.133
23.715	0.432	20.606	77.994	5.678	2.523	4.689
49.905	10.733	50.056	83.866	56.616	1.904	6.586
4.944	0.63	25.301	4.167	0.105	1.883	4.489
98.009	2.42	20.126	0.917	2.493	3.185	1.029
105.208	3.036	32.983	0.973	13.576	4.416	2.352
14.289	6.426	7.477	50.092	3.936	1.305	4.871
4.42	2.582	29.368	0.069	0.071	0.283	5.164
73.867	2.135	31.373	0.299	163.203	5.42	0.36
2.543	10.158	32.795	0.342	2.329	0.139	5.862
51.951	1.867	22.575	0.099	0.048	1.261	5.394
34.809	7.897	7.714	1.428	49.17	3.99	0.26
18.917	0.485	5.155	91.305	123.884	1.981	3.256
69.038	5.801	44.866	0.136	92.189	0.963	4.504
35.108	1.319	34.67	0.072	111.99	1.973	2.165
52.525	1.017	0.425	0.576	3.955	1.76	1.1
0.885	7.972	1.983	124.862	59.206	2.142	1.539
117.089	20.472	25.988	156.423	28.157	2.759	1.496
13.546	0.804	23.013	0.485	21.41	4.778	1.679
115.945	1.795	32.143	0.068	43.465	0.471	4.598
94.793	1.607	129.868	68.255	2.927	4.649	1.182
68.302	33.55	1.072	156.874	126.955	1.337	3.045
37.13	1.376	92.388	67.51	37.962	2.491	6.842
71.207	9.045	61.436	11.581	77.456	0.928	9.058
8.175	10.004	0.407	160.436	152.093	1.896	0.935
0.574	2.451	27.159	11.156	69.919	1.433	2.142
8.16	10.451	83.295	74.913	79.689	1.313	2.208
25.227	12.042	21.087	150.887	0.285	0.474	1.556
78.447	10.035	71.654	0.966	24.792	3.014	10.004
4.914	2.685	60.469	34.825	95.914	3.764	8.591
154.672	1.012	36.447	6.028	40.84	1.631	2.151
63.777	2.683	42.005	30.145	93.11	0.135	3.925
26.654	0.497	0.16	130.181	6.476	2.1	0.647
98.845	3.38	0.235	78.823	114.949	1.089	0.674
21.589	0.126	91.051	148.638	0.117	2.456	9.956
39.866	2.964	0.014	76.012	102.126	8.568	0.46
105.674	16.709	2.876	0.18	53.735	3.807	1.935
71.578	2.054	14.767	8.366	50.547	5.548	0.558
27.156	2.794	0.318	0	12.145	1.923	3.479
64.162	0.813	28.901	0.959	67.733	8.742	3.336
84.555	2.989	6.042	85.732	76.126	0.975	12.321
44.099	8.988	11.734	51.283	0.091	3.851	2.247
28.325	3.261	65.368	0.252	1.529	7.838	1.239
2.908	0.707	9.583	2.634	8.56	1.782	3.233
6.4	5.368	24.282	127.645	10.758	3.688	2.489
90.984	7.837	85.354	5.731	5.09	13.848	0.451
22.193	7.915	13.135	167.156	0.097	3.483	1.207
64.554	7.974	32.466	100.274	0.078	2.609	5.03
22.661	10.292	8.108	0.56	6.452	11.847	3.958
79.314	7.64	41.551	126.318	9.162	2.724	0.714
22.188	5.936	1.978	0.178	20.283	2.098	1.22
162.868	9.784	12.176	0.567	3.777	4.108	10.242
104.184	11.983	5.213	15.34	85.219	2.224	3.073
41.806	7.083	0.115	0.014	1.018	0	0.429
21.609	6.876	70.865	131.502	65.785	0.141	1.771
2.998	0.951	50.908	5.281	157.533	1.428	3.349
27.382	6.666	99.13	61.155	6.505	2.65	2.467
128.452	1.445	0.05	1.04	64.669	1.034	0.176
104.686	3.655	23.865	65.595	3.826	1.96	1.129
13.006	5.643	18.953	0.984	0.12	1.952	0.353
3.254	1.074	53.292	11.206	0.111	2.591	3.006
69.243	1.413	17.852	17.262	71.71	0.317	0.6
29.321	3.389	18.581	0.135	1.566	2.181	2.977
126.833	2.421	102.297	53.018	7.343	5.077	1.452
13.906	3.088	0.583	0.333	0.085	4.942	0.834
3.568	1.356	96.922	94.895	22.83	6.672	5.912
81.1	0.539	14.38	116.982	0.049	7.119	6.788
13.357	0.436	7.687	53.299	5.971	0.714	0.344
52.041	3.138	0.294	0.115	207.807	1.315	0.871
18.08	2.521	17.842	20.779	141.4	0.925	8.488
90.434	1.745	10.709	2.163	32.084	0.308	4.805
9.314	4.171	0.202	87.057	0.145	1.018	6.807
33.926	1.063	46.213	1.36	0.069	1.935	3.092
64.495	0.919	0.215	6.067	0.143	3.638	2.669
92.594	2.819	74.755	8.742	8.801	3.407	0.571
4.1	9.195	64.744	54.173	82.584	4.798	2.165
112.497	17.55	17.952	3.268	11.489	0.093	1.924
8.941	0.616	7.798	2.939	0.41	2.98	2.196
91.977	5.404	17.024	9.07	57.972	1.782	2.051
131.013	1.284	0.258	16.118	13.657	2.041	3.518
115.305	4.768	0.211	33.672	102.878	2.159	0.931
218.017	3.559	16.881	19.563	13.347	4.404	0.725
165.245	1.542	0.377	13.488	61.889	4.898	2.158
55.367	7.335	13.189	12.003	115.47	1.256	2.993
31.78	2.635	73.971	1.904	0.143	0.084	3.345
14.965	4.245	48.785	1.514	41.894	5.504	0.142
60.387	2.84	39.95	23.659	10.133	0.798	7.617
222.614	0.228	33.105	26.189	104.138	3.428	3.24
108.419	1.425	0.219	4.826	145.54	1.274	2.381
43.128	1.724	37.561	1.22	40.256	1.075	5.299
53.499	0.22	2.142	2.436	81.189	0.62	3.702
61.372	9.557	0	7.646	0.034	7.575	2.315
101.66	9.762	0.787	40.818	160.554	6.548	4.285
19.394	5.721	4.261	5.335	0.083	3.198	0.589
53.638	7.34	3.263	4.725	0.06	0.945	0.389
60.055	13.402	31.763	4.884	122.987	2.333	1.256
158.543	2.891	7.854	6.516	138.652	1.628	4.509
158.162	2.757	2.152	118.113	117.934	3.491	0.392
1.664	5.136	2.142	85.105	130.933	0.801	7.96
46.407	16.427	1.042	6.005	58.217	3.244	1.324
8.375	0.962	32.852	12.176	0.033	0.899	7.361
3.757	6.98	54.581	5.958	73.379	1.852	6.182
3.442	16.087	1.506	76.874	31.2	2.436	3.382
87.333	1.592	16.289	7.394	107.77	0.714	2.19
68.791	0.122	2.861	2.071	104.183	1.279	2.377
155.256	1.942	3.905	24.181	70.337	2.435	3.354
123.534	0.804	24.356	78.115	0.154	8.595	3.285
115.843	4.174	2.248	1.391	105.456	0.378	0.75
1.59	1.13	6.723	12.941	4.984	1.523	1.013
236.279	3.693	3.112	3.051	15.051	1.853	1.476
60.476	0.867	6.011	45.517	2.024	3.664	1.872
42.69	0.464	2.896	3.561	11.781	4.962	1.147
2.582	4.147	1.125	1.099	0.272	1.144	0.64
8.107	3.911	3.091	28.051	88.296	2.168	1.71
132.451	4.284	19.481	76.463	94.655	3.079	0.791
156.484	0.241	11.45	19.792	34.673	3.835	1.677
183.887	1.176	47.856	1.754	72.413	0.608	3.364
110.998	0.128	0.671	97.743	200.288	2.856	0.769
37.622	0.615	13.072	98.94	79.226	1.053	7.53
145.758	0.507	1.839	8.908	22.771	4.241	0.647
217.125	0.654	28.449	4.951	0.093	1.58	4.575
157.902	0.822	0.7	19.367	172.371	2.593	9.614
36.385	2.814	53.585	4.248	8.812	3.628	8.494
52.793	6.572	0.726	5.007	58.607	1.108	5.91
86.392	10.462	4.251	19.613	0.265	0.432	12.651
6.957	0.812	4.505	19.695	28.244	7.155	5.219
123.223	0.273	2.728	8.154	64.466	0.407	2.658
64.153	2.313	22.199	70.146	8.456	0.548	4.466
134.955	5.493	0.256	64.522	140.53	1.074	8.9
97.744	7.207	0.745	1.983	7.754	5.363	1.79
123.387	0.778	2.893	95.02	31.771	0.709	0.854
109.404	0.815	6.754	1.239	33.788	3.72	1.594
61.6	1.727	6.301	7.773	89.39	6.651	3.23
10.62	13.038	17.702	74.844	17.452	1.408	3.084
155.302	3.539	3.096	1.232	3.983	3.377	6.997
59.134	7.861	6.747	12.411	2.32	2.835	13.378
26.095	0.334	6.201	90.038	99.257	0.38	5.858
18.904	2.066	4.492	43.313	21.777	0.369	7.225
25.042	0.948	6.89	61.199	8.173	4.215	4.711
44.658	2.273	41.522	90.675	17.065	2.445	2.862
3.57	2.983	3.486	19.401	4.175	2.787	4.268
14.12	0.748	1.193	0.783	15.74	0.649	1.206
22.717	0.135	3.6	3.387	5.362	2.278	2.984
88.269	16.881	29.872	10.728	5.518	1.566	0.83
23.905	1.252	32.686	67.383	132.391	1.539	1.215
8.897	0.914	26.096	57.852	2.521	0.967	1.626
165.507	0.895	1.109	19.241	5.94	1.774	0.967
147.395	28.725	14.123	61.957	22.97	3.64	6.321
139.213	0.332	18.238	33.684	9.087	3.322	2.952
90.211	1.569	0	0.619	6.218	3.615	1.019
45.177	0.718	0.028	0.916	3.314	0.517	2.222
89.466	2.627	6.116	56.505	10.088	8.754	1.1
222.929	2.701	30.792	6.9	48.821	1.486	4.752
193.232	0.889	4.714	3.073	6.835	0.925	1.589
20.908	1.366	9.426	18.8	10.905	0.406	1.313
94.235	1.472	20.706	2.856	4.983	5.636	3.321
76.924	1.397	10.243	64.318	19.654	1.998	1.623
57.301	1.162	3.922	27.267	20.841	2.878	5.975
106.316	2.197	37.594	13.605	8.742	2.917	1.296
212.098	16.517	11.485	6.7	20.485	0	2.1
1.516	0.844	12.338	10.248	24.542	0.79	0.747
135.446	1.356	0.714	52.243	9.625	3.11	3.615
18.535	0.491	9.097	36.287	5.572	1.936	0.908
3.684	8.489	30.505	8.529	15.361	2.331	11.61
4.373	1.603	12.534	2.326	14.543	0.98	2.13
130.766	27.527	41.731	1.095	5.747	1.525	1.826
33.738	0.525	32.13	14.039	94.655	1.055	3.981
44.551	0.334	1.675	10.164	56.875	3.139	8.27
8.745	0.567	131.502	0.835	17.298	1.257	2.127
62.447	16.264	16.414	2.324	23.474	5.132	4.854
2.166	0.524	2.413	63.216	2.174	4.356	3.34
0.893	0.264	12.241	7.307	0.913	12.801	2.366
103.986	15.533	15.195	3.009	111.702	0.669	3.89
9.267	9.801	9.012	22.832	43.307	3.667	2.409
10.443	5.79	0.714	7.286	45.006	5.261	1.029
3.312	1.108	3.885	1.447	22.302	1.927	4.883
4.998	4.449	21.596	7.382	20.995	1.155	4.02
1.165	16.984	4.874	21.66	25.178	2.231	0.808
30.922	6.425	3.634	26.228	1.82	0.433	1.915
126.444	8.288	12.782	12.413	1.798	0.159	0.437
147.575	4.367	18.981	1.718	28.543	1.867	0.701
4.427	13.953	0.253	0.388	44.656	1.879	1.46
19.354	0.836	4.133	1.793	126.209	6.429	4.072
0.901	0.35	25.895	32.528	31.453	1.851	3.869
40.975	6.051	36.406	8.005	16.966	2.958	0.6
17.636	4.494	3.313	11.504	45.166	25.279	3.106
38.493	2.534	3.344	29.908	63.091	1.755	4.4
0.846	0.734	7.316	8.116	109.983	20.089	2.065
10.295	9.764	3.815	28.315	40.638	1.627	1.899
0.888	0.095	3.745	2.042	5.257	3.961	2.951
2.856	0.771	14.52	1.164	14.643	2.928	1.204
0.493	11.31	5.182	8.179	4.617	1.247	1.064
2.696	7.982	0.181	1.887	19.924	0.42	2.913
86.525	2.037	1.559	1.454	7.095	3.616	0.678
26.272	0.274	3.326	0.504	10.397	2.235	2.61
12.25	6.024	15.708	16.756	9.376	0.494	0.336
6.839	0.615	73.109	19.805	6.028	3.487	2.253
40.297	0.514	25.361	31.082	4.644	1.046	1.042
2.51	0.72	0.717	7.307	7.395	2.162	1.728
140.469	0.405	8.858	8.267	4.677	5.675	6.597
4.871	1.381	17.726	4.833	7.611	8.35	7.081
45.737	5.809	12.956	2.198	180.402	2.84	7.85
55.128	0.389	0.065	2.448	79.432	2.252	2.679
10.438	6.189	10.009	2.186	1.748	21.918	2.817
2.622	0.566	1.742	3.113	1.488	11.685	2.079
1.454	2.167	1.335	5.994	67.959	1.815	0.346
19.531	2.166	26.251	2.857	0.772	0.095	1.404
7.644	1.135	8.679	10.606	25.639	0.079	3.419
5.921	0.308	13.832	2.142	57.899	15.842	0.291
1.117	0.506	0.484	20.894	2.806	8.987	4.537
2.941	10.773	5.589	9.722	21.021	4.153	0.991
13.89	0.993	2.654	8.008	42.993	0.362	4.947
38.86	3.056	3.987	15.127	1.956	1.856	1.131
3.316	1.116	8.78	16.172	11.117	1.803	1.218
109.9	0.822	7.775	0.932	9.006	0.334	1.105
15.009	6.829	48.208	0.657	0.714	3.218	1.771
116.031	0.509	49.149	8.6	9.611	7.272	1.466
7.946	0.965	20.885	1.449	13.325	9.435	1.342
12.138	1.137	3.43	4.366	53.306	0.573	1.232
24.244	2.708	19.752	11.23	0.714	4.103	2.378
9.158	1.034	3.571	15.57	25.896	3.799	1.389
1.739	0.373	7.515	4.852	121.464	3.51	1.244
4.284	2.33	5.176	8.037	113.136	1.601	1.334
21.314	6.547	0	1.14	96.212	1.695	3.832
52.697	0.332	6.143	4.965	6.245	7.766	0.17
67.337	1.099	1.017	6.804	10.002	7.084	2.038
2.856	9.369	23.956	14.204	125.84	1.542	1.743
10.525	1.491	5.36	8.327	1.428	3.523	11.967
6.957	0.47	1.658	4.68	51.792	1.69	1.613
2.988	2.97	0.387	13.167	14.287	1.817	1.106
73.652	6.506	3.49	6.108	95.217	0.296	4.627
48.682	3.412	3.483	4.292	10.284	0.462	1.131
6.124	0.831	6.037	3.083	28.786	7.464	4.535
63.132	2.701	0.892	11.285	9.084	0.412	1.265
10.549	1.495	11.824	7.708	16.128	3.047	9.272
0.714	6.397	1.651	5.762	118.586	7.646	0.398
11.154	11.899	2.93	5.206	0.67	0.925	1.886
8.813	0.401	4.062	9.938	1.36	0.412	2.442
87.014	7.952	2.677	2.534	6.906	5.358	2.601
12.937	0.206	3.836	5.194	9.363	0.241	1.083
4.796	0.626	1.51	2.17	8.693	0.16	0.427
14.2	3.291	5.793	1.74	37.359	0.536	0.759
0.751	11.401	1.697	0.725	8.506	0.2	0.989
0.58	0.262	3.325	2.098	27.953	5.794	3.049
16.422	13.827	0.435	2.531	7.177	16.154	2.375
8.41	0.206	0.122	1.672	3.111	2.102	2.61
10.165	25.395	5.334	0.26	5.222	0.339	2.099
49.901	1.543	2.069	45.565	16.148	2.411	0.573
9.575	0.475	2.122	84.39	24.613	9.622	0.971
1.993	1.541	0.381	0.148	2.324	0.382	1.54
2.266	7.569	0.776	11.474	22.873	0.366	4.849
7.712	0.304	13.197	6.332	2.894	0.638	1.414
20.404	2.551	1.344	7.14	8.45	0.702	0.529
54.573	0.422	3.57	8.556	0.43	1.833	4.768
32.796	6.344	1.526	81.373	11.027	14.782	1.093
64.974	3.092	0.569	0.279	5.716	0.285	0.389
12.476	8.19	1.259	1.064	21.855	1.004	2.052
21.209	3.254	0.618	0.233	14.469	7.541	2.412
23.727	0.445	1.438	47.966	17.409	0.35	2.194
26.915	0.448	11.584	45.562	116.037	0.575	1.714
125.946	0.676	10.279	0.072	6.741	6.427	11.118
2.94	5.749	1.417	68.114	1.255	12.785	1.668
17.646	0.634	0.354	0	147.255	0.403	1.715
2.351	8.387	1.838	0.571	2.087	0.247	0.13
13.83	10.184	110.106	32.018	1.655	0.726	1.879
13.778	2.439	6.979	130.577	12.658	1.706	1.669
54.766	1.031	6.16	95.273	5.699	4.774	2.209
8.191	1.005	3.812	103.716	18.954	4.624	2.702
64.825	0.211	11.123	0.236	11.219	1.248	3.56
14.937	8.239	19.384	102.411	116.006	7.374	2.068
31.532	0.642	0.32	0.089	25.878	4.701	3.913
47.25	0.678	3.404	62.159	51.073	0.858	3.082
43.008	0.577	46.571	125.641	17.592	1.7	1.161
0.845	1.929	8.841	63.311	21.976	0.714	2.203
10.159	10.303	26.204	0.033	2.088	8.061	4.239
33.242	1.242	8.404	0.409	5.248	0.233	2.932
53.036	1.083	27.272	0.149	2.181	3.746	2.727
4.517	0.692	15.764	7.444	4.182	1.085	1.018
1.27	1.326	33.323	124.685	49.068	0.805	1.697
32.281	9.266	22.259	109.332	25.498	0.616	0.688
1.654	0.34	8.369	5.971	13.057	1.017	0.246
1.422	2.675	52.086	159.571	43.331	3.573	8.811
0.369	11.03	22.111	148.92	1.143	0.455	2.76
9.625	1.77	21.821	0.448	12.502	0.219	3.058
44.048	2.531	10.342	1.82	1.943	1.476	1.397
5.004	8.321	25.453	30.059	78.569	0.118	1.22
5.442	0.809	1.536	129.452	9.124	0.15	0.745
2.006	0.817	7.132	181.981	32.152	0.32	1.291
12.396	8.963	31.149	152.524	14.852	5.233	1.653
15.049	0.629	34.711	0.333	5.141	0.457	0.078
9.975	1.561	1.406	212.509	5.083	0.032	1.031
17.431	0.602	1.251	182.333	35.152	0.797	2.293
17.768	0.993	27.111	57.201	16.866	1.111	1.749
4.806	0.25	28.806	0.428	4	3.458	4.279
39.059	2.755	2.034	71.498	7.065	0.46	0.077
22.747	2.193	17.861	0.415	10.623	1.409	1.925
31.766	6.363	9.686	108.42	99.08	7.38	1.077
25.002	9.313	11.551	1.96	11.347	0.355	0.588
31.64	13.871	13.357	0.697	0.712	0.279	4.414
1.269	0.388	20.405	0.255	2.881	0.933	4.106
1.501	4.718	47.16	0.11	2.277	0.688	1.742
4.626	4.151	53.984	4.519	2.271	0.482	1.673
1.73	3.776	24.337	139.259	3.697	0.413	1.965
165.824	10.507	16.511	0.326	12.277	1.181	2.459
95.797	3.736	11.805	0.276	45.482	17.331	0.83
15.969	0.564	3.606	204.209	7.416	0.551	0.964
8.791	13.257	0.444	0.322	46.814	0.714	1.778
36.008	0.331	14.858	0.382	5.742	1.428	4.002
90.424	2.643	23.411	2.212	62.035	0.251	3.933
16.115	4.284	100.971	43.37	15.335	0.915	0.851
0.272	2.685	8.551	206.605	9.504	0.918	1.87
73.893	0.27	90.737	2.275	0.906	0.462	2.057
9.311	0.099	51.098	2.35	101.714	8.243	2.29
1.457	1.948	20.445	0.152	18.046	1.332	9.363
5.697	2.101	5.317	13.573	5.795	1.38	0.773
9.964	5.879	15.479	0.305	157.079	0.85	3.506
0.813	2.206	1.674	0.534	110.37	0.373	3.098
52.023	0.009	5.014	0.347	14.011	0.588	6.173
55.573	13.36	33.768	1.293	20.891	0.554	2.799
1.169	0.302	24.112	0.931	33.442	1.468	1.673
2.427	5.377	4.475	1.091	3.071	0.382	1.885
7.577	2.254	2.131	0.114	10.57	0.302	1.714
6.079	0.623	1.659	2.881	5.017	1.596	2.809
72.128	0.993	10.843	178.508	18.156	0.803	7.375
7.276	2.281	6.877	0.912	57.404	0.428	2.104
9.206	0.466	14.592	0.111	59.643	2.739	1.837
60.661	6.261	20.333	0.213	77.256	0.455	1.742
37.045	6.12	6.254	0.49	1.571	1.196	2.461
15.381	1.168	3.843	0.515	7.231	0.592	1.577
14.55	0.916	36.194	10.857	23.136	0.092	1.9
5.98	1.628	40.424	0	24.998	0.561	1.317
12.581	7.89	20.996	0.35	11.121	0.221	2.81
9.21	0.714	14.355	0.066	5.871	0.219	1.348
12.409	1.624	32.334	0.073	0.876	0.194	0.709
13.534	0.276	19.217	43.807	14.421	0.727	0.322
7.599	0.372	58.51	0.34	2.509	0.172	6.012
27.787	0.759	8.33	201.972	5.146	10.912	0.701
31.042	9.432	8.473	0.396	10.007	1.589	1.201
8.557	0.249	2.339	0.244	13.047	0.352	2.751
5.001	10.4	15.985	0.479	52.849	1.105	0.998
91.552	0.156	16.059	0.368	14.815	0.404	2.833
30.971	2.949	0.114	0.268	6.973	0	2.635
0.714	5.761	2.739	67.174	52.278	15.751	10.964
0.853	20.545	7.549	0.332	2.785	2.339	3.315
1.501	4.503	21.555	111.197	53.559	1.995	4.073
66.443	12.412	5.98	8.25	2.248	0.346	2.288
45.112	21.707	9.721	192.95	7.668	10.39	2.764
2.045	17.692	6.755	56.375	2.135	0.153	7.219
4.223	2.824	3.025	0.291	10.342	4.921	0.971
4.162	0.714	10.377	0.102	60.509	2.959	2.113
1.02	19.591	73.079	7.593	42.097	0.673	0.742
19.282	3.13	18.429	117.094	3.147	4.044	0.812
2.883	6.14	0.772	7.854	4.253	1.044	0.397
41.197	3.988	35.905	0.714	6.859	0.51	2.208
2.506	7.752	7.553	4.587	48.17	0.189	0.625
42.245	11.949	9.133	3.472	0.681	1.221	1.469
19.597	22.574	16.287	197.708	3.727	5.183	1.196
1.526	10.238	33.391	2.213	8.265	0.019	3.756
5.712	7.24	18.844	0.527	9.495	0.525	0.267
51.028	7.128	26.396	9.264	19.426	0.326	0.834
42.119	3.832	2.967	173.964	2.98	13.976	0.432
4.321	6.712	26.646	11.081	5.928	0.37	7.256
1.831	2.636	40.207	56.971	30.035	0.184	10.247
27.134	0.317	7.326	20.555	11.278	0.287	2.021
1.371	8.932	0.41	41.519	4.509	0.674	1.164
9.783	24.577	55.512	1.136	49.786	0.292	0.751
6.023	13.011	31.28	0.921	10.004	0.503	8.943
33.892	4.205	0.189	49.973	18.136	0.513	0.736
14.525	7.42	33.491	17.12	41.304	3.287	6.798
1.304	10.574	1.644	119.772	2.852	6.952	1.669
27.11	3.332	27.169	135.835	9.594	1.373	2.889
1.882	3.586	17.323	6.2	11.104	8.598	0.708
13.649	8.863	42.725	16.124	21.411	0.495	6.662
0.982	8.584	5.891	6.687	17.445	0.335	0.79
29.984	1.304	51.476	125.559	26.186	0.666	0.422
2.697	0.18	30.656	126.843	7.477	8.518	5.279
9.996	30.972	70.064	0.993	11.052	0.386	1.782
1.105	6.153	36.777	23.068	21.848	0.976	0.958
11.283	2.323	21.305	3.029	0.834	2.499	3.927
5.746	10.682	11.759	91.123	16.671	8.761	0.09
17.019	0.856	19.627	17.286	3.38	1.916	2.164
15.609	1.321	33.209	61.153	8.828	0.393	1.882
10	25.811	42.805	9.248	14.297	7.37	0.819
2.637	17.354	2.157	2.193	44.208	1.428	1.659
2.397	19.703	1.856	9.348	5.458	1.874	1.73
9.699	20.584	0.097	88.898	2.498	0.625	1.398
10.496	13.271	2.198	84.044	43.712	0.543	0.797
20.059	4.497	34.93	1.209	30.301	0.298	8.572
15.94	19.463	0.984	9.137	57.144	6.181	1.785
17.929	0.35	11.905	96.39	10.64	0.187	0.192
5.372	34.638	15.003	6.948	12.451	4.716	2.151
25.826	10.674	7.839	5.389	1.159	0.714	1.635
0.487	30.197	11.239	5.477	14.643	0.517	3.156
23.113	8.838	0.196	72.707	84.447	1.071	1.542
4.969	7.18	0.868	2.008	22.213	10.972	0.389
4.798	1.209	6.374	0.478	8.477	0.266	1.775
0.656	7.231	0	11.597	5.927	0.293	5.88
11.794	5.178	4.507	27.919	24.749	0.476	0.823
5.812	7.596	0.283	0.851	4.131	0.624	1.251
4.023	12.094	13.519	3.024	14.812	3.625	0.976
9.378	11.654	19.992	18.789	4.955	0.808	1.59
1.709	0.485	4.284	28.814	5.226	1.797	0.234
19.543	4.777	13.846	8.359	7.653	1.04	1.232
6.138	10.472	2.529	14.755	6.351	0.474	1.833
2.37	13.633	0.805	0.972	37.743	0.429	4.188
22.709	1.482	4.888	0.359	134.867	2.18	1.006
13.799	12.404	22.113	7.308	12.583	1.44	8.298
0.595	7.113	25.909	15.573	48.69	0.306	1.346
4.274	0.283	7.834	14.847	10.004	0.147	2.615
2.596	0.898	9.768	11.305	34.511	0.358	5.61
11.723	0.334	7.086	1.428	18.712	0.276	1.011
8.513	3.248	1.428	88.331	27.178	1.624	2.069
9.928	4.098	117.187	38.204	25.258	0.178	1.218
2.237	1.057	7.789	3.35	114.424	0.538	1.742
0.966	19.69	32.423	72.794	94.153	0.574	3.153
8.224	3.358	11.616	15.941	22.738	0.228	2.332
12.685	0.648	8.69	7.14	2.013	3.831	0.14
0.534	2.797	0.309	8.162	4.694	1.969	2.292
5.023	19.382	14.734	5.659	42.944	1.342	1.877
0.218	17.169	8.301	1.843	0.714	0.642	2.948
3.37	4.761	3.466	64.286	45.954	0.873	0.796
5.014	0.397	16.418	57.457	80.518	1.007	1.473
2.076	20.885	26.265	0.504	37.329	0.133	2.617
1.282	12.96	3.168	1.708	7.769	0.714	0.975
2.001	9.126	56.066	36.224	12.119	0.639	0.246
2.105	13.994	24.8	43.075	108.154	3.552	1.448
0.662	1.243	17.995	0.452	1.483	0.562	4.296
0.892	31.311	14.395	32.331	34.674	0.36	1.226
2.062	4.387	8.121	1.079	1.222	0.296	4.287
1.632	0.564	35.027	60.509	2.05	4.463	0.97
0.743	0.968	18.142	3.588	116.427	0.294	4.325
0.635	12.611	28.171	10.09	13.18	1.387	0.499
0.485	0.106	24.499	11.302	13.328	0.374	1.395
1.605	5.059	18.085	48.644	6.61	0	2.137
0.38	32.892	5.429	1.3	1.542	0.448	4.115
2.552	12.418	2.142	2.194	23.49	0.464	1.718
0.491	10.156	27.846	4.289	91.239	14.749	0.93
87.003	3.756	14.308	22.196	14.079	0.58	2.19
87.885	3.961	1.707	1.128	12.474	0.383	1.99
49.973	5.065	64.907	0.373	14.842	5.171	4.999
37.421	4.898	39.154	1	79.003	0.936	1.255
0.567	24.26	1.823	0.895	16.839	3.939	2.577
116.99	5.106	24.658	6.679	1.713	6.958	3.404
1.877	6.101	2.841	13.228	17.547	5.357	0.588
11.288	11.835	4.43	2.884	20.665	4.041	2.095
50.759	3.237	0.823	9.224	24.589	4.542	3.56
11.131	0.732	7.585	6.915	106.185	4.066	1.171
16.01	0.269	3.064	25.114	7.083	5.724	0.571
59.321	7.959	4.717	0.16	1.233	4.983	0.388
23.083	5.195	1.448	0.555	2.076	19.48	3.657
53.029	6.23	1.171	19.277	14.866	7.554	0.528
36.44	6.105	30.206	10.693	20.059	5.147	1.371
80.282	0.281	18.54	0.872	1.707	4.144	3.763
1.356	9.488	23.99	11.721	12.602	0.711	3.954
116.919	0.706	2.998	9.431	3.9	0.198	1.754
1.782	7.843	49.357	2.39	1.704	1.313	0.618
2.674	15.322	12.464	16.062	23.743	6.604	0.731
34.007	0.786	4.152	12.281	5.668	0.714	0.923
69.836	13.211	42.975	7.278	5.757	0.714	2.946
71.339	0.276	1.134	8.261	6.5	7.623	0.213
40.589	6.751	43.451	7.506	8.252	0.271	1.953
11.728	0.308	4.915	8.129	2.166	3.718	1.233
26.98	5.712	42.136	12.876	1.84	5.502	0.803
167.987	12.693	5.715	12.651	6.484	5.492	3.597
17.364	11.719	1.102	5.534	0.531	2.31	2.389
10.67	11.396	6.883	3.146	42.606	0.325	4.158
92.157	7.46	5.695	9.93	26.317	7.012	1.229
1.773	0.176	0.14	3.211	24.817	5.772	0.768
49.731	12.047	15.723	3.624	29.636	4.635	3.488
3.674	0.25	0.672	4.402	4.726	4.15	0.933
59.994	58.222	3.206	1.045	68.442	4.745	1.064
52.923	13.32	12.911	1.389	92.631	3.957	2.211
40.693	25.68	49.701	1.975	3.894	4.085	2.488
8.421	62.797	4.982	2.142	2.153	4.791	0.997
26.357	1.458	33.49	31.722	153.238	2.893	1.212
0.942	4.717	35.759	2.694	2.565	5.663	0.979
95.733	13.363	7.832	121.544	8.887	5.572	1.768
55.028	0.185	20.319	0.332	6.592	6.437	1.302
31.291	0.755	19.119	82.827	4.416	6.446	1.022
14.078	6.582	15.182	10.525	56.452	4.668	1.012
101.155	3.964	116.918	0.276	67.33	3.882	1.679
0.579	1.669	1.126	82.308	2.013	5.745	3.032
16.176	5.867	10.173	156.476	31.695	3.12	2.294
4.184	11.823	1.89	12.136	7.979	0.829	0.412
89.229	4.174	32.411	0.374	25.204	0.295	6.029
115.316	8.797	13.631	0.154	25.656	4.461	2.85
1.089	20.605	23.46	0.336	2.787	5.809	0.484
29.067	0.566	2.616	115.494	2.61	1.55	1.88
50.652	15.22	6.086	3.304	0.607	3.652	8.352
24.575	5.679	11.874	172.88	1.56	3.446	2.401
27.748	2.93	13.174	1.808	5.507	9.309	1.083
3.274	4.693	5.715	53.797	10.952	4.162	1.523
0.552	11.868	14.09	56.562	2.012	5.121	1.504
17.366	2.596	21.168	116.766	16.824	6.67	1.732
79.163	16.71	35.389	0.036	53.938	8.435	8.575
148.877	0.714	0.17	0.623	0.914	7.524	2.277
3.712	9.466	10.97	0.191	11.543	9.934	0.644
14.743	18.827	2.275	33.084	1.141	0.624	2.579
52.513	10.939	80.042	15.05	80.002	1.083	4.038
0.265	8.949	11.871	50.562	1.713	3.21	1.388
63.137	13.195	20.402	7.074	7.15	5.536	2.513
22.888	5.141	5.83	27.201	2.223	6.312	1.881
6.184	8.033	50.453	0.848	23.961	1.552	3.596
1.149	22.101	0.714	72.058	8.154	14.983	0.598
84.37	5.586	29.052	0.672	4.329	1.497	2.905
70.436	6.526	3.45	0.197	34.229	12.026	2.65
16.716	0.852	2.738	0.159	27.136	0.622	1.96
79.808	1.277	20.097	3.939	3.443	2.288	1.736
0.759	3.954	1.423	28.428	14.833	4.044	0.951
61.4	0.576	2.173	133.134	23.091	4.995	0.604
222.342	35.417	2.703	170.812	31.168	5.494	0.873
66.103	4.681	3.124	0.173	2.28	4.305	1.342
56.152	8.865	0	5.712	9.938	4.536	1.181
37.299	15.858	0.836	3.16	7.215	3.866	1.011
43.897	22.206	20.732	50.23	12.487	5.703	2.177
91.202	43.131	1.22	0.115	45.284	1.683	6.576
16.795	6.18	28.655	1.139	3.174	0.834	1.955
36.633	7.432	0.452	156.051	2.025	1.906	1.075
151.786	3.834	7.125	3.867	114.325	5.622	2.017
87.097	10.353	2.155	0.054	3.321	2.364	5.597
52.095	5.608	15.748	1.024	10.235	1.292	5.351
0.508	0.854	20.17	59.624	2.356	2.307	1.913
16.567	3.464	52.222	3.786	8.569	2.535	4.024
98.172	16.701	2.475	78.753	14.9	6.974	3.317
26.231	17.354	6.087	0.535	0.17	0.677	0.817
197.992	11.199	0.642	0.197	31.666	0.586	1.139
194.104	8.712	20.87	0.584	57.649	4.87	1.051
54.952	22.756	0.563	0.272	4.562	4.882	1.478
50.335	8.806	4.026	0.07	32.13	4.459	2.265
15.008	3.192	11.144	0.103	5.36	5.31	2.167
89.434	5.135	5.579	0.656	11.31	2.768	1.589
98.852	6.567	27.977	83.419	16.526	1.887	2.092
85.201	10.391	6.916	3.891	1.533	9.444	0.848
179.001	4.209	20.045	0.054	16.126	6.385	1.295
137.504	12.852	7.72	0.215	2.013	1.47	1.748
21.738	22.759	52.434	81.193	9.647	0.627	1.519
48.753	0.243	18.626	0.176	11.014	6.807	0.554
9.795	0.767	22.051	12.752	50.342	2.66	1.046
1.951	58.931	4.248	0.154	12.347	3.41	2.856
21.108	6.077	15.882	82.07	30.025	2.499	1.913
17.843	3.605	2.734	0.105	52.218	8.578	1.537
30.725	3.836	2.142	0.18	1.703	0.145	0.263
41.049	13.07	6.152	0.078	15.213	9.198	2.868
73.383	9.055	0.942	0	39.456	6.715	0.429
35.973	19.579	10.112	0.105	2.542	8.885	1.142
28.425	7.971	0.188	24.957	13.34	1.02	1.322
48.231	0.279	0.477	0.079	12.086	5.244	4.065
18.24	0.979	12.757	0.296	3.953	0.556	1.194
101.476	0.622	0.483	44.889	67.022	6.854	1.052
61.824	24.663	0.239	0.368	54.266	8.91	1.702
100.524	0.705	0.226	8.517	32.39	3.923	1.599
19.214	0.347	0.646	1.081	15.737	1.13	2.166
4.609	0.385	9.658	0.714	71.307	6.336	1.675
6.655	1.56	7.979	51.124	45.561	7.27	0.488
8.839	1.622	3.366	17.15	20.239	1.217	2.549
14.407	12.617	3.65	3.516	16.052	8.572	2.955
36.565	31.711	3.589	63.75	40.788	1.524	3.435
25.978	7.488	19.265	0.957	59.377	6.426	0.662
0.627	0.945	12.564	0.131	2.543	0.321	1.021
6.949	8.13	11.296	0.267	0.838	1.423	1.751
26.835	1.199	18.347	0.177	3.296	2.023	4.347
5.712	6.16	24.529	3.027	2.313	3.755	4.483
47.943	0.831	18.137	0.49	2.956	9.157	0.916
7.589	0.385	3.784	22.831	65.957	0.288	1.266
49.211	0.667	0.331	2.859	53.362	1.133	1.832
47.317	8.835	0.156	239.626	6.688	4.015	0.598
102.074	11.176	3.839	0.439	20.382	3.179	4.043
80.683	4.342	5.557	83.848	5.939	1.805	0.855
51.896	32.014	1.622	0.799	31.487	3.683	1.693
22.97	3.445	1.225	0.856	8.873	9.651	0.839
86.561	0.791	7.646	36.595	10.638	8.057	1.51
76.731	14.75	24.716	1.142	7.734	1.394	2.972
89.718	13.216	17.205	15.073	17.032	1.96	0.882
54.498	0.392	25.098	0	21.53	1.601	0.794
11.371	19.158	16.6	81.823	10.313	9.697	0.245
0.714	0.147	13.977	4.083	45.118	1.933	2.672
22.488	13.003	20.062	54.747	0.733	11.709	3.326
30.431	1.251	7.092	0.714	12.645	2.911	4.848
95.014	7.874	21.304	8.7	20.579	4.087	1.492
5.817	14.934	5.583	7.898	88.419	3.683	0.895
2.218	21.507	18.344	3.846	27.408	3.065	1.251
33.558	1.833	0.876	107.813	3.384	5.676	11.177
10.833	0.299	7.241	1.649	10.817	2.009	14.354
45.783	15.558	17.079	0.772	13.741	3.32	0.322
38.901	0.498	2.195	0.925	6.828	4.427	1.481
11.951	3.696	18.202	8.531	4.571	3.761	5.843
18.26	0.805	10.431	13.264	32.78	3.562	11.296
40.632	8.276	4.057	0	4.501	4.122	3.078
16.532	1.71	9.646	8.84	2.561	8.604	1.02
5.769	0.663	4.626	4.047	2.769	4.594	1.366
5.69	6.571	57.334	9.03	14.681	5.703	8.29
30.074	0.312	0.359	1.264	1.038	3.253	6.051
0.434	1.092	37.662	15.678	17.643	1.631	2.841
0.967	8.017	0.598	1.053	71.886	6.944	0.714
4.454	16.229	3.121	0.714	16.746	4.774	5.004
1.55	3.403	21.113	26.037	12.658	1.136	5.317
0.231	0.807	5.711	15.258	13.57	0.357	9.291
2.196	2.259	9.503	1.027	13.858	3.834	6.426
0.482	0.629	12.004	18.661	64.23	2.08	1.586
21.557	30.432	4.213	4.615	24.017	5.391	0
66.152	3.697	40.196	24.296	2.332	0.959	4.454
154.835	0.221	12.242	0.714	17.115	6.395	0.641
98.842	9.455	8.274	1.397	5.238	0.477	10.71
6.575	4.121	13.964	0.437	11.497	0.4	4.652
5.79	0	1.261	0.366	1.529	2.29	1.458
2.616	3.21	20.402	2.841	9.974	6.306	0.52
16.839	6.11	6.902	46.83	93.611	2.353	1.52
0.918	0.4	6.604	4.031	2.685	0.981	0.872
4.098	9.135	6.963	6.036	63.341	1.016	4.434
71.383	1.8	0.102	19.221	20.49	4.391	0.595
132.73	0.336	2.856	25.91	4.067	1.693	7.188
28.708	0.291	8.276	0	19.464	4.106	1.195
72.685	1.848	5.139	6.986	36.649	1.574	4.498
36.035	7.958	4.612	29.958	7.432	1.159	9.017
1.278	5.62	12.497	6.561	30.645	0.46	7.633
42.237	5.985	3.096	0.363	56.886	4.211	3.82
9.376	8.539	49.308	19.121	41.634	3.756	12.945
31.901	0.345	0.522	8.304	13.63	4.383	0.547
33.927	0.142	2.245	8.726	1.966	0.501	3.713
6.358	1.316	0.52	15.634	52.052	0.534	12.217
135.36	8.791	6.629	2.278	4.495	3.869	1.331
45.356	4.103	0.953	9.538	7.263	2.681	2.065
59.948	0.667	1.702	2.162	8.048	0.751	8.723
32.832	0.614	3.701	1.144	20.85	0.471	0.504
8.902	0.823	5.027	23.445	12.691	5.305	11.373
47.309	6.676	2.66	23.365	40.029	0.612	10.784
18.891	1.512	1.81	0.714	65.47	1.24	0.308
84.89	1.78	1.651	3.499	18.342	0.597	7.136
1.182	0.344	0.557	5.275	3.974	7.938	0.886
0.914	0.373	48.007	5.582	3.55	4.584	2.025
0.715	0.294	3.223	31.297	9.311	4.13	1.597
1.585	4.74	44.158	95.584	4.842	1.343	0.499
1.53	32.137	6.445	4.462	2.764	4.691	0.817
38.849	0.676	2.878	50.121	4.965	4.987	8.08
21.729	1.335	31.692	26.512	43.362	0.935	0.674
0.592	6.64	4.139	0.335	8.321	0.466	0.478
64.267	20.136	1.538	8.389	24.96	4.628	2.926
17.959	1.574	19.492	31.961	23.772	1.101	4.1
18.989	0.777	1.904	6.63	12.732	3.575	0.714
12.537	22.48	1.284	8.467	26.759	0.514	0.54
8.279	0.654	0.41	0.714	11.982	1.042	14.203
30.567	2.232	7.69	6.841	32.035	5.399	1.224
0.976	0.713	2.851	2.246	52.395	6.342	8.651
42.149	5.17	1.711	10.031	2.957	3.559	0.024
1.913	8.927	3.244	1.593	21.605	6.682	2.667
54.657	0.293	2.96	4.988	8.992	1.109	2.013
1.944	1.042	8.82	24.142	5.644	6.812	1.03
14.28	8.745	0.543	8.729	8.664	7.134	0.304
41.32	1.091	0.527	0.761	3.413	1.714	3.391
1.432	0.904	0.654	3.499	9.311	3.711	7.943
36.311	2.956	9.53	2.623	3.847	1.788	3.068
0.515	7.192	6.991	1.939	11.701	7.851	0.201
45.605	0.129	0.999	5.255	8.412	0.417	1.383
1.139	0.422	3.328	25.207	51.386	3.225	0.714
32.225	3.406	3.759	0.666	3.634	2.217	0.691
43.304	0.199	1.299	25.199	53.793	4.611	0.575
1.845	0.404	1.293	5.237	1.721	1.942	8.526
64.88	1.599	10.033	12.752	4.544	2.751	0.236
15.928	7.797	0.86	15.1	20.92	3.02	0.763
76.286	2.304	7.204	1.18	2.46	3.852	1.859
4.357	0.655	4.603	11.345	6.436	3.328	0.533
1.412	0.296	0.512	1.422	3.894	4.138	0.872
87.291	5.024	1.164	17.411	8.081	6.825	1.744
12.641	8.475	0.387	2.101	38.583	11.082	0.452
1.218	3.343	2.565	0.402	54.633	9.566	0.949
0.671	9.392	0.821	5.127	13.11	2.142	0.845
37.253	0.497	1.103	8.935	2.105	6	0.976
36.636	5.188	1.245	7.156	9.533	0.899	0.593
47.937	8.674	4.406	1.561	11.615	1.29	0.261
22.285	8.123	3.926	1.428	12.458	1.891	12.621
15.866	2.96	2.42	3.218	20.512	3.904	1.036
7.896	17.998	1.515	10.66	9.503	3.844	3.509
0.66	1.199	0.431	1.007	18.369	5.898	0.831
15.544	4.8	1.117	2.072	3.508	0.918	8.782
4.202	2.427	1.041	9.408	17.392	1.3	0.913
39.681	0.356	1.576	7.029	2.142	2.817	0.855
3.83	0.067	1.263	0	10.371	3.512	0.819
2.142	0.65	1.728	2.677	3.186	2.643	10.98
0.991	9.24	0.795	4.115	6.574	2.619	1.02
48.45	0.522	0.168	5.563	19.229	0.77	1.182
74.417	0.782	1.528	1.095	14.064	7.014	0.08
12.748	5.667	6.457	0.647	0.869	4.405	0.566
71.266	0.374	1.428	13.771	21.647	2.258	0.925
2.22	2.968	2.199	8.917	10.991	3.125	3.831
3.796	10.991	0.844	0.849	5.908	3.788	8.826
28.972	0.46	0.965	0.429	44.557	0.473	3.086
17.723	6.206	0.577	4.272	9.574	2.946	0.552
59.254	30.488	0.209	0.073	6.159	7.775	1.908
2.1	0.013	1.94	26.157	11.027	3.879	0.426
27.449	6.981	2.668	0.042	2.561	0.752	6.562
1.661	1.836	8.143	1.504	11.265	4.622	3.154
6.275	4.617	3.207	0.015	9.848	5.485	0.855
63.764	0.365	34.766	0.074	25.347	1.419	1.928
19.475	4.312	0.267	0.459	21.317	2.856	0.168
33.461	10.372	5.317	2.136	31.663	3.669	0.894
3.934	1.876	0.722	119.147	10.236	1.428	0
63.5	1.621	10.179	10.624	12.252	3.57	1.139
15.874	5.75	0.342	0.17	38.99	4.187	1.197
62.373	31.717	9.892	61.734	13.085	4.284	7.669
1.375	0.434	6.154	0.032	8.167	4.469	0.199
0.489	5.976	0.361	109.749	12.105	0.309	2.045
14.399	1.633	0.684	0.103	11.382	10.794	0.714
26.286	0.355	0.374	17.984	0.762	2.388	0.603
1.133	1.045	0.832	26.176	4.597	1.821	0.414
31.653	12.104	34.731	0.055	13	0.886	3.139
54.234	6.598	25.722	22.854	22.631	1.537	4.857
43.969	4.425	2.106	0.097	6.059	9.034	14.764
1.327	2.312	0.832	0	1.428	4.656	4.634
3.442	3.338	0.714	2.765	1.636	2.013	1.048
8.361	0.51	10.45	0.982	5.039	3.578	10.657
0.089	0.864	0	1.163	11.716	0.859	1.228
52.966	2.801	1.629	0.082	14.349	0.534	9.121
32.791	2.359	0.289	56.532	11.414	14.62	2.155
6.022	3.325	0.324	11.226	26.611	7.992	9.896
86.835	1.882	0.245	0.269	15.788	5.452	1.981
46.422	7.945	14.686	0.041	12.447	1.947	6.147
0.647	0.206	5.712	11.021	3.448	2.838	0.714
66.204	0.322	6.244	0.11	23.018	1.428	1.414
40.427	7.856	0.163	0.104	4.509	0.494	1.056
53.848	5.139	3.013	9.693	10.602	6.751	9.285
59.505	2.92	4.255	10.677	21.015	13.208	2.499
9.662	0.148	8.291	0.131	51.967	0.483	12.367
25.143	7.133	36.099	0.364	19.382	1.757	7.115
35.454	0.279	1.87	13.976	1.238	6.172	2.222
2.067	0.45	0.738	8.608	65.401	13.226	0.714
17.979	0.219	0.872	2.592	23.205	3.57	10.515
10.341	2.184	2.741	0.129	7.906	2.1	3.131
31.46	2.455	0.227	0.755	37.314	6.324	7.584
5.678	10.239	8.763	3.087	22.062	0.781	3.47
0.895	0.745	5.47	0.885	22.415	0.797	0.989
46.021	3.328	1.772	0.033	12.126	0.196	1.087
12.996	0.343	2.668	0.323	23.854	5.433	9.805
30.752	10.715	0.04	0.478	21.724	0.604	1.954
21.755	5.414	27.624	23.244	26.612	0.702	3.622
64.715	8.078	4.077	0.591	2.145	13.052	11.262
14.316	0.996	3.764	0.108	0.812	0.405	1.906
6.767	3.606	1.48	0.04	2.1	1.414	0.909
45.63	0.165	1.687	0.088	5.578	11.323	3.362
7.378	0.222	44.474	0.041	2.556	0.83	7.652
4.734	6.987	1.413	22.346	13.951	0.371	1.384
3.152	3.383	1.127	0.079	21.537	0.796	0.171
8.857	4.613	0.353	0.717	2.095	6.214	6.627
55.516	4.925	0.525	0.088	15.435	1.523	1.735
13.721	10.703	0.642	36.493	17.036	8.795	1.87
8.341	0.747	1.571	21.092	2.856	0.187	0.965
1.352	0.805	1.85	0.1	16.712	1.128	0.53
38.525	9.227	0.957	0.086	4.22	0.921	1.679
7.062	11.993	1.869	0.334	2.005	7.808	0.322
20.784	1.918	15.29	19.498	7.579	6.569	5.626
1.37	1.723	8.801	0.316	8.104	0.151	1.901
26.037	9.723	0.464	110.974	13.527	3.826	0.302
0.938	0.779	8.014	91.762	26.054	8.892	1.494
18.576	6.068	5.479	153.012	2.005	0.471	4.575
0.529	1.604	0.373	141.312	0.619	1.536	2.528
6.06	0.455	42.963	0.339	6.47	1.803	4.542
0	12.375	55.847	0.08	5.243	3.042	1.42
0.84	0.328	1.141	0.041	11.576	11.806	0.658
66.664	8.877	24.186	0.055	3.363	44.195	4.606
19.743	2.484	2.122	17.381	15.576	0.465	7.352
5.764	0.575	14.571	7.021	20.774	0.749	3.627
10.399	1.201	129.964	1.952	12.879	9.17	11.985
29.141	0.541	55.071	0.097	23.57	2.428	0.303
16.926	0.704	3.291	0.251	2.773	5.879	0.537
46.851	0.332	9.435	0.065	16.462	0.403	2.538
2.004	1.51	2.307	0.031	21.742	6.462	6.756
1.741	1.195	0.464	1.697	6.48	2.09	0.886
5.86	4.205	34.056	31.164	17.344	0.585	5.659
0.936	15.543	73.384	0.26	1.843	6.12	8.974
9.439	0.835	76.036	0.104	2.896	1.892	15.126
15.09	21.52	40.406	9.84	9.867	1.115	3.004
23.237	8.046	134.614	0.571	2.822	0.248	5.321
16.285	2.061	3.09	0.084	11.906	2.74	1.03
4.836	8.722	34.676	0.105	7.089	1.797	1.457
2.432	1.885	2.309	28.227	3.9	0	11.603
1.208	0.957	11.286	41.559	4.797	9.732	0.871
7.142	3.355	9.823	60.807	1.036	11.595	1.118
12.803	0.576	10.121	0.467	13.752	0.324	1.228
18.581	2.376	5.712	0.123	1.58	3.294	3.701
7.864	0.662	5.743	0.092	0.365	3.91	2.235
0.498	2.142	8.568	3.81	6.053	1.551	5.25
13.741	10.667	0.159	10.146	1.173	5.245	1.756
4.161	0.678	0.779	2.867	1.719	0.333	0.514
6.188	6.727	11.656	0.289	4.973	7.014	11.05
18.436	0.444	6.232	12.628	4.623	6.231	0.983
4.842	0.465	13.571	122.944	2.182	1.053	5.974
1.438	2.3	16.181	0.005	10.567	8.912	0.83
3.384	7.624	7.596	0.027	1.451	3.826	0.606
17.233	4.451	1.493	1.149	1.601	5.898	2.618
1.032	8.182	3.226	1.558	1.036	1.747	7.387
0.19	1.33	19.263	0.039	1.983	0.396	0.899
0.416	1.165	20.125	0.429	2.421	6.766	1.996
2.824	1.31	40.473	0.714	3.309	4.876	0.791
1.031	1.002	0.195	8.401	5.91	0.717	0.684
12.442	0.886	37.007	2.071	0.345	1.104	0.749
2.83	0.714	70.952	0.71	2.279	0.421	0.975
4.602	1.095	14.407	17.341	2.873	0.605	1.102
0.459	0.307	14.27	0.021	3.83	0.18	10.39
1.318	1.125	0.185	0.714	3.41	2.001	14.119
0.514	1.652	9.09	1.25	1.796	3.339	1.577
29.18	1.971	29.637	0.016	8.546	0.428	0.913
110.559	0.154	17.777	0.141	0	2.793	0.663
95.226	1.798	112.853	0.134	6.269	3.745	12.533
51.326	2.204	24.779	0.076	1.585	4.778	1.553
146.216	1.139	60.226	3.563	1.63	9.305	0.267
4.324	1.097	3.642	64.675	1.684	4.41	0.225
76.442	0.529	10.353	28.781	1.735	0.302	14.7
63.157	14.156	55.207	24.915	11.584	1.257	10.766
172.304	7.475	8.854	30.148	0.978	0.083	0.468
0.174	1.257	4.067	0.082	0.92	8.128	0
8.54	0.793	48.209	40.154	1.426	0.901	1.247
9.848	0.654	0.744	12.835	1.003	1.045	1.475
9.481	2.105	9.579	0.066	1.978	0.694	2.254
1.154	1.117	30.773	6.857	3.994	0.28	1.458
58.104	1.632	4.219	102.198	1.399	1.821	1.556
133.005	11.113	55.002	71.498	2.504	0.046	3.287
173.347	1.578	27.328	3.086	1.661	2.413	0.678
1.833	0.766	42.289	34	1.077	0.279	0.214
9.741	0.451	38.67	4.946	1.653	0.18	5.433
15.148	0.592	40.888	0.676	0	1.557	1.436
65.879	0.804	1.712	27.548	0.426	7.971	11.6
19.276	1.002	28.011	22.457	235.135	2.007	0.594
45.883	0.557	50.97	10.223	27.302	7.219	3.016
22.946	1.079	179.902	3.682	78.812	2.289	0.266
28.399	0.287	3.679	27.956	121.702	12.957	5.966
1.752	1.383	123.409	3.639	3.429	0.603	0.307
12.539	0.503	33.925	17.748	38.005	2.117	0.639
85.879	0.801	87.256	0.548	22	0.383	1.191
99.46	0.366	13.959	10.068	100.745	2.142	0.507
195.618	1.23	6.541	0.984	81.571	0.728	0
172.385	1.428	35.678	0.605	28.325	4.747	4.13
5.626	0.593	53.896	17.406	0.247	11.684	20.521
42.626	0.201	38.788	14.096	2.035	0	2.028
0.222	0.824	0.201	20.256	5.897	2.87	0.383
74.447	11.609	62.154	19.845	84.256	0.44	1.139
20.777	1.388	5.153	5.697	93.1	0.421	0.386
114.261	5.168	20.92	1.969	40.326	2.491	0.951
25.041	10.544	16.977	12.289	152.502	0.679	4.414
50.177	0.469	79.498	5.68	86.126	12.513	1.886
6.862	0.448	17.942	1.636	152.784	0.434	5.712
8.184	0.536	3.007	20.463	61.389	10.86	6.274
45.243	6.908	4.676	1.404	0.384	4.155	0.828
161.152	3.087	8.231	2.157	0.474	10.224	0.334
78.258	1.554	46.305	1.002	16.103	0.154	13.97
177.626	52.94	125.897	10.18	24.732	2.748	12.749
5.749	1.389	23.765	22.18	21.467	2.248	0.969
126.699	4.887	4.166	14.986	49.522	5.36	1.367
158.785	0.122	4.623	7.893	57.589	3.913	4.376
83.292	2.439	22.514	3.906	2.809	2.962	0.552
104.377	0.131	63.768	16.868	68.083	0.585	0.312
20.654	11.415	1.886	17.495	113.002	1.824	9.824
66.838	9.448	10.621	3.396	16.605	1.416	7.02
12.989	6.938	88.798	17.61	101.551	13.284	1.798
4.426	0.568	55.719	42.341	40.796	0.714	1.236
44.453	0.289	109.917	10.463	226.897	0.912	14.342
38.072	17.728	61.562	12.605	104.151	5.04	1.045
13.15	0.116	0.826	11.123	33.028	0.927	2.128
118.91	0.937	3.213	1.07	0.952	3.896	8.299
121.759	11.827	0.783	13.011	131.808	1.188	3.445
190.805	0.327	4.003	8.668	123.838	11.72	7.854
166.228	0.298	78.871	0.92	50.002	10.945	11.994
128.55	30.689	6.091	1.741	273.86	11.086	9.826
110.576	3.276	38.399	8.845	56.942	6.077	0.839
250	38.502	45.017	27.966	38.215	0.257	1.909
13.531	5.738	0.737	106.157	42.624	5.568	0.053
88.815	0.931	3.893	15.105	31.098	2.226	12.823
15.52	1.906	13.249	59.428	122.738	9.937	0.714
150.993	9.474	0.391	2.678	5.27	0.593	11.145
1.693	5.144	8.761	27.043	2.198	0.575	0.181
70.201	0.14	9.803	21.982	59.285	6.005	10.492
242.761	10.776	82.129	5.794	47.606	13.32	8.29
58.053	0.837	35.114	20.683	12.928	0.413	1.778
139.458	0.721	21.952	71.38	0.269	0.425	2.419
49.985	7.033	0.46	3.313	43.711	0.181	0.69
73.2	2.447	21.63	1.784	18.27	2.209	2.187
3.071	10.588	5.622	2.75	18.412	0.46	4.674
16.001	70.037	8.486	20.091	31.655	2.878	0.67
193.928	45.227	20.123	65.729	40.773	3.809	1.252
29.849	0.166	5.223	1.019	91.326	7.199	8.073
0.361	0.205	10.525	7.699	19.307	52.989	1.743
11.279	104.085	38.385	26.425	34.776	0.172	8.352
146.904	0.683	0.903	14.044	8.807	0.17	3.167
85.041	0.076	4.673	3.158	0.846	0.734	1.428
2.633	0.339	6.403	42.148	29.187	8.205	2.809
193.518	4.911	0.17	34.49	15.486	1.024	1.13
3.822	11.585	4.386	8.568	0.318	1.13	0.45
11.537	0.252	28.113	3.09	63.472	3.409	2.274
163.997	6.231	5.139	1.685	131.573	0.154	1.564
60.859	10.352	112.637	2.007	68.65	0.197	0.449
71.606	12.741	149.028	7.335	124.457	1.278	13.39
9.381	4.221	46.269	20.872	51.738	1.125	1.004
19.048	34.293	56.137	4.19	34.609	8.643	0.435
75.831	10.727	33.656	50.024	0.201	6.241	0.714
143.944	1.466	15.356	64.046	108.417	1.447	0
50.697	7.72	147.901	5.679	47.594	1.587	9.997
56.146	26.99	33.855	0.318	149.739	2.414	0.871
5.642	0.454	17.753	7.27	21.313	0.768	1.093
66.577	3.516	57.744	2.857	55.346	2.11	2.737
147.321	5.007	36.274	8.878	129.832	0.918	12.701
87.178	0.302	1.9	3.038	56.884	3.085	2.589
0.421	0.277	50.526	13.334	132.977	1.615	19.933
104.794	0.413	79.265	6.596	4.627	0.664	0.744
175.638	0.53	0.246	0.141	61.2	0.155	14.059
111.518	18.79	8.671	4.636	24.746	0.475	0.426
37.775	0.659	17.699	19.796	23.915	1.218	0
148.159	0.667	34.221	1.335	12.074	0.434	1.125
81.336	1.648	8.778	84.031	5.166	0.577	1.591
118.232	0.673	2.678	0.088	129.358	2.029	0.649
52.617	0.544	26.211	0.384	1.371	2.809	0.562
202.26	0.105	7.199	0.843	130.702	5.998	8.386
14.292	3.693	38.261	5.042	59.761	0.132	0.146
135.806	18.419	15.102	2.71	57.648	0.254	3.695
2.311	7.854	0.811	62.884	44.615	0.514	51.297
32.407	6.551	6.89	1.167	154.935	0.565	0.974
41.801	0.506	10.006	16.693	29.232	0.853	1.343
78.667	0.356	28.485	4.94	29.524	0.202	6.414
179.438	20.03	2.177	11.622	184.474	1.123	8.318
0.384	0.667	0.552	7.085	24.155	0.866	0.906
60.766	12.916	0.27	16.548	87.508	0.714	4.468
210.093	0.646	1.485	42.999	0.19	6.965	0.714
235.916	55.678	0	2.078	0.322	1.523	2.512
144.441	0.438	0.444	8.269	49.31	0.4	1.433
25.503	0.174	7.08	12.499	15.239	0.836	12.349
86.178	0.317	6.648	1.104	169.731	0.552	1.043
21.849	4.292	107.624	1.462	58.399	1.116	1.255
6.996	21.153	24.587	27.741	47.688	0.094	1.49
74.478	46.073	46.695	2.62	54.642	0.537	12.434
7.386	0.163	50.005	7.597	110.809	4.428	0.614
46.088	0.506	0.714	16.064	44.981	0.748	0.879
81.96	1.434	14.936	33.51	16.443	1.108	0.714
138.895	1.103	8.553	4.58	3.299	0	0.833
183.086	2.863	0.238	0.824	4.09	1.183	12.778
2.444	2.428	1.291	64.098	217.399	12.289	0.919
41.38	6.791	9.863	6.226	91.076	0.223	1.121
195.656	0.876	3.567	1.866	4.421	0.905	0.535
253.806	0.26	10.997	43.236	11.796	0.714	5.14
36.007	0.152	5.445	19.873	21.999	1.038	12.169
101.085	1.143	1.178	0.775	27.272	0.705	0.462
10.783	3.419	12.08	16.179	69.075	0.147	7.066
27.784	0.169	94.956	4.692	10.726	0.165	5.884
55.355	0.438	26.55	6.506	1.408	0.952	4.42
18.792	89.691	77.477	11.682	33.627	0.401	0.419
1.915	0.75	0.104	14.093	4.132	0.533	5.889
55.126	5.241	28.411	12.774	81.231	0.222	2.316
3.829	7.725	0.208	0.928	7.315	4.226	0.713
75.051	0.098	0.748	15.559	45.253	3.502	0.994
20.516	12.207	5.936	7.336	52.601	1.308	0.187
30.332	0.046	3.882	14.996	5.358	2.759	0.412
48.444	0.346	6.573	17.821	135.179	2.061	0.57
22.726	70.29	2.884	11.294	59.437	1.367	11.849
22.662	2.921	13.13	0	105.211	1.253	0.354
53.712	1.267	6.933	30.774	89.139	2.812	0.781
42.306	0.532	71.356	46.058	72.114	3.208	0.672
0.316	0.091	53.512	3.706	11.923	2.601	5.021
44.52	24.116	9.953	0.891	0.469	0.874	1.111
76.769	17.035	6.9	6.101	0.305	3.145	0.902
11.414	14.293	29.677	1.269	260.688	0.279	1.345
30.55	43.565	21.294	0.371	13.927	3.374	1.128
4.11	7.641	10.074	2.654	85.783	1.376	1.002
81.111	7.153	1.34	11.501	18.717	1.302	0.513
92.065	2.298	2.142	5.964	103.421	0.34	1.176
9.121	6.943	5.483	3.721	15.843	0.3	5.296
0.791	67.09	0.677	0.766	36.253	1.158	1.611
89.393	4.442	9.449	5.129	158.182	2.174	0.601
4.401	26.769	0.494	16.606	95.72	1.448	0.802
20.738	0.08	1.428	45.499	31.416	0.396	1.141
84.988	0.461	48.939	4.028	117.992	2.035	2.042
41.171	24.609	9.676	4.017	0.849	0.487	3.113
22.563	0.054	2.237	19.203	29.138	0.322	5.027
27.164	37.255	1.951	6.691	0.13	1.352	2.129
44.251	2.121	49.798	20.594	12.211	0.915	1.663
0.714	0.329	5.354	3.163	0.729	0.72	3.352
13.76	0.119	21.907	15.411	0.337	4.256	8.311
28.103	10.569	6.28	13.472	58.914	3.038	1.152
30.126	0.172	63.116	15.179	1.536	1.474	11.269
45.525	20.497	10.175	11.668	122.939	1.053	7.149
1.098	0.294	26.321	14.525	18.856	4.299	9.238
42.041	0.881	4.543	28.525	70.33	1.107	1.241
1.056	0.186	11.067	28.006	31.248	0.568	1.223
29.024	0.408	3.641	46.347	28.06	0.59	1.667
0.283	0.373	1.301	10.81	106.954	0.314	1.844
18.138	0.368	31.91	0.072	2.358	7.623	2.767
161.657	0.423	8.117	31.775	251.024	5.637	8.749
86.091	2.974	5.124	0.273	35.844	1.99	0.687
177.662	1.003	1.54	4.349	29.651	4.572	0.649
80.426	40.977	8.568	8.706	12.82	2.499	0.436
23.345	8.678	1.938	14.141	60.051	1.004	0.146
43.423	4.525	1.851	23.662	50.029	2.791	0.733
159.768	0.217	0.991	19.015	7.79	17.851	0
212.151	0.534	5.807	12.152	23.786	0.505	4.751
84.04	0.183	1.692	1.333	105.22	2.027	1.043
33.242	0.344	1.41	4.231	12.329	10.505	2.508
3.433	0.986	9.829	6.944	5.467	6.249	0.673
101.652	0.936	17.514	7.777	74.035	1.188	0.759
83.888	0.714	11.56	4.249	45.95	1.623	4.791
5.866	18.369	20.635	2.34	86.392	4.205	2.104
99.43	0.107	0.301	18.392	17.569	6.623	1.126
12.219	10.639	5.185	8.813	20.169	1.598	1.069
24.256	6.653	0.294	2.218	17.311	66.417	2.392
20.913	17.726	1.229	2.815	12.278	3.703	0.851
50.675	6.905	26.656	1.669	40.507	7.515	5.57
133.463	0.105	5.693	2.797	72.878	1.447	0.635
3.795	0.118	30.075	0.861	6.728	1.523	8.022
136.833	18.152	0.708	3.368	60.14	0.829	4.59
52.726	1.566	1.379		4.715	1.012	5.461
42.012	25.979	5.83		13.526	1.662	10.273
107.129	2.07	0.619		25.029	1.711	0.468
78.178	0.214	3.259		33.599	10.603	0.313
28.195	25.561	14.059		27.15	2.174	1.059
14.368	72.597	7.512		1.621	2.851	1.187
8.757	10.169	6.341		2.784	3.63	0.69
9.492	0.23	1.832		20.234	1.118	1.124
17.118	35.826	6.208		65.191	1.514	0.185
9.337	23.461	14.303		0.438	2.043	2.142
2.251	0.08	6.014		58.99	4.785	9.015
95.63	2.485	9.634		3.029	1.351	0.696
107.082	0.327	4.413		0.714	1.354	1.006
36.637	23.326	11.392		20.725	1.24	1.305
26.828	11.747	2.669		48.575	1.572	1.128
133.657	1.133	5.712		38.32	2.319	0.16
2.29	2.517	1.492		85.229	1.575	2.057
54.481	12.203	4.226		7.084	1.417	0.484
68.074	8.046	2.392		128.322	0.169	0.209
12.947	7.218	68.733		5.416	0.584	13.058
150.654	31.673	1.206		32.918	0.118	12.164
48.017	1.002	6.827		63.037	1.901	0.666
44.652	5.865	2.888		62.449	2.17	0.752
1.88	1.398	36.957		9.936	4.964	4.459
38.098	22.932	0.257		1.6	4.392	1.247
82.994	2.249	64.009		143.147	3.396	6.476
0.884	5.175	10.359		86.022	1.443	5.117
11.535	13.908	13.226		3.413	1.706	1.737
172.692	2.732	2.177		64.474	1.648	2.602
7.918	16.707	18.825		30.113	4.089	2.143
12.781	15.691	22.836		78.011	46.112	0.964
53.36	0.216	34.977		26.949	2.453	2.834
0.664	1.589	12.573		22.728	1.94	2.918
0.656	9.682	3.499		36.343	1.525	5.257
45.849	19.217	9.211		0.767	2.224	1.488
137.243	74.028	10.177		2.7	2.317	1.139
4.141	0.803	6.684		75.954	7.705	12.552
155.665	3.45	5.44		1.508	4.77	10.526
6.525	19.133	3.241		70.599	2.592	0.362
1.825	10.58	0.585		169.454	1.428	1.379
6.646	0.834	28.515		0.376	5.057	2.312
15.766	15.284	9.554		1.608	6.661	12.477
11.013	2.488	1.672		16.649	1.421	0.766
66.273	2.995	2.043		83.014	2.318	0.43
77.108	7.318	8.352		145.94	9.116	1.752
129.413	1.879	6.054		1.81	4.466	0.877
88.215	8.76	47.79		68.438	4.464	8.721
41.252	8.771	1.428		2.078	2.642	6.955
5.862	12.869	11.019		2.028	3.438	7.192
193.752	0.441	1.355		15.205	1.507	0.573
57.199	10.381	9.589		16.419	0.551	13.695
2.127	10.84	6.577		3.904	10.302	0.858
37.643	5.389	25.14		0.379	1.845	8.345
17.284	7.783	6.039		65.802	1.34	0.345
1.285	1.58	21.83		108.376	1.429	1.002
1.428	9.246	0.714		7.349	0	0.376
88.134	1.01	12.852		0.431	0.744	1.422
114.692	4.346	0.913		0.997	18.482	7.682
24.924	4.737	2.111		0.718	0.294	0.988
154.234	18.858	5.542		32.924	3.135	11.135
101.082	1.522	12.97		40.008	1.914	0.299
2.013	6.785	18.662		87.438	2.477	0.281
75.836	15.617	19.537		196.545	1.083	1.723
162.56	6.79	1.561		49.414	2.257	8.721
22.139	1.873	11.197		31.424	1.633	1.017
49.861	14.95	0.261		16.138	2.221	13.71
15.257	4.417	8.44		49.435	2.48	0.916
18.61	0.158	8.446		89.386	1.419	0.706
112.897	8.665	1.893		169.793	0.871	0.261
7.348	5.343	5.641		161.067	0.326	0.567
7.348	9.598	7.354		4.146	3.85	0.407
0.544	4.111	2.347		1.565	1.124	4.16
125.687	0.981	1.134		3.88	1.078	1.068
111.313	0.833	16.866		6.394	4.124	0.128
41.326	16.449	11.221		50.233	1.195	0.317
17.208	4.268	24.001		103.828	2.152	0.311
4.419	1.933	8.772		0.599	5.156	11.228
11.22	23.085	0.43		58.069	1.589	1.853
37.27	26.291	3.781		0.257	7.896	2.063
0.47	1.376	2.099		52.069	3.95	4.155
45.16	5.568	0.215		0.968	0.221	1.366
0	3.876	0.822		64.666	1.713	1.1
132.061	0.172	4.706		3.404	3.041	0.355
78.647	5.226	2.637		5.503	0.357	3.517
79.512	44.659	19.648		21.995	0.74	0.108
148.284	21.022	0.416		9.148	0.41	1.469
1.843	15.953	5.318		2.013	1.789	1.306
16.231	0.747	6.71		3.427	1.403	1.856
32.615	14.921	2.142		13.42	0.84	0.714
22.833	14.598	0.501		1.952	1.437	0.852
71.136	2.887	11.769		21.306	0.43	10.841
10.349	4.368	0.514		2.063	0.493	2.42
46.374	6.596	4.17		10.571	0.754	8.005
36.501	5.52	0.354		2.501	0.95	0.661
2.359	7.046	30.376		2.629	3.58	1.191
8.109	6.085	5.895		4.19	3.693	5.176
3.127	32.789	43.211		15.29	5.578	0.714
66.47	6.238	16.41		4.39	0.348	3.877
49.199	0.21	0.701		95.674	0.132	0.244
83.744	0.843	10.843		14.223	1.193	0.67
8.547	8.729	9.666		14.944	1.411	8.988
71.759	4.963	0.836		7.018	0.969	10.891
47.201	3.773	5.906		101.075	4.319	0.335
7.228	0.724	0.482		12.686	1.446	0.458
13.136	6.796	0.025		16.081	8.674	0.296
61.817	12.137	35.689		15.289	0.425	5.48
26.564	0.379	0.405		131.481	4.37	2.156
16.976	0.899	5.257		16.145	1.549	0.938
112.793	27.38	9.102		98.107	1.539	0.348
10.301	14.986	1.755		12.533	0.72	0.967
43.574	11.331	8.06		0.857	4.752	1.154
68.501	1.215	17.139		4.772	1.488	0.532
21.383	0.215	1.495		51.272	0.772	1.021
5.836	8.191	3.224		0.154	0.364	0.992
49.161	21.931	8.101		66.87	3.702	4.233
14.911	1.886	3.276		49.114	1.66	1.995
89.444	14.501	0.304		2.55	0.956	0.549
76.587	2.981	43.443		1.551	1.011	1.892
126.858	26.535	69.63		3.884	7.071	2.075
17.692	0.163	1.167		78.478	3.411	2.519
17.006	0.798	1.709		11.497	5.522	1.673
13.888	0.343	0.81		28.597	1.221	0.614
120.382	0.738	13.402		7.688	1.328	1.184
73.978	3.743	12.119		30.247	0.736	2.361
7.133	10.819	13.516		21.313	0.749	1.401
23.683	0.478	0.956		7.653	1.762	1.283
10.826	11.673	0.853		62.895	0.513	1.984
30.246	15.284	2.907		72.399	2.984	2.581
72.108	9.529	2.158		56.968	1.442	2.78
58.507	5.834	31.886		4.054	9.496	1.302
42.475	9.431	1.428		19.306	9.034	2.147
100.937	0.97	9.33		3.088	0.605	0.993
70.925	1.613	10.344		32.485	3.949	2.411
21.325	2.032	4.443		21.496	4.421	2.272
6.176	1.685	0.566		37.182	3.403	2.332
43.438	0.119	2.374		8.103	0.43	1.677
127.484	0.731	16.543		67.511	1.806	2.142
146.149	0.453	19.473		14.476	3.27	0.822
7.909	5.039	1.907		0.238	9.277	0.718
151.624	2.439	6.43		48.421	2.761	4.11
97.192	7.364	1.275		13.294	0.244	3.431
78.468	2.412	15.149		4.874	5.063	0.131
81.919	0.641	8.727		97.771	1.693	1.335
22.11	0.181	1.226		31.424	9.059	1.176
54.94	2.241	4.757		22.183	6.289	1.515
7.778	3.026	7.609		147.638	0.334	1.12
5.209	5.176	1.875		7.353	14.045	1.276
72.919	2.569	12.334		1.036	1.125	1.078
40.036	9.11	0.443		20.389	4.3	0.899
115.925	5.351	0.435		6.733	11.736	4.835
3.721	2.261	8.893		3.455	1.027	1.453
13.512	1.618	4.769		27.196	2.507	2.528
100.447	9.805	2.305		30.227	9.868	6.53
74.593	4.726	1.218		9.487	1.439	0.29
59.461	0.714	1.577		0	0.851	8.207
19.133	1.796	0.916		0.109	0.718	1.206
44.358	8.401	0.8		17.895	0.664	3.358
60.758	1.255	1.338		26.479	0.952	5.642
2.262	0.714	0.831		14.048	11.537	7.347
2	2.726	8.953		35.638	1.538	0.634
2.907	3.149	2.173		4.148	4.319	2.713
3.469	0.789	2.456		44.584	6.262	2.907
21.788	0.569	0.928		9.054	4.69	2.288
29.646	1.832	0.497		96.599	3.11	1.652
0.533	5.456	7.161		61.49	0.188	3.243
38.101	6.789	21.387		3.414	2.194	6.936
3.32	2.962	0.485		17.273	1.581	0.585
6.322	5.786	7.271		124.055	1.133	2.447
87.357	13.42	0		17.157	6.927	3.717
50.317	1.326	0.152		14.451	0.361	2.622
42.185	0.605	1.428		22.922	3.046	1.186
32.073	0.512	0.332		4.042	5.845	2.877
27.288	0.289	0.028		0.714	2.856	11.797
90.865	1.146	0.246		0.714	1.098	2.821
1.392	0.386	0.832		126.105	2.604	0.455
52.302	1.268	24.195		14.437	4.503	2.599
56.148	0.052	0.277		1.783	1.074	2.698
12.083	0.714	28.883		61.207	1.684	2.503
7.674	2.287	16.952		2.296	5.134	0.894
3.463	0.332	16.208		18.411	0.389	1.236
140.12	10.782	0.372		15.609	8.738	4.157
2.926	0.714	0.644		9.576	1.675	4.404
64.023	12.614	1.039		19.549	0.492	2.101
3.14	34.27	21.491		4.883	5.587	1.256
0.701	0.393	0.531		18.521	5.804	4.892
113.819	12.927	0.201		72.504	6.762	1.898
22.519	4.338	1.587		0.397	4.136	1.365
8.629	0.341	24.158		31.92	6.668	6.052
108.661	12.631	0.487		41.313	0.559	0.964
22.215	9.249	2.745		7.769	9.067	1.811
31.476	15.803	1.89		22.298	4.871	2.717
12.75	8.768	2.389		1.545	1.186	0.121
103.568	15.965	6.27		20.706	9.874	4.295
42.612	5.128	0.275		1.298	7.872	5.786
77.869	2.903	0.34		7.272	0.628	0.112
32.006	9.18	0		13.402	7.544	1.473
1.715	2.856	29.079		36.112	9.071	2.55
6.092	0.252	7.53		50.189	9.57	1.196
3.276	0.607	23.046		4.045	0.642	0.965
57.047	9.292	14.323		25.252	0.576	3.635
15.669	18.718	89.612		14.415	8.314	1.867
97.928	0.555	83.048		32.624	0.845	10.674
27.109	2.851	63.045		15.418	4.907	2.499
40.55	4.013	1.374		0.19	0.577	3.05
15.902	2.038	46.501		17.625	0.393	2.304
100.462	5.793	25.817		0.463	10.327	1.612
41.714	0.388	0.318		8.375	2.575	1.783
11.26	38.374	1.484		1.97	7.791	1.892
4.269	49.577	91.294		11.235	0.316	1.322
43.865	22.813	8.979		28.877	8.529	3.234
78.934	0.816	27.747		55.029	1.247	5.142
6.655	69.521	20.777		8.673	1.42	2.866
118.418	2.455	0.252		2.487	0.757	0.883
85.689	5.274	0.163		123.902	3.716	1.205
98.759	0.501	0.465		12.889	0.355	1.566
106.133	34.416	86.086		12.222	2.085	0.353
17.87	2.467	0.176		103.89	0.426	2.038
107.392	12.03	33.829		30.498	2.719	0.751
3.706	18.157	88.147		3.085	1.645	5.248
5.589	2.138	2.233		17.268	3.034	2.136
1.227	0.458	0.692		16.875	1.821	1.556
1.193	0.072	0.125		0.726	1.222	0.926
20.949	6.983	0.732		151.259	9.222	0.237
52.248	1.159	21.514		21.784	0.494	3.027
43.143	3.399	0.22		0.629	0.874	3.125
119.892	4.87	0.237		28.957	10.212	2.462
114.05	3.9	1.491		24.988	4.034	1.349
41.144	14.293	42.104		159.696	6.755	0.851
32.769	0.532	5.924		3.841	1.954	0.529
89.341	5.46	15.886		3.353	1.724	3.833
16.241	3.222	24.587		11.438	2.932	5.535
49.337	0.28	2.12		24.117	6.646	4.445
56.802	0.39	21.198		90.678	2.719	2.4
94.387	1	0.496		1.924	3.044	0.366
34.371	0.297	12.187		8.569	1.421	2.856
43.297	4.5	25.996		115.932	1.233	2.103
103.586	1.238	4.911		23.941	0.245	1.242
6.313	2.08	11.049		15.748	1.297	6.097
5.782	0.214	9.366		0.847	12.364	0.892
125.29	0.747	0.647		47.655	0.368	4.15
62.426	0.731	33.251		4.998	5.711	5.297
125.479	2.427	43.003		113.754	13.892	1.115
30.333	9.273	3.193		66.504	12.214	3.531
13.827	0.767	0.433		23.887	8.005	1.6
92.709	2.317	60.498		6.068	0.81	2.794
87.92	0.517	0.133		12.401	1.402	0.314
66.552	5.197	23.697		47.702	0.305	1.045
37.88	1.7	79.054		80.369	13.335	1.993
29.968	1.498	47.419		21.688	0.631	10.83
85.838	4.65	0.154		18.801	5.438	1.564
41.626	0.166	6.946		22.96	1.697	2.63
28.462	0.423	63.423		14.777	4.221	1.509
68.756	2.597	30.446		9.834	13.106	0.685
1.284	5.644	23.768		53.494	1.46	3.324
26.169	16.43	66.272		10.884	0.983	0.989
66.945	0	24.854		17.247	0.154	4.689
54.718	2.957	25.303		3.074	0.768	2.294
56.686	45.313	29.275		3.814	0.571	0.809
61.283	6.475	4.477		39.27	0.633	1.166
36.446	0.615	0.29		5.69	0.718	0.514
1.556	32.153	0.951		1.267	0.868	1.106
1.428	10.073	1.018		18.851	3.647	1.87
0.423	33.594	0.137		37.211	4.484	0.871
3.963	2.137	3.281		2.224	1.131	2.242
36.068	0.554	1.177		11.215	5.467	4.873
53.88	21.183	1.243		1.456	1.177	4.851
34.441	0.379	4.276		34.257	0.748	0.652
52.409	8.431	1.128		6.752	0.504	2.58
20.159	1.795	1.573		25.534	0.675	2.063
71.03	4.146	0.173		7.72	0.295	5.392
32.629	1.735	2.057		27.979	0.838	1.734
41.166	2.724	0.96		2.042	5.547	2.014
42.124	55.296	1.439		1.23	0.845	0.7
39.429	1.211	0.925		1.428	0.537	2.076
36.404	9.694	1.515		52.4	5.663	0.789
24.866	13.073	1.008		45.251	0	2.242
6.182	2.103	1.288		64.75	0.322	3.384
87.519	0.347	0.224		136.459	1.151	1.703
77.53	27.172	0.854		11.625	0.511	0.961
49.858	5.346	0.867		3.828	3.187	8.73
27.811	0.312	2.184		0.714	0.381	1.892
56.072	36.313	1.649		109.035	2.908	3.436
1.107	5.663	0.208		39.402	1.424	1.698
44.61	7.53	0.692		22.858	0.52	1.569
15.946	10.205	0.162		26.59	2.257	1.83
42.004	0.37	7.474		1.701	2.001	3.008
15.426	0.238	4.325		36.58	0.948	2.583
22.265	0.455	0.081		3.96	12.044	0.694
7.1	15.61	5.515		45.491	0.257	1.533
5.96	5.64	0.623		26.13	2.955	0.381
21.311	3.379	22.318		22.354	4.284	1.166
3.351	0.156	1.106		69.035	1.347	1.33
74.323	1.026	10.634		11.573	0.561	2.254
0.54	1.073	3.145		7.72	3.055	1.368
34.047	0.201	0.088		14.241	1.54	0.451
9.812	0.672	6.2		10.316	3.67	0.327
20.52	0.156	19.838		7.621	1.658	1.114
55.787	2.82	13.09		33.93	0.714	3.194
7.811	14.291	1.773		11.968	2.394	8.977
39.639	0.563	53.447		8.615	5.624	2.701
43.446	1.027	0.046		12.7	0.801	1.963
67.062	5.515	10.843		0.321	2.535	1.412
17.465	11.569	2.924		2.286	4.477	0.278
8.634	0.836	3.929		12.897	0.954	5.389
24.975	0.284	5.513		10.326	0.669	2.886
20.719	1	1.423		13.6	0.509	0.348
65.986	36.572	1.838		5	1.51	4.346
47.473	0.173	14.19		0.463	2	1.206
23.911	0.977	0.97		21.518	1.204	0.954
11.369	8.652	2.145		6.649	8.13	2.004
30.557	48.775	1.69		54.333	1.258	1.098
23.286	7.086	0.546		0.918	5.216	0.157
47.261	1.713	0.463		0.513	3.512	0.089
24.439	0.399	1.115		31.94	7.394	1.245
2.856	0.748	0.643		25.381	0.569	1.025
0.823	8.149	0.071		70.086	5.868	2.692
15.539	0.576	0.637		1.752	3.289	0.427
30.32	9.808	0.436		98.23	1.044	5.806
13.536	28.789	0.588		47.88	0.779	1.751
8.55	7.731	2.083		6.177	1.601	3.933
14.122	4.159	0.7		33.492	1.533	2.285
71.329	0.288	0.444		34.025	1.092	2.18
3.961	0.233	0.041		6.479	1.601	0.203
26.577	14.07	10.068		4.852	3.062	2.338
5.62	0.722	2.268		86.585	7.977	0.975
5.674	30.058	2.872		8.724	1.74	3.242
17.661	2.802	3.178		17.333	2.294	2.688
46.757	41.88	0.145		0.621	0.606	2.76
62.243	0.419	3.861		14.474	0.8	2.405
1.817	0.609	0.314		18.641	1.999	5.493
19.253	0.439	86.031		21.102	0.632	0.73
34.005	0.414	0.271		9.282	0.743	1.056
42.021	23.744	1.405		7.712	0.714	0.113
62.4	10.636	0.095		0.928	1.392	3.099
21.893	0.209	0.225		39.213	0.65	3.049
36.78	1.154	0.362		32.039	1.269	6.937
24.036	4.669	0.253		44.033	4.033	0.136
7.854	2.323	0.73		1.554	3.752	0.543
22.289	6.221	29.608		29.002	1.254	2.691
36.573	4.623	14.024		18.784	1.251	0.705
32.824	0.518	1.002		16.403	0.722	1.039
13.614	9.527	0.104		102.157	1.261	0.695
5.303	0	0.337		18.872	0.411	10.125
4.135	6.426	0.561		33.412	2.507	2.051
22.696	0.714	0.358		19.117	1.141	6.122
17.364	1.306	4.792		20.129	0.804	1.409
4.399	0.856	12.707		4.374	5.84	2.059
29.923	1.088	6.579		11.648	1.186	2.223
2.984	3.648	13.994		0	2.253	0.735
13.161	5.773	2.507		50.704	1.27	1.38
41.643	12.463	9.769		24.792	1.231	4.774
11.165	3.681	9.76		35.842	1.181	0.464
32.681	12.73	5.797		4.708	1.133	3.793
13.629	5.021	0.549		1.441	3.387	6.058
20.114	8.391	0.998		43.796	2.49	0.442
2.115	7.956	0.835		104.557	1.918	2.979
18.597	6.757	0.501		45.663	4.203	2.603
22.007	1.083	0.198		13.338	4.416	0.751
44.873	0.672	0.352		1.342	1.447	0.869
21.744	0.703	0.065		39.926	3.01	2.205
23.749	31.342	0.111		77.957	0.92	0.645
19.631	13.979	1.521		28.248	2.142	2.132
5.59	0.258	0.009		27.576	2.692	0.729
12.138	7.831	0.215		6.643	0.818	0.397
19.287	10.544	0.195		33.896	0.647	2.804
13.096	17.224	1.736		32.297	3.886	0.686
26.109	0	1.609		14.069	0.694	0.687
4.097	7.549	4.412		1.202	2.314	1.343
0.935	0.687	4.874		0.228	0.89	5.731
9.538	2.486	1.203		9.063	2.212	1.104
27.747	2.776	0.17		19.255	0.47	0.418
13.115	0.593	0.797		50.277	4.84	5.605
39.841	11.44	0.124		101.61	1.681	1.225
10.623	0.597	3.121		7.999	1.692	2.379
1.502	4.004	6.198		22.263	2.153	0.989
22.727	1.807	0.118		2.225	1.693	1.132
13.688	1.197	0.148		1.611	0.283	1.053
8.466	1.363	0.273		17.304	1.204	1.257
36.618	2.713	7.923		5.526	1.329	0.971
13.455	3.098	2.866		1.674	4.946	3.335
4.202	4.223	0.577		1.533	1.704	0.872
1.669	0.435	2.507		0.234	2.444	0.636
13.66	0.678	2.042		17.213	1.909	1.428
12.649	0.41	1.494		47.849	1.514	2.207
14.019	2.155	0.156		4.248	1.679	0.632
1.428	8.474	2.142		7.644	1.049	0.389
29.539	1.335	0.129		22.111	3.312	7.879
22.548	1.303	2.287		5.157	1.898	0.435
12.13	0.492	1.561		0.091	1.919	2.776
11.36	0.745	0.484		24.871	2.551	3.422
7.285	10.688	1.1		2.252	0.805	2.933
16.447	19.086	0.912		8.652	1.459	2.229
6.306	3.307	90.477		73.617	1.853	4.274
3.57	5.889	1.547		13.547	0.909	1.718
7.201	18.911	2.28		5.097	2.039	6.302
6.061	9.78	2.221		96.341	4.127	1.896
6.98	19.85	5.397		32.779	0.949	0.591
3.967	39.548	3.102		6.756	0.831	3.053
6.385	4.793	30.549		74.582	0.716	0.593
4.564	2.165	1.171		12.595	3.366	1.249
1.428	13.094	9.936		51.126	0.364	0.077
0.714	0.224	6.324		5.972	1.771	1.15
2.58	3.347	40.405		23.585	3.513	3.017
41.832	7.16	11.848		9.98	2.688	0.192
88.088	1.428	2.241		59.916	1.708	3.512
139.323	0.234	0.341		63.123	0.293	1.462
25.674	3.369	2.844		16.408	3.807	1.782
86.156	4.758	9.321		0.833	2.004	1.913
244.114	0	0.091		8.453	2.383	8.75
109.641	0.245	0.288		17.514	0.848	1.218
154.409	0.477	0.909		2.918	0.336	2.205
89.037	0.549	13.949		12.631	1.497	0.745
21.502	16.144	0.071		26.027	0.339	2.066
24.389	0.714	0.98		0.603	3.471	0.233
213.706	8.113	5.142		10.6	2.784	1.684
59.945	2.892	1.282		4.285	2.816	4.418
8.123	0.943	0.112		75.552	2.049	0.699
56.327	0.737	1.164		46.683	2.51	2.716
11.302	14.837	0.747		11.635	1.271	1.025
49.947	3.815	1.893		32.319	0.235	0.903
10.601	7.331	0.237		18.157	1.388	1.666
0.447	7.272	1.5		9.241	3.708	1.436
21.717	2.798	3.002		12.743	1.522	5.835
127.896	2.059	1.105		5.853	0.771	1.028
97.895	9.337	9.672		14.965	1.281	2.577
142.076	0.749	3.305		0	1.684	5.472
19.148	5.952	2.095		5.774	1.617	0.929
44.748	1.395	11.236		6.799	0.808	2.643
196.459	0.352	0.437		18.62	1.991	1.734
161.656	1.565	0.214		0.631	0.113	6.354
130.563	6.92	2.983		40.081	0.193	0.944
48.458	0.536	10.372		65.12	1.562	1.752
131.639	2.71	82.158		5.054	0.553	2.183
103.287	0	1.664		5.547	2.449	0.522
90.809	2.236	3.99		7.241	2.173	4.5
89.269	5.619	9.798		8.89	0.772	2.006
1.019	0.511	0.107		70.081	0.171	2.312
183.302	1.555	11.424		40.1	1.753	3.272
188.451	0.738	13.809		4.701	1.713	5.182
24.215	0.602	0.182		0.698	4.24	2.666
9.864	8.063	43.554		78.794	2.349	2.633
108.753	0.893	4.849		3.569	1.068	1.767
71.618	0.409	13.783		10.785	0.543	1.693
82.029	0.999	2.307		2.983	2.061	2.142
42.82	0.856	17.773		5.639	9.201	3.138
214.454	1.673	12.543		39.71	1.616	3.374
216.213	4.059	0.909		14.016	2.129	0.526
51.445	0	1.208		3.281	1.083	1.121
82.769	2.719	1.372		2.782	1.647	1.933
135.063	3.5	0.714		5.077	1.11	0.394
110.055	3.704	1.455		114.97	1.231	0.704
43.628	5.62	1.93		3.662	3.879	0.487
4.75	0.835	3.63		2.534	1.544	1.897
111.922	2.101	6.261		75.106	0.868	2.241
109.56	2.457	7.075		7.709	0.757	1.194
93.477	1.223	6.33		3.938	2.098	1.395
12.085	7.184	0.243		1.757	3.227	0.974
134.469	13.394	17.056		3.047	0.898	2.422
32.491	6.191	2.06		5.625	1.466	10.498
12.752	3.197	58.737		3.375	0.41	1.921
31.097	0.668	1.428		2.117	3.42	1.244
7.174	0	7.903		88.511	2.931	0.607
9.487	3.108	0.714		39.514	1.767	2.825
57.049	4.145	2.967		3.827	1.115	2.779
0.214	5.922	2.154		3.679	3.015	2.657
48.223	1.063	2.366		12.659	2.786	2.329
124.157	0.668	4.363		13.718	1.643	1.26
6.13	3.64	1.71		28.472	3.435	0.586
70.248	1.009	0.552		0.303	0.874	4.074
0.176	1.379	1.303		0.202	3.242	0.227
7.558	0.782	0.814		10.097	1.792	3.136
56.918	6.891	0.714		6.852	0.696	3.843
26.319	0.161	22.239		10.707	1.578	3.331
31.038	5.154	14.692		3.626	1.442	2.274
72.232	12.511	11.123		4.078	1.968	0.237
12.695	0.138	0.434		28.336	1.012	2.374
236.642	0.744	0.472		4.328	5.862	1.89
93.643	4.078	3.337		7.397	1.569	4.217
109.676	0	9.356		1.005	7.106	3.46
56.831	3.634	2.087		1.399	0.942	1.749
18.009	0.931	0.125		8.388	1.748	1.944
83.844	8.935	10.789		8.12	0.524	0.976
40.716	2.66	6.777		4.081	1.331	2.464
22.077	7.443	15.669		15.094	1.521	0.45
30.378	0.714	1.676		3.098	2.713	1.323
24.974	4.721	37.894		10.985	1.181	0.565
42.843	11.196	3.118		6.841	2.667	0.402
37.709	8.581	3.834		11.591	0.9	0.535
47.664	1.044	4.757		0.11	1.697	1.792
33.402	2.697	4.151		8.285	0.472	2.945
13.227	3.57	3.827		6.319	1.262	3.031
11.516	3.238	0.848		4.713	2.758	1.954
27.045	4.257	1.068		28.578	1.921	2.017
27.989	0.331	3.954		3.57	1.567	1.304
54.047	1.302	4.691		20.621	0.366	1.467
71.668	6.003	0.079		16.474	3.285	2.321
8.148	1.793	11.063		8.869	0.396	0.714
139.789	0.41	1.299		22.959	2.163	3.872
0.204	1.969	1.698		8.726	1.722	1.218
20.14	0.364	5.95		4.999	1.532	1.628
3.679	1.183	0.714		11.917	1.513	1.81
9.336	2.354	0.714		15.876	3.357	2.194
3.718	0.489	0.497		2.387	1.145	1.323
42.347	1.428	2.232		4.896	2.688	1.387
93.276	4.791	7.347		16.027	1.597	0.972
48.578	4.21	6.233		15.175	1.766	0.966
24.705	1.339	0.33		8.777	2.295	1.366
70.038	0.519	1.188		2.333	1.594	2.463
15.28	0.864	5.383		9.063	2.085	1.66
32.222	1.665	1.375		4.291	2.6	4.803
40.253	2.822	5.754		10.855	0.344	1.793
46.674	6.567	8.166		43.876	1.127	3.625
81.945	0.498	1.46		14.906	0.272	1.044
98.306	0.57	0.835		3.704	5.535	1.542
4.404	0.826	0.187		12.411	5.495	0.928
24.926	0.463	0.773		4.447	3.238	2.897
1.101	11.175	1.091		4.129	0.2	1.19
38.608	0.892	0.542		6.681	0.077	3.868
22.685	0.49	3.929		3.965	0.482	4.505
14.227	0.038	6.619		1.609	9.45	1.686
22.31	3.718	1.457		12.138	0.297	3.384
86.676	0.258	1.46		6.266	0.534	4.206
49.213	1.7	0.801		2.339	1.11	2.943
10.914	1.217	2.216		18.811	3.208	4.083
23.253	12.645	0.714		2.064	0.101	0.797
8.224	0.559	0.187		12.589	7.703	0.451
68.539		0.584		6.342	9.791	1.662
64.894		1.31		2.523	0.742	1.951
25.651		0.234		14.848	9.006	2.068
52.976		0.578		18.457	0.821	3.892
99.2				0.461	7.823	1.569
117.189				5.36	0.61	0.198
121.461				2.094	0.778	1.998
2.336				2.944	0.495	1.356
22.804				3.605	0.106	2.168
39.877				12.584	3.574	0.912
12.941				2.026	0.544	1.713
5.975				16.695	4.188	1.971
0.714				2.254	1.533	2.524
67.369				15.081	8.96	1.777
4.058				4.293	0.687	0.497
160.389				2.309	12.507	2.96
23.937				2.211	0.779	0
1.083				9.041	0.671	3.527
4.294				1.876	0.248	0.949
22.605				0.58	0.855	2.296
23.595				1.211	0.462	1.659
245.247				1.159	22.643	1.222
1.281				8.754	0.519	2.53
112.01				2.638	0.621	1.055
172.72				0.446	0.533	0.666
77.541				4.478	0.205	2.182
114.623				7.239	0.461	2.136
16.336				14.248	1.161	2.133
31.979				54.772	0.485	3.111
101.539				4.536	2.043	2.03
1.437				102.174	5.046	2.538
99.951				13.676	7.722	4.563
95.06				4.229	11.941	1.205
36.351				4.402	9.289	1.055
71.36				25.803	0.846	1.105
137.85				29.679	0.259	1.046
132.976				204.735	0.661	0.606
35.537				50.443	9.766	1.348
24.468				34.003	0.177	1.904
4.149				292.615	0.236	0.708
28.127				110.62	2.003	0.258
50.201				8.865	2.573	5.015
36.83				145.537	1.358	2.951
56.089				125.962	4.725	1.763
79.15				12.848	1.237	3.614
12.138				1.338	0.819	1.454
141.665				165.247	0.874	1.059
140.57				125.617	0.281	2.81
5.441				7.088	2.737	8.494
4.365				190.054	0.232	1.946
46.548				151.362	0.546	3.309
10.339				162.808	0.134	7.252
15.818				119.553	11.153	0.979
4.998				17.73	4.216	3.563
4.415				318.843	8.53	0.426
3.842				29.696	2.334	4.451
28.902				59.898	0.357	5.971
30.988				13.574	1.673	3.384
46.923				11.55	0.207	1.853
97.471				0.211	4.189	1.428
68.923				227.202	0.624	0
0.714				1.878	0.658	0.957
36.981				202.719	10.625	0.457
53.454				9.918	0.35	5.178
60.306				0.794	0.5	2.073
103.259				125.424	0.664	0
100.033				147.889	3.405	4.284
51.312				3.727	0.399	3.57
17.818				6.279	1.099	0.338
49.112				31.426	14.893	2.373
41.6				8.281	0.744	3.824
0.959				38.695	0.472	1.208
3.575				1.65	0.794	4.651
2.125				25.543	11.542	1.177
71.088				134.51	1.028	1.634
2.561				3.34	0.652	5.312
231.752				0.268	8.933	1.591
122.731				237.416	6.896	2.388
57.87				309.453	0.57	2.065
116.482				10.653	1.937	1.7
17.411				167.783	8.205	0.333
159.02				207.523	0.996	0.544
1.142				225.495	0.404	4.792
48.767				39.943	0.776	2.183
35.554				211.153	0.63	6.471
16.048				95.78	1.888	3.226
2.441				47.926	0.21	1.428
106.177				209.352	1.156	1.473
35.148				99.804	4.349	5.599
18.087				0.087	0.649	0.77
177.534				19.946	12.962	6.561
52.132				66.901	8.972	3.074
44.564				14.477	0.974	7.911
13.481				54.682	1.604	3.028
15.097				8.568	1.084	0.661
16.069				7.854	1.436	3.366
27.316				162.654	0.92	2.48
6.237				14.451	12.794	3.926
88.531				151.676	6.838	0.562
99.81				225.755	14.221	1.491
132.165				187.938	0.509	0.594
31.4				0.151	0.967	0.198
24.383				37.038	1.121	0.648
22.919				28.965	10.134	3.995
13				160.572	0.593	0.654
2.142				46.08	0.69	4.792
25.956				35.493	0.976	3.582
85.773				4.886	1.346	1.834
0.375				73.469	1.778	2.165
29.864				5.362	0.732	0.058
20.561				238.582	0.242	0.916
14.404				342.593	0.714	2.584
3.639				188.236	1.15	2.532
15.954				197.58	9.092	1.529
53.181				322.216	5.175	2.812
0				9.282	10.991	0.453
24.78				102.408	5.392	3.333
80.432				13.051	0.543	1.894
59.15				53.441	0.354	5.72
4.857				103.761	1.353	1.454
54.008				15.42	1.328	1.683
1.62				0.105	0.955	2.013
22.821				83.03	0.601	2.379
63.836				55.214	4.81	0.792
95.006				207.894	0.484	1.067
7.8				156.558	1.01	12.716
120.24				99.985	1.252	6.991
14.734				276.447	0.641	4.075
91.966				190.717	5.822	1.71
29.883				278.164	0.748	0.999
12.946				99.748	7.414	1.578
9.577				36.686	1.342	4.347
111.722				161.687	1.727	2.099
125.19				44.654	7.365	2.297
13.964				44.878	5.434	1.181
10.71				24.461	1.166	2.424
135.481				28.098	0.886	4.689
3.917				232.005	11.507	2.603
41.607				237.524	0.954	3.674
2.675				52.306	4.427	2.517
14.835				7.117	11.013	4.872
106.673				3.404	0.264	2.459
81.417				195.848	1.607	4.145
20.939				105.524	6.792	8.479
123.967				261.949	0.253	1.162
41.755				22.864	9.984	4.85
11.649				194.872	0.742	2.698
5.161				272.965	2.742	7.806
42.715				30.003	7.555	7.134
38.541				138.419	0.363	8.415
16.128				34.307	8.07	2.355
13.626				196.003	3.327	7.575
26.355				237.823	0.527	3.282
8.017				240.759	0.391	1.379
15.616				264.997	1.196	0.961
99.853				88.634	0.16	0.48
1.992				44.303	0.573	1.843
5.49				59.01	1.14	1.025
47.783				126.475	0.805	0.832
15.243				45.652	7.588	1.302
22.848				253.343	10.814	2.244
32.574				2.315	0.311	6.564
30.183				290.82	0.076	0.381
2.739				50.793	0.368	2.837
19.084				21.39	0.726	11.868
60.396				36.212	1.238	3.858
57.407				215.322	0.076	6.84
23.159				24.028	0.527	1.263
2.248				35.355	0.148	0.187
23.343				139.447	0.092	1.098
35.696				33.929	0.42	4.678
65.653				66.167	0.383	6.846
2.21				15.912	4.681	2.796
3.523				31.752	9.69	5.117
86.133				31.751		0.875
76.491				6.722		0.655
82.403				102.625		0.932
73.026				106.014		2.288
57.44				7.1		2.25
56.003				221.011		0.425
74.185				50.864		0.124
19.348				8.044		4.814
0.471				5.946		1.838
90.852				4.426		5.27
72.057				0.714		7.875
101.15				150.886		3.889
15.288				5.287		5.026
14.822				43.85		0.15
27.975				149.677		2.709
30.539				144.424		0.692
0.998				40.49		4.421
48.448				146.15		2.465
78.087				197.872		0.373
15.166				12.234		4.725
38.184				212.123		1.285
59.635				81.192		4.321
21.876				193.395		1.737
0.64				147.035		1.317
32.299				0.225		0.807
2.606				45.832		0.306
36.074				2.458		3.978
18.798				47.139		2.714
74.235				99.101		3.628
31.364				79.234		1.644
35.144				79.74		1.537
18.754				56.038		0.966
101.106				149.126		3.284
3.162				114.306		1.974
16.506				59.448		5.094
28.571				123.755		0.243
1.834				122.315		4.087
101.228				39.15		0.808
72.115				133.226		2.372
100.205				30.004		4.488
63.085				1.752		3.166
67.003				16.619		2.093
52.985				327.224		0.648
70.181				3.453		1.345
43.569				8.884		4.192
0.321				129.029		1.424
12.161				35.061		2.395
0.729				4.921		2.495
47.078				1.744		2.113
19.247				10.174		2.656
73.172				32.282		2.248
8.252				9.612		4.576
41.135				15.064		3.558
40.754				207.155		1.822
29.425				2.219		3.981
7.948				87.18		1.828
36.517				4.836		2.713
39.369				2.697		3.39
42.369				2.765		1.746
21.492				0.714		3.487
6.281				32.165		1.778
37.24				182.621		5.297
45.95				1.24		1.183
9.282				9.606		24.474
9.103				34.958		1.227
14.355				38.679		3.64
10.451				78.163		2.708
21.992				187.754		3.883
5.73				0.714		3.425
13.713				163.895		8.025
5.681				36.339		0.282
7.261				19.595		6.119
0.49				40.039		1.569
30.477				32.586		2.649
27.082				21.21		3.335
1.547				1.693		0.417
7.046				4.98		0.24
18.315				155.402		2.963
9.646				3.635		4.452
14.82				19.929		0.656
24.512				1.765		4.116
3.704				2.663		0.63
7.362				6.951		5.088
3.44				43.387		6.373
21.617				18.017		1.423
23.958				204.839		0.72
22.264				228.394		0.223
11.424				2.292		0.552
1.78				119.713		10.366
5.014				46.696		0.566
1.677				4.832		6.348
11.84				6.995		1.31
2.142				48.969		0.06
1.823				4.998		1.039
1.428				225.429		3.434
1.258				2.792		1.041
3.869				159.625		1.084
3.108				1.8		1.83
0.713				157.794		9.625
7.663				0		0.774
				203.388		6.036
				138.31		2.369
				20.521		1.529
				3.299		1.175
				28.861		10.483
				2.112		3.305
				92.139		1.405
				11.915		0.868
				49.448		0.525
				203.455		1.165
				162.862		0.696
				0.879		0.463
				1.411		0.479
				3.179		0.892
				24.725		0.967
				0.458		8.942
				26.659		0.615
				2.549		3.879
				4.201		0.555
				31.751		0.712
				62.423		5.682
				14.916		0.401
				39.678		0.657
				63.419		8.519
				12.729		1.908
				89.799		0.828
				6.103		6.481
				103.932		1.026
				185.522		0.556
				139.833		0.781
				9.243		6.643
				18.823		0.835
				13.417		5.667
				174.385		2.024
				7.945		1.093
				35.334		0.503
				35.411		9.815
				2.506		0.159
				3.57		1.776
				3.833		7.714
				76.015		3.173
				93.827		14.789
				116.272		0
				71.166		0.223
				74.365		0.522
				165.776		0.216
				1.188		10.8
				43.344		12.168
				32.581		0.685
				2.887		0.714
				87.857		0.695
				123.652		2.627
				10.239		0.07
				1.142		1.713
				62.807		1.721
				24.307		0.217
				0		1.088
				4.003		0.693
				223.654		0.673
				168.492		1.036
				12.793		0.189
				98.397		0.165
				5.018		3.208
				10.714		0.557
				8.565		2.59
				5.027		0
				5.234		2.523
				12.464		0.714
				13.819		10.986
				41.319		0.824
				13.593		0.56
				0.866		0.867
				36.209		11.349
				166.724		9.067
				28.129		0.761
				4.466		11.158
				68.323		0.325
				9.279		9.385
				2.189		0.841
				7.799		1.514
				6.704		9.635
				6.07		0.39
				130.347		1.254
				31.802		1.211
				10.372		0.568
				101.938		0.366
				17.155		8.603
				5.19		3.502
				1.23		1.268
				2.101		9.277
				152.605		1.47
				41.168		0.383
				114.458		0.074
				102.956		1.493
				17.972		1.284
				32.293		6.535
				6.14		8.868
				10.367		0.893
				4.897		1.393
				3.377		4.098
				72.184		1.019
				1.268		12.585
				14.346		2.218
				169.133		0.838
				8.258		7.949
				17.998		1.479
				177.342		0.537
				11.031		0.961
				2.499		4.191
				5.514		5.057
				180.558		10.312
				31.394		10.827
				33.839		0.671
				11.82		1.72
				29.976		2.358
				13.943		7.37
				45.143		9.041
				1.832		0.61
				1.098		2.047
				2.695		10.436
				131.428		0.435
				8.922		10.381
				5.531		0.501
				11.931		0.525
				5.103		0.304
				8.387		1.994
				13.496		1.428
				29.099		0.345
				17.325		13.599
				20.435		0.972
				158.783		0.175
				12.035		8.562
				5.975		0.714
				8.202		0.17
				14.997		1.212
				5.655		0.823
				50.29		0.845
				30.702		2.216
[truncated: 2,338 more rows]

## Sheet: Figure 7K
control	mother	PCD	IPSC Control	IPSC DNAH5
713.887	334.904	3559.58	67.0114	751.131
470.907	486.934	2259.28	135.121	1325.82
771.957	736.374	4451.77	98.8814	553.671
660.967	558.004	1542.93	64.4514	1317.42
594.837	357.594	2148.83	80.2814	1252.95
626.767	552.994	2921.82	106.221	1484.51
587.837	609.264	2817.19	28.3614	717.191
795.697	959.364	5002.05	88.226	723.821
739.697	798.254	1781.3	94.806	409.941
618.707	1114	2102.18	57.396	621.831
525.022	725.829	2728.46	61.306	318.004
507.312	876.839	1495.62	77.466	211.714
358.192	671.929	1964.19	67.516	617.894
567.622	783.979	2362.04	91.306	519.554
535.672	580.499	2697.33	43.996	783.404
689.832	1038.1	2122.66	54.196	460.454
585.922		2779.84	63.826	124.384
603.122		1248.94	43.146	392.204
667.302		2543.97	110.976	314.504
449.142		2287.78	104.536	436.794
		1403	34.526	52.244
		1210.85	100.306	51.264
		777.229	22.666	79.634
		798.357	53.656	93.394
		212.527	89.826	13.864
		274.107	53.076	23.104
			27.5	107.104
			24.13	181.734
			48.78	70.954
			39.55	270.514
			24.59	545.222
			42.01	782.672
			52.95	1174.84
				402.142
				220.592
				541.302

## Sheet: Figure 7L
control HTEC303	PCD169 RSPH1		control HTEC315	PCD120 CCDC39		control HTEC303	PCD108 HTR2		HnEC104 control	PCD176 SPAG1
6735.99	36954.4		4846.21	13561		6735.99	6068.6		5465.38	4235.12
3457.71	13007.9		3548.26	22720.5		3457.71	2388.25		3727.51	2841.55
6650.98	23960.9		4404.66	12144.7		6650.98	2590.4		3838.44	3773.45
3198.04	16386.8		7024.88	23192.4		3198.04	1275.14		7505.43	5335.18
2902.15	20048.5		4724.25	19628.5		2902.15	3181.18		6250.09	3115.02
3951.25	37162		3399.35	13380.7		3951.25	1482.09		2767.8	3008.96
3214.95	22113.3		6100.59	14028.7		3214.95	1593.37		5906.96	3691.56
4363.61	17632.3		3874.39	14818.6		4363.61	1946.79		4024.57	4649.76
4926.81	29672.4		3676.15	12938.2		4926.81	1201.47		3521.15	3253.73
6565.39	30768.3		8439.7	12344.7		6565.39	952.76		6035.04	3733.27
7966.3	32401.8		12371.4	15703.2		7966.3	2941.03		15293.1	2471.11
7953.76	32576		13389.6	27821.6		7953.76	2265.7		15775.9	2914.77
10765.4	20770.9		10688.6	26153.4		10765.4	2414.7		8499.77	1854.59
6854.23	18973.7		9234.73	20079.1		6854.23	3015.01		8666.96	2038.68
9359.24	15715.8		8353.94	15528.5		9359.24	2998.29		9550.91	1655.72
5373.07	20515		7189.99	15625.5		5373.07	1043.22		12930	1392.96
7165.39	28400.8		7644.28	15070.5		7165.39	819.327		14666.4	2566.05
5641.6	40084.6		7747.31	10395.2		5641.6	2072.77		6843.26	1993.14
5874.91	13416		4651.98	15165.5		5874.91	1859.21		6697.57	1681.6
5425.66	22383		8374.35	14365.3		5425.66	4001.76		6834.48	1542.14
5888.39	41216		7365.24	10483.1		5888.39	2884.77		11264.6	4710.09
8621.59	33706.6		13907.1	13829.5		8621.59	1728.76		12609.3	1679.23
6801.41	36972.2		7472.21	17260.2		6801.41	2127.2		7858.19	3825.97
7053.7	24051.5		8390.73	16843		7053.7	2140.46		7226.11	6418.67
7469.64	24564		7408.65	17294.9		7469.64	1993.76		8611.69	3087.68
7055.15	26598.8		8321.8	10823.7		7055.15	1502.47		6850.09	4134.54
7002	43749.2		7560.51	12393.3		7002	2132.43		8171.99	3889.34
5418.75	19934.1		8588.4	11705.7		5418.75	2617.05		4531.53	3009.56
6130.99	20420.3		11289.8	11039.9		6130.99	1087.78		9649.72	3308.72
9083.09	28938.8		8502.39	9717.27		9083.09	965.213		17184.2	3160.56
6985.68	27329		8617.8	20596.5		6985.68	1998.96		6695.61	4052.1
5022.54	39020.6		6373.45	14448.6		5022.54	3842.04		4292.25	3709.32
7802.49	18024.1		5858.81	16746.7		7802.49	3133.62		4567.55	3648.17
5568.55	38354.2		7675.51	14770.2		5568.55	1467.77		3073.5	3509.57
8856.69	32741.9		6510.61	16324.8		8856.69	1663.46		4249.02	2589.04
9488.11	24199.9		8077.93	16049.9		9488.11	1352.99		4445.86	5538.97
7664.27	32933.2		7011.59	12790.1		7664.27	1727.07		5052.74	4412.59
4799.18	18176.7		7733.91	13631.1		4799.18	2147.2		4381.09	5458.12
5806.78	22900.4		6121.06	11906.3		5806.78	1318.08		3670.57	3451.9
4984.64	20487.4		9678.02	13330.1		4984.64	1057.53		4644.99	4761.71
13980.9	26828.9		6986.24	15892.2		13980.9	4108.35		3468.1
8647.23	17069.9		5067.29	14592.3		8647.23	2881.69		1881.7
6542.36	25146.9		6446.93	12198.7		6542.36	2315.85		4426.01
9584.51	25541.7		6801.23	17891.1		9584.51	3608.66		5671.86
9541.18	22973.8		7529.63	17698.8		9541.18	2747.62		2721.05
16137	18534.9		4968.45	9557.98		16137	2238.21		3154.66
6989.97	18880.1		6671.48	12535.2		6989.97	1632.97		2675.57
6564.66	28478.5		6034.83	18847.1		6564.66	1295.28		5608.84
7116.46	15005.7		8252.95	15347.2		7116.46	1616.39		4256.88
5406.49	15697.1		7543.25	20669.8		5406.49	740.51		12932.1

## Sheet: Fig S1B
control	Mother	PCD
12.17	8.24	0
11.94	8.35	0
13.59	8.43	0
14.28	7.31	0
8.27	9.28	0
9.23	5.87	0
8.3	7.77	0
7.67	7.58	0
9.36	6.75	0
12.61	7.23	0
12.66	7.68	0
12.71	8.08	0
9.3	6.57	0
10.92	8.5	0
10.15	5.75	0
11.5	5.78	0
9.29	6.38	0
8.45	6.66	0
12.04	6.24	0
10.68	6.04	0
9.54	6.61	0
8.81	11.04	0
9.37	10.93	0
10.39	10.64	0
10.04	10.97	0
9.72	8.97	0
9.68	10.92	0
11.29	10.06	0
10.31	9.63	0
10.94	9.51	0
10.7	9.31	0
11.82	10.46	0
11.77	10.78	0
11.72	9.52	0
12.49	9.5	0
10.23	13.07	0
10.33	11.77	0
9.87	13.22	0
10.28	12.4	0
12.98	10.06	0
13.29	11.84	0
12.83	10.21	0
9.85	10.11	0
11.8	11.18	0
11.76	12.41	0
11.9	11.4	0
12.16	13.07	0
11.54		0
12.3		0
11.48		0
11.47		0
11.98		0
8.91
8.68
13.27
9.39
9.75
7.3
7.8
8.08
12.96
9.38
10.68
12.33

## Sheet: Fig S5D
control	shRNA1	shRNA2	shRNA3
8323.29	3313.01	4814.79	6436.08
6888.34	3684.55	4237.87	7413.32
11552.4	3121.06	5403.13	8332.69
10144.3	1542.52	6307.64	11964.2
7739.34	3092.42	5819.25	5584.36
9825.46	4390.35	5038.1	6894.6
9143.46	5004.39	6626.73	11351.1
8942.35	4651.57	3605.61	8165.58
9939.79	4771.74	4142.89	9032.87
7514.68	4247.75	3647.57	7956.75

## Sheet: Fig S6B
control	gst2
181.287	120.852
272.363	130.678
253.441	154.28
173.083	174.811
228.025	141.307
128.63	148.381
267.804	195.817
174.535	206.284
175.349	98.1103
194.229	216.362
210.915	208.673
194.846	183.328
265.776	139.859
217.447	148.111
190.82	151.507
262.24	207.712
233.664	125.406
291.046	183.469
243.482	188.005
226.951	181.379
273.353	227.836
260.794	191.615
209.071	140.257
174.273	237.43
219.639	127.933
265.742	240.212
263.885	123.428
289.39	173.69
206.781	140.382
229.347	177.896
238.616	118.207
217.614	237.118
277.151	152.51
240.901	163.308
266.788	130.444
225.224	185.022
228.652	162.568
137.534	195.907
126.919	190.848
189.597	197.05
241.836	164.178
226.188	173.276
245.861	176.733
100.158	232.787
184.717	153.658
123.457	147.847
118.203	158.415
201.936	248.406
217.457	211.373
265.487	168.974
163.073	266.915
151.533	196.829
258.796	162.58
268.786	149.952
152.249	177.633
133.872	200.382
206.189	209.34
181.462	204.206
234.507	233.587
124.716	226.231
193.786	211.292
211.989	147.443
195.316	199.651
260.404	243.453
316.241	148.188
148.921	194.165
175.978	72.832
222.693	162.107
214.458	179.807
159.597	183.641
151.69	184.519
119.045	186.579
239.907	174.228
270.727	219.389
201.063	190.448
257.815	174.184
117.443	107.13
111.767	274.74
151.28	185.116
164.099	195.614
50.3337	185.258
145.142	223.101
262.592	170.581
107.706	148.543
206.603	73.8172
293.406	196.083
197.515	183.355
251.984	197.425
203.629	178.089
253.427	143.611
192.597	198.95
193.349	111.723
208.9	131.355
243.826	192.089
232.396	131.48
227.85	190.019
220.446	157.216
135.806	213.397
175.275	248.406
110.392	198.481
184.069	157.2
280.924	139.829
158.636	245.947
221.542	128.368
199.97	181.612
240.826
264.111	54.3886
112.611	162.882
226.225	133.421
229.443	159.953
250.525	208.212
209.085	212.787
263.286	160.362
198.097	221.422
138.295	166.15
165.957	144.737
196.214	200.398
150.125	185.148
201.901	125.465
287.072	196.656
176.962	208.557
154.673	66.3548
84.0518	186.393
230.261	134.94
245.176	188.282
102.521	130.207
252.875	162.699
175.603	173.887
224.581	150.576
191.056	106.687
195.037	196.619
234.973	147.25
157.335	182.695
215.614	210.602
192.463	192.243
195.854	128.053
129.148	151.313
186.37	204.339
173.342	216.493
267.939	156.937
219.26	113.661
152.082	187.322
235.781	171.993
252.323	44.6727
188.345	215.161
285.551	210.702
172.716	114.965
160.454	138.364
178.27	193.791
165.889	176.764
218.473	175.481
212.069	156.353
115.419	144.025
238.26	113.347
207.857	145.614
89.2984	183.637
128.881	232.019
201.262	174.898
143.501	128.458
221.88	203.351
225.627	52.4596
215.606	106.365
199.962	117.855
182.221	146.374
143.514	140.827
194.906	178.257
222.386	165.648
90.9669	177.403
230.495	135.324
217.001	200.408
171.559	189.414
106.218	152.882
120.389	77.9593
129.378	118.767
210.982	156.691
240.284	156.129
166.846	160.102
124.393	108.842
197.353	192.626
214.822	133.551
181.571	177.66
197.827	148.193
220	106.56
227.981	92.3964
215.138	207.41
202.239	174.228
139.315	139.293
184.964	215.226
298.173	148.783
224.136	221.72
202.937	203.052
82.7082	194.425
206.308	218.699
156.661	166.562
212.155	132.352
216.315	176.366
232.966	117.366
248.024	208.513
131.125	216.013
175.153	206.722
185.817	165.739
107.424	168.41
205.555	208.67
36.312	195.669
49.9899	160.316
252.101	170.579
163.625	175.734
28.7302	166.696
249.17	159.423
100.576	237.305
285.644	156.725
233.402	220.855
205.942	102.423
207.696	191.288
220.365	164.404
183.87	228.066
149.135	229.263
202.635	132.444
240.591	139.452
279.803	245.167
239.179	266.191
166.05	211.852
180.633	100.77
199.057	233.167
174.629	230.383
234.58	243.051
181.643	182.889
179.056	232.211
273.248	136.026
206.268	202.444
167.927	200.907
44.6938	247.142
203.448	210.665
135.262	219.92
167.687	96.4822
123.409	154.349
233.813	202.28
172.335	219.94
247.214	215.779
238.33	134.719
275.544	246.285
196.279	218.101
185.54	185.859
233.376	54.0397
198.859	309.825
197.913	129.431
190.675	272.715
207.839	176.493
160.168	119.073
224.327	135.885
280.888	178.103
219.185	54.5894
236.02	263.041
84.1057	184.043
246.863	136.674
184.194	187.735
152.728	182.472
197.119	220.041
257.923	221.565
167.149	108.608
215.298	239.982
282.5	194.784
189.048	136.177
237.82	221.943
245.964	269.266
188.22	197.6
119.865	169.026
206.189	223.734
183.088	216.506
281.812	175.558
164.703	196.977
200.907	192.59
232.154	247.857
55.8464	166.774
253.976	216.161
188.034	114.785
197.17	217.096
269.227	203.651
124.362	219.765
209.102	233.458
200.243	220.78
188.863	64.4615
262.294	250.107
182.552	182.964
200.556	238.387
212.569	172.181
225.031	207.175
268.242	117.952
341.308	214.549
210.175	247.037
206.572	223.538
206.071	230.895
141.379	122.427
280.164	222.66
160.431	209.318
234.4	228.158
187.411	220.469
178.713	217.819
186.02	116.412
275.106	104.672
174.851	223.418
184.609	206.544
99.5159	195.795
136.565	159.996
83.7239	144.814
82.5661	228.826
193.475	196.511
76.1989	215.019
262.29	208.882
179.192	254.995
151.801	195.181
118.846	159.461
155.093	271.367
144.503	207.834
188.393	212.779
269.32	190.096
174.445	154.021
152.279	105.421
151.764	217.513
181.444	217.248
155.726	166.338
190.704	167.178
125.953	179.314
66.2052	177.605
29.5115	191.934
170.922	125.971
192.709	201.244
126.527	172.634
207.865	250.847
54.6223	173.372
122.292	267.796
139.523	295.575
140.542	222.655
77.0604	150.513
113.01	223.249
24.1795	200.059
135.197	126.947
183.313	176.947
123.831	58.1242
131.579	196.706
145.868	215.564
139.188	168.949
120.628	70.9526
168.214	235.288
183.985	206.924
209.936	168.679
117.654	178.072
167.242	184.434
173.807	235.747
122.843	185.495
148.023	166.815
226.272	69.6621
179.041	148.537
49.3634	105.046
26.2757	196.894
188.944	232.729
197.04	99.0654
159.133	175.725
128.224	143.605
242.466	113.169
100.359	40.2446
176.055	213.022
189.511	193.795
204.069	205.521
200.945	129.113
206.251	182.421
246.642	205.893
123.456	173.705
213.2	169.768
	195.12
	91.7766
	178.506
	87.134
	140.442
	177.196
	94.4764
	210.584
	216.738
	192.931
	180.441
	269.35
	169.46
	196.036
	251.989
	226.175
	117.5
	134.887
	229.565
	90.2554
	177.948
	208.956
	209.816
	165.032
	205.384
	171.325
	190.221
	173.65
	58.4469
	103.099
	90.6536
	205.996
	213.419
	205.187
	184.306
	202.742
	213.844
	180.579
	166.658
	86.9919
	158.043
	132.919
	95.2344
	41.0198
	162.06
	85.1222
	133.317
	44.0234
	244.021
	212.456
	192.484
	160.968
	203.827
	93.5258
	48.5367
	182.373
	247.59
	205.97
	174.816
	150.522
	137.262
	170.036
	238.678
	173.328
	207.47
	173.609
	167.54
	165.082
	159.331

## Sheet: Fig S6C
control	gst2
47.539	31.6862
51.2422	26.7959
58.5106	57.1429
43.4783	36.9128
46.875	36.6111
54.7896	23.3921
46.1416	42.1546
52.4412	37.751
60.7052	19.4018
50.7545	37.7358
44.6648	45.1084
55.6379	44.0044
57.936	35.8209
44.7454	40.0654
53.1511	29.3542
55.814	42.7807
56.2092	24.4328
53.1782	36.5297
58.4862	41.7941
48.3871	44.2478
62.8067	43.4109
48.8771	39.2562
43.4783	36.8627
43.9078	41.7957
60.1023	44.3686
58.6011	42.9043
57.676	35.0814
61.4152	37.3906
63.3905	32.7704
57.9495	38.2222
55.0918	28.2392
60.8035	44.9219
59.6026	43.5606
56.3204	55.8738
52.3256	36.961
46.4716	40.7348
22.3826	30.888
64.886	43.6817
46.0405	40.318
42.4228	39.072
56.1031	41.1111
41.3724	33.7485
48.6348	35.6152
60.0362	37.1134
45.9364	33.7079
37.613	41.0578
36.0238	35.3982
59.0347	44.3243
53.1073	43.2596
50.8324	38.6965
49.56	48.2874
47.8281	51.2007
56.5262	33.6286
50.9807	52.5618
48.2468	31.1739
41.0724	31.6302
67.3759	36.413
66.5584	37.1847
52.0275	51.1751
31.5142	38.0751
41.7472	36.7836
50.4	36
45.7746	35.9712
49.6732	43.3925
59.9415	34.3511
55.0148	35.109
40.6462	39.9397
58.6773	40.2204
40.6291	33.5196
40.3135	33.5387
56.7812	32.618
59.5566	49.5222
58.0357	35.8246
47.8753	38.5865
50.4775	36.5736
64.8918	36.6552
59.9745	34.4304
75.5877	41.6198
65.6292	21.1268
51.669	34.8837
24.6109	36.7893
50.8739	41.5902
50.5902	41.0133
56.0416	36.4716
39.2523	60.0739
66.0225	31.4721
66.7351	37.1248
56.7127	53.7939
62.4571	36.5854
61.4828	25.584
46.0358	39.3803
45.509	36.7347
43.1579	36.6714
48.2456	49.2237
47.6718	60.241
53.4351	30.8404
48.8103	31.3112
51.0806	39.2857
65.9489	40.0421
47.9632	32.2581
44.0433	39.4486
68.4932	37.4721
45.8199	48.7036
50.6224	35.5892
66.5874	41.6667
46.7588
57.0902	60.0362
66.6674	29.2276
46.9974	36.2188
62.3827	38.5572
61.4035	35.4906
47.1842	34.4523
60.3908	30.6498
34.7695	40.8998
18.9329	35.1688
47.8104	36.2954
57.3848	35.9195
44.8382	40.0534
53.0452	28.348
42.9847	39.4089
56.932	44.0806
49.3154	35.1682
53.8879	41.8089
60.7345	34.1969
58.3283	35.1562
50.6329	35.0386
52.0833	50.5051
25.7937	36.2069
52.9412	23.8219
51.8109	60.2899
57.931	35.545
47.7028	30.9498
63.4391	35.2578
50.7726	35.3982
43.0108	36.3636
50.3226	56.7812
51.6264	31.2977
45.8891	38.4615
47.7178	41.8919
52.8455	29.0381
38.9898	29.9401
51.1811	35.6537
51.1278	42.4242
56.1144	46.6191
36.6702	44.2761
57.572	26.8998
42.7729	44.2953
57.6324	27.027
46.2633	43.1406
32.7553	37.9363
52.2388	35.1044
55.1302	35.7853
71.3073	38.2572
59.3301	72.1311
37.1339	79.7267
50.6329	37.1661
44.5269	44.3422
58.3468	33.3081
42.3077	27.735
52.4862	27.7778
41.0663	59.9022
54.7703	29.9766
59.7131	34.1026
39.1034	42.898
23.5988	32.1194
46.8557	42.5329
42.3852	36.8098
60.0951	37.613
66.199	27.1346
58.4112	35.1759
49.282	45.6274
37.368	56.2775
43.095	21.7865
47.0236	32.7755
56.7644	33.6168
58.7949	35.0784
52.0749	41.7335
46.1379	69.6903
49.0694	35.3626
60.2911	47.0588
58.156	41.2475
53.7065	32.8125
54.1428	31.2269
54.3478	43.0551
53.617	42.6258
55.4577	56.134
18.3318	39.9484
44.9591	43.6137
61.3497	34.6741
58.8988	30.6122
55.4593	42.6921
23.5081	44.0678
59.1195	44.2259
42.8571	34.5269
62.4645	35.8696
60.0446	38.1175
44.4458	48.9095
60.7572	45.3834
49.8339	40.6977
43.573	41.217
59.6745	40.2802
26.9405	46.8405
56.9954	33.366
52.7859	36.7232
56.7812	37.2608
54.2432	39.8569
41.3331	36.6972
63.6917	37.8486
60.9756	42.709
52.7136	45.9184
48.554	36.3227
55.1208	41.806
62.9103	39.2507
41.4938	30.6513
47.0042	44.0917
43.1894	43.9367
43.9367	47.6904
51.7928	42.6875
59.7285	62.3053
61.9308	48.2665
55.4529	60.646
58.4863	44.2308
52.2337	33.7331
55.5006	47.0085
44.0783	48.5036
55.9701	50.8083
54.0166	44.6429
56.7484	48.218
50.1433	19.7842
44.3038	50.2717
55.233	46.814
50.108	45.1011
49.6533	42.4757
61.3802	45.4545
70.632	27.8481
45.4076	40.1554
53.6779	45.4545
52.2848	46.9043
49.6988	47.5285
51.4412	60.0253
59.5836	50.1618
49.9297	67.0968
60.1757	39.7727
51.5807	53.5262
50.2109	49.3827
52.3752	44.9086
52.7983	53.0974
26.1655	35.5579
53.0072	59.8249
49.0566	42.1053
53.3088	47.7941
59.505	66.1844
47.619	52.6811
51.332	38.1799
39.823	37.1714
55.5919	46.0705
52.5181	45.0141
41.979	45.9021
47.8708	52.6811
50.2443	31.8544
49.0383	51.8236
52.2388	43.4193
55.3691	29.1667
55.2486	46.9361
49.9325	32.1375
51.5575	42.4628
57.6441	40.359
52.2611	47.9042
43.4783	61.5051
52.0966	39.8323
50.3704	50.5415
35.0121	49.3097
55.4562	54.1082
60.0362	47.9931
59.2593	52.9695
55.5042	46.814
60.0387	45.8652
64.9795	32.9489
65.4611	51.495
50	47.1311
56.0794	39.197
53.0035	35.8047
49.4505	49.6039
53.7634	45.1781
59.761	52.5424
52.0014	45.8599
61.354	46.1812
62.3377	59.9303
55.8659	56.1594
54.2317	60.3715
50.0911	51.8395
47.4308	44.5044
40.6032	29.4444
60.8696	43.6187
23.1405	50.1441
51.2821	44.1176
49.4865	37.6446
59.2718	45.7005
54.9313	40.6549
57.4088	48.0929
40.2565	48.3559
28.8462	49.1803
47.7396	41.9336
54.8112	38.848
69.0778	55.4268
20.393	39.0671
41.3562	43.871
39.5729	45.2994
59.9757	49.3653
63.7733	47.2255
53.1128	38.674
45.2261	39.8293
54.7264	50.6777
60.8899	43.1211
46.8323	51.8519
57.6589	41.5115
47.546	33.478
52.4412	51.4019
73.7794	49.3708
66.1844	45.2107
45.4148	49.9419
49.9096	67.6126
57.6545	55.0459
44.8463	44.6984
37.9747	42.2125
31.8264	32.1252
61.4828	41.7091
71.2477	48.583
57.6116	53.2351
19.1599	34.9076
58.7558	46.9932
48.8998	52.139
32.9114	48.9865
60.0362	59.9769
46.6546	50.9165
58.9512	46.1861
52.4412	49.7696
38.3212	63.2411
50.6329	25.9067
52.6577	39.6825
75.9494	50.2451
47.2122	43.385
53.4476	23.8764
59.4575	56.1702
53.3159	37.8422
60.0572	44.4104
27.2251	65.3266
57.3858	60.3433
51.9931	46.5116
43.299	61.1285
39.571	58.2489
45.3991	50.5166
59.3128	51.756
60.0362	65.0995
34.9288	48.8889
48.4896	50.0963
55.914	30.9549
54.6705	46.6613
60.2894	45.9313
47.9994	31.8378
32.7245	59.8681
62.1579	42.1991
61.0517	45.96
50.8437	47.259
47.8142	54.4465
57.2236	40.9949
49.1704	45.1977
43.0427	43.0667
45.7797	47.3622
	47.2105
	38.3474
	44.3674
	42.1941
	54.407
	48.0465
	43.2682
	52.2088
	35.012
	32.8418
	40.6869
	44.8833
	62.5247
	55.3309
	46.1725
	44.2478
	48.9478
	32.7869
	45.9953
	40.4858
	42.2778
	43.711
	43.627
	41.7755
	43.7809
	56.4644
	43.7601
	40.868
	60.3978
	44.586
	68.2927
	44.3931
	46.2963
	43.1727
	44.1582
	40.0936
	41.3081
	42.5743
	44.6849
	35.6444
	35.0263
	47.3779
	39.4822
	46.4396
	43.2612
	38.3502
	50.9879
	18.1635
	50
	45.977
	42.3787
	39.2275
	46.2725
	60.8696
	50.7797
	41.5895
	47.6773
	45.1504
	18.5185
	34.4418
	57.2368
	42.9448
	47.1311
	40.9639
	45.2297
	40.0517
	39.4558
	35.79
	42.8135
